# Supplementary material for: The proteome of Nicotiana benthamiana is shaped by extensive protein processing
Source: New Phytol. 2024 Jun 9;243(3):1034–49. doi: 10.1111/nph.19891 (PMC11494411; doi:10.1111/nph.19891)
Supplement: Supplementary file 2 — Notes S1 All detected peptides. [file NPH-243-1034-s005.txt]

Sequence	N-term cleavage window	C-term cleavage window	Amino acid before	First amino acid	Second amino acid	Second last amino acid	Last amino acid	Amino acid after	A Count	R Count	N Count	D Count	C Count	Q Count	E Count	G Count	H Count	I Count	L Count	K Count	M Count	F Count	P Count	S Count	T Count	W Count	Y Count	V Count	U Count	O Count	Length	Missed cleavages	Mass	Proteins	Leading razor protein	Start position	End position	Unique (Groups)	Unique (Proteins)	Charges	PEP	Score	Identification type 001	Identification type 002	Identification type 003	Identification type 004	Identification type 005	Identification type 006	Identification type 007
AAAAAASSVEEK	AKKKKKKKEKEKEKKAAAAAASSVEEKQEE	EKKAAAAAASSVEEKQEETKNDAKGKLTDK	K	A	A	E	K	Q	6	0	0	0	0	0	2	0	0	0	0	1	0	0	0	2	0	0	0	1	0	0	12	0	1103.5459	NbL03g05150.1	NbL03g05150.1	457	468	yes	yes	2	0.029639	89.047
AAAAAATSFSISTSSPTSSSKSLK	______________________________	SISTSSPTSSSKSLKPSLAGNLGFLSSSIP	M	A	A	L	K	P	6	0	0	0	0	0	0	0	0	1	1	2	0	1	1	9	3	0	0	0	0	0	24	1	2257.1438	NbL15g23370.1	NbL15g23370.1	2	25	yes	yes	3	0.041127	54.672		By MS/MS	By MS/MS	By MS/MS	By MS/MS	By MS/MS	By MS/MS
AAAAAGLTVAEVTGSNVVSVAEDELMR	LLLTAGIGSDHVDLKAAAAAGLTVAEVTGS	TGSNVVSVAEDELMRILILVRNFLPGHHQV	K	A	A	M	R	I	7	1	1	1	0	0	3	2	0	0	2	0	1	0	0	2	2	0	0	5	0	0	27	0	2630.3221	NbL02g24980.1;NbL19g08990.1	NbL19g08990.1	138	164	no	no	2;3	1.5861999999999999E-65	234.73
AAAAANELEPIR	GTSAGGNLAYHAGLRAAAAANELEPIRIKG	GLRAAAAANELEPIRIKGLILHHPYFSGKN	R	A	A	I	R	I	5	1	1	0	0	0	2	0	0	1	1	0	0	0	1	0	0	0	0	0	0	0	12	0	1224.6463	NbL12g11310.1;NbL12g11300.1	NbL12g11310.1	177	188	yes	no	2	0.00030622	183.72						By matching
AAAAATESSSAR	______________________________	______________________________	M	A	A	A	R	S	6	1	0	0	0	0	1	0	0	0	0	0	0	0	0	3	1	0	0	0	0	0	12	0	1091.5207	NbL08g13660.1	NbL08g13660.1	2	13	yes	yes	2	3.8157E-39	266.99
AAAADDDSIVDGDK	SSNLEIDEDTSMCDRAAAADDDSIVDGDKT	RAAAADDDSIVDGDKTSADYYFDSYSHFGI	R	A	A	D	K	T	4	0	0	5	0	0	0	1	0	1	0	1	0	0	0	1	0	0	0	1	0	0	14	0	1361.5947	NbL10g02120.1	NbL10g02120.1	62	75	yes	yes	2	0.0039281	111.5
AAAAEAWK	VPKLKQIFDKNGPKKAAAAEAWKTFDEAKE	DKNGPKKAAAAEAWKTFDEAKEQYSKEFDE	K	A	A	W	K	T	5	0	0	0	0	0	1	0	0	0	0	1	0	0	0	0	0	1	0	0	0	0	8	0	816.413	NbL10g19480.1	NbL10g19480.1	24	31	yes	yes	2	0.033494	104.21
AAAAFMLAR	GKVYFVLREFPFDPRAAAAFMLARCAPEGQ	FPFDPRAAAAFMLARCAPEGQYFPFVSMLF	R	A	A	A	R	C	5	1	0	0	0	0	0	0	0	0	1	0	1	1	0	0	0	0	0	0	0	0	9	0	920.49021	tr|A9CJV6|A9CJV6_AGRFC	tr|A9CJV6|A9CJV6_AGRFC	117	125	yes	yes	2	0.0016511	150.02
AAAAIAAAR	AEERDRIQRMQVIDRAAAAIAAARALLQEN	MQVIDRAAAAIAAARALLQENPVPPKDSIS	R	A	A	A	R	A	7	1	0	0	0	0	0	0	0	1	0	0	0	0	0	0	0	0	0	0	0	0	9	0	784.45554	NbL09g15110.1	NbL09g15110.1	134	142	yes	no	2	0.0011025	155.73
AAAAIAEESDEDEDDIDFDDDDFEDDEEDMLEHYLAEK	LTGRQWFESGRASGKAAAAIAEESDEDEDD	EDDEEDMLEHYLAEKTDSSSHS________	K	A	A	E	K	T	6	0	0	12	0	0	9	0	1	2	2	1	1	2	0	1	0	0	1	0	0	0	38	0	4378.7027	NbL13g20060.1	NbL13g20060.1	204	241	yes	yes	7	0.059988	0.35614
AAAAISVGADAIER	QLNPNATKDAQGRLRAAAAISVGADAIERA	RAAAAISVGADAIERAERLIDAGVDLLVVD	R	A	A	E	R	A	6	1	0	1	0	0	1	1	0	2	0	0	0	0	0	1	0	0	0	1	0	0	14	0	1313.6939	tr|Q7D130|Q7D130_AGRFC	tr|Q7D130|Q7D130_AGRFC	188	201	yes	yes	2	0.010916	128.88
AAAASEAADPSSA	AKNLARADEYFAKKRAAAASEAADPSSA__	KRAAAASEAADPSSA_______________	R	A	A	S	A	-	7	0	0	1	0	0	1	0	0	0	0	0	0	0	1	3	0	0	0	0	0	0	13	0	1117.4887	NbL08g14190.1;NbL13g07280.1	NbL13g07280.1	255	267	no	no	2	2.2078E-07	222.42							By MS/MS
AAAASSSANIQPSK	RAEVVSALLYISATKAAAASSSANIQPSKL	KAAAASSSANIQPSKLVHFLNVRTMTKPRL	K	A	A	S	K	L	5	0	1	0	0	1	0	0	0	1	0	1	0	0	1	4	0	0	0	0	0	0	14	0	1301.6575	NbL06g07810.1	NbL06g07810.1	157	170	yes	yes	2	0.00086293	181.66
AAAATQFGSGWAWLAYK	NRDFGSFEAFVKEFKAAAATQFGSGWAWLA	AATQFGSGWAWLAYKANRLDVGNATNPHPS	K	A	A	Y	K	A	6	0	0	0	0	1	0	2	0	0	1	1	0	1	0	1	1	2	1	0	0	0	17	0	1797.8839	NbL10g05160.1;NbL12g11490.1;NbL13g09710.1	NbL13g09710.1	164	180	no	no	2	1.723E-30	248.67
AAAATQFGSGWAWLAYKPEEK	NRDFGSYDAFVKEFKAAAATQFGSGWAWLA	FGSGWAWLAYKPEEKKLALVKTPNAENPLV	K	A	A	E	K	K	6	0	0	0	0	1	2	2	0	0	1	2	0	1	1	1	1	2	1	0	0	0	21	1	2281.1168	NbL10g05160.1;NbL12g11490.1	NbL12g11490.1	165	185	no	no	2;3	8.3901E-16	178.85
AAADIDSVGSDNPEPAPK	QAPIIFNKKGALIAKAAADIDSVGSDNPEP	DIDSVGSDNPEPAPKNNEESVPVENLPLES	K	A	A	P	K	N	4	0	1	3	0	0	1	1	0	1	0	1	0	0	3	2	0	0	0	1	0	0	18	0	1752.8166	NbL19g00110.1	NbL19g00110.1	62	79	yes	yes	2	5.9718E-51	279.65
AAAEASGLPLYR	LGANAILGVSLAIAKAAAEASGLPLYRYVG	IAKAAAEASGLPLYRYVGGPNAHLLPVPMM	K	A	A	Y	R	Y	4	1	0	0	0	0	1	1	0	0	2	0	0	0	1	1	0	0	1	0	0	0	12	0	1217.6404	sp|Q8UFH1|ENO_AGRFC	sp|Q8UFH1|ENO_AGRFC	120	131	yes	yes	2	0.00036875	192.91
AAAEGLLALAQNEK	LRKRGIVLASKKSSRAAAEGLLALAQNEKK	RAAAEGLLALAQNEKKAAVIELNCETDFVA	R	A	A	E	K	K	5	0	1	0	0	1	2	1	0	0	3	1	0	0	0	0	0	0	0	0	0	0	14	0	1397.7514	NbL03g04160.1	NbL03g04160.1	122	135	yes	yes	2	0.00078809	124.12
AAAELSSHDPPIVLAK	PWCGHCKNLAPEYEKAAAELSSHDPPIVLA	AAELSSHDPPIVLAKYDASDEANRALATQF	K	A	A	A	K	Y	4	0	0	1	0	0	1	0	1	1	2	1	0	0	2	2	0	0	0	1	0	0	16	0	1617.8726	NbL13g24160.1	NbL13g24160.1	84	99	yes	yes	2;3	5.8442E-14	209.25		By matching	By matching		By matching	By matching	By matching
AAAGDGGISPK	ISKFSGFKNLSVVVKAAAGDGGISPKNQDD	VVVKAAAGDGGISPKNQDDEDGVSLGTMKL	K	A	A	P	K	N	3	0	0	1	0	0	0	3	0	1	0	1	0	0	1	1	0	0	0	0	0	0	11	0	942.47706	NbL19g18490.1	NbL19g18490.1	59	69	yes	yes	2	0.003896	122.96					By MS/MS
AAAGPDPLFGLR	______________________________	______________________________	M	A	A	L	R	N	3	1	0	1	0	0	0	2	0	0	2	0	0	1	2	0	0	0	0	0	0	0	12	0	1183.635	NbL02g17580.1	NbL02g17580.1	2	13	yes	yes	2	0.010459	108.98
AAAHAVGETDLENK	IRLARRLDEFLNQLKAAAHAVGETDLENKF	KAAAHAVGETDLENKFGAASDSLRRGIMFA	K	A	A	N	K	F	4	0	1	1	0	0	2	1	1	0	1	1	0	0	0	0	1	0	0	1	0	0	14	0	1424.6896	NbL11g06800.1;NbL09g03610.1	NbL11g06800.1	961	974	yes	no	3	0.043431	69.352
AAAHSSETTNFEENTDDEGK	YGEKTNYGEGDTYGKAAAHSSETTNFEENT	SETTNFEENTDDEGKTGEDYEKEKRHHKHL	K	A	A	G	K	T	3	0	2	2	0	0	4	1	1	0	0	1	0	1	0	2	3	0	0	0	0	0	20	0	2151.8829	NbL14g16810.1	NbL14g16810.1	140	159	yes	yes	3	2.1284E-32	232.62							By matching
AAAHSSETTNFEENTDDEGKTGEDYEK	YGEKTNYGEGDTYGKAAAHSSETTNFEENT	ENTDDEGKTGEDYEKEKRHHKHLEHVGGLG	K	A	A	E	K	E	3	0	2	3	0	0	6	2	1	0	0	2	0	1	0	2	4	0	1	0	0	0	27	1	2974.2224	NbL14g16810.1	NbL14g16810.1	140	166	yes	yes	3;4	3.2313999999999998E-65	230.79
AAAHSSETTNFEENTDDEGKTGEDYEKEK	YGEKTNYGEGDTYGKAAAHSSETTNFEENT	TDDEGKTGEDYEKEKRHHKHLEHVGGLGAA	K	A	A	E	K	R	3	0	2	3	0	0	7	2	1	0	0	3	0	1	0	2	4	0	1	0	0	0	29	2	3231.36	NbL14g16810.1	NbL14g16810.1	140	168	yes	yes	4	1.3266E-13	109.91
AAAIAALSGVLTAEK	SSATRPAGTSSASQRAAAIAALSGVLTAEK	AAAIAALSGVLTAEKKQSSEGDSPVRSNRS	R	A	A	E	K	K	6	0	0	0	0	0	1	1	0	1	2	1	0	0	0	1	1	0	0	1	0	0	15	0	1384.7926	NbL04g00610.1;NbL14g14920.1	NbL04g00610.1	793	807	no	no	2	9.3031E-08	208.33			By matching	By matching
AAAIAALSGVLTAEKK	SSATRPAGTSSASQRAAAIAALSGVLTAEK	AAIAALSGVLTAEKKQSSEGDSPVRSNRSS	R	A	A	K	K	Q	6	0	0	0	0	0	1	1	0	1	2	2	0	0	0	1	1	0	0	1	0	0	16	1	1512.8875	NbL04g00610.1;NbL14g14920.1	NbL04g00610.1	793	808	no	no	3	0.041915	54.276
AAAIFGDR	MVLEEGEELRARARKAAAIFGDRKLQDSYV	LRARARKAAAIFGDRKLQDSYVRNFIEFLK	K	A	A	D	R	K	3	1	0	1	0	0	0	1	0	1	0	0	0	1	0	0	0	0	0	0	0	0	8	0	819.4239	NbL16g10190.1;NbL01g07340.1	NbL16g10190.1	442	449	yes	no	2	0.051547	95.531
AAAIGANNQAAQSILK	QLYMSDPSGNYGGWKAAAIGANNQAAQSIL	AAIGANNQAAQSILKQDYKDDITREEAVQL	K	A	A	L	K	Q	6	0	2	0	0	2	0	1	0	2	1	1	0	0	0	1	0	0	0	0	0	0	16	0	1539.8369	NbL15g15510.1	NbL15g15510.1	161	176	yes	yes	2;3	4.4699000000000004E-101	350.4							By matching
AAAIGANNQAAQSMLK	QLYMSDPSGNYGGWKAAAIGANNQAAQSML	AAIGANNQAAQSMLKQDYKDEITREEAVKL	K	A	A	L	K	Q	6	0	2	0	0	2	0	1	0	1	1	1	1	0	0	1	0	0	0	0	0	0	16	0	1557.7933	NbL05g06350.1	NbL05g06350.1	176	191	yes	yes	2;3	8.5304E-55	282.21
AAAIGANNQPAQSMLK	QLYMSDPSGNYGGWKAAAIGANNQPAQSML	AAIGANNQPAQSMLKQDYKDDITREEAVQL	K	A	A	L	K	Q	5	0	2	0	0	2	0	1	0	1	1	1	1	0	1	1	0	0	0	0	0	0	16	0	1583.809	NbL14g09340.1	NbL14g09340.1	186	201	no	no	2	1.4196000000000001E-33	266.93
AAAIVMR	SIIFMDEPTSGLDARAAAIVMRTVRNTVDT	PTSGLDARAAAIVMRTVRNTVDTGRTVVCT	R	A	A	M	R	T	3	1	0	0	0	0	0	0	0	1	0	0	1	0	0	0	0	0	0	1	0	0	7	0	730.41598	NbL01g22740.1;NbL15g13550.1;NbL13g24120.1;NbL10g17290.1;NbL03g23300.1;NbL17g07420.1;NbL13g20360.1;NbL18g02870.1;NbL16g15770.1;NbL06g12880.1;NbL06g00270.1;NbL07g02210.1;NbL09g06500.1;NbL18g03510.1;NbL19g23620.1	NbL01g22740.1	1023	1029	no	no	2	0.046459	114.67
AAAIVSAGGGFGGGR	AIDWASRPPNVWADKAAAIVSAGGGFGGGR	AAAIVSAGGGFGGGRAQYHLRQIGVYLDLH	K	A	A	G	R	A	4	1	0	0	0	0	0	6	0	1	0	0	0	1	0	1	0	0	0	1	0	0	15	0	1246.6418	NbL01g08560.1;NbL11g17310.1	NbL01g08560.1	119	133	yes	no	2	8.5512E-21	249.83
AAAIVSAGGNFGGGR	AIDWASRPPNVWGDKAAAIVSAGGNFGGGR	AAAIVSAGGNFGGGRSHYHLRQIGIYIDLH	K	A	A	G	R	S	4	1	1	0	0	0	0	5	0	1	0	0	0	1	0	1	0	0	0	1	0	0	15	0	1303.6633	NbL01g08580.1	NbL01g08580.1	113	127	no	no	2	1.1783E-14	236.22
AAALIPDLTPFPVNR	RLKKEAIEALPENLKAAALIPDLTPFPVNR	AAALIPDLTPFPVNRFMATLTPPIEGYIEK	K	A	A	N	R	F	3	1	1	1	0	0	0	0	0	1	2	0	0	1	3	0	1	0	0	1	0	0	15	0	1593.8879	NbL01g07670.1	NbL01g07670.1	199	213	yes	yes	2	0.0010172	123.67
AAALLDISPITDVTK	IIAASGSFGKNVLPRAAALLDISPITDVTK	AAALLDISPITDVTKISGSNLFIRPIYAGN	R	A	A	T	K	I	3	0	0	2	0	0	0	0	0	2	2	1	0	0	1	1	2	0	0	1	0	0	15	0	1526.8556	NbL11g07960.1	NbL11g07960.1	133	147	yes	yes	2	1.1504E-05	170.4
AAALNIVPTSTGAAK	QRLLDASHRDLRRARAAALNIVPTSTGAAK	AAALNIVPTSTGAAKAVSLVLPQLKGKLNG	R	A	A	A	K	A	5	0	1	0	0	0	0	1	0	1	1	1	0	0	1	1	2	0	0	1	0	0	15	0	1383.7722	NbL04g03270.1;NbL04g12940.1;NbL08g19150.1	NbL04g12940.1	285	299	no	no	2;3	4.846E-08	211.63	By MS/MS	By MS/MS	By MS/MS	By MS/MS	By MS/MS	By MS/MS	By MS/MS
AAALNIVPTSTGAAKAVALVLPSLK	QRLLDASHRDLRRARAAALNIVPTSTGAAK	TGAAKAVALVLPSLKGKLNGIALRVPTPNV	R	A	A	L	K	G	7	0	1	0	0	0	0	1	0	1	4	2	0	0	2	2	2	0	0	3	0	0	25	1	2375.4152	NbL04g03270.1	NbL04g03270.1	268	292	yes	yes	3	7.6559E-06	118.05
AAALNIVPTSTGAAKAVSLVLPQLK	QRLLDASHRDLRRARAAALNIVPTSTGAAK	TGAAKAVSLVLPQLKGKLNGIALRVPTPNV	R	A	A	L	K	G	6	0	1	0	0	1	0	1	0	1	4	2	0	0	2	2	2	0	0	3	0	0	25	1	2432.4366	NbL04g12940.1;NbL08g19150.1	NbL04g12940.1	285	309	no	no	3	2.9294E-07	95.622
AAALPFTPGMEAVGVVTAVGPGLTGR	GLNFIDVYFRKGVYKAAALPFTPGMEAVGV	AVGVVTAVGPGLTGRKVGDIVAYAGNPMGA	K	A	A	G	R	K	5	1	0	0	0	0	1	5	0	0	2	0	1	1	3	0	3	0	0	4	0	0	26	0	2438.2992	NbL10g05250.1	NbL10g05250.1	113	138	yes	yes	2;3	3.0883E-19	141.79
AAALSMIPTSTGAAK	QPTLDTMHKDLYRARAAALSMIPTSTGAAK	AAALSMIPTSTGAAKAVGLVLPHLKGKLDG	R	A	A	A	K	A	5	0	0	0	0	0	0	1	0	1	1	1	1	0	1	2	2	0	0	0	0	0	15	0	1388.7334	tr|A9CFL0|A9CFL0_AGRFC	tr|A9CFL0|A9CFL0_AGRFC	202	216	yes	yes	2	3.4397E-08	211.63
AAANAIDEK	DKEPHRMRGSITDKKAAANAIDEKYVQWKS	SITDKKAAANAIDEKYVQWKSLVPVLYDWF	K	A	A	E	K	Y	4	0	1	1	0	0	1	0	0	1	0	1	0	0	0	0	0	0	0	0	0	0	9	0	901.45051	NbL04g19850.1;NbL18g20290.1	NbL04g19850.1	42	50	no	no	2	6.2673E-05	195.32
AAAPLSPYAAYEDLKPPTSPTPNPPGGSR	PSTSIEKEPAETKLKAAAPLSPYAAYEDLK	KPPTSPTPNPPGGSRVSASGAEDGKTTMFA	K	A	A	S	R	V	5	1	1	1	0	0	1	2	0	0	2	1	0	0	8	3	2	0	2	0	0	0	29	1	2921.4559	NbL09g22800.1	NbL09g22800.1	374	402	yes	yes	3	0.0018955	54.658
AAAPVQAAK	GLKIRDLYEQIVASRAAAPVQAAKA_____	QIVASRAAAPVQAAKA______________	R	A	A	A	K	A	5	0	0	0	0	1	0	0	0	0	0	1	0	0	1	0	0	0	0	1	0	0	9	0	825.47085	NbL07g13430.1;NbL17g19090.1	NbL07g13430.1	398	406	no	no	2	0.0092576	116.88	By matching	By MS/MS			By matching	By MS/MS	By matching
AAAPVQAAKA	GLKIRDLYEQIVASRAAAPVQAAKA_____	IVASRAAAPVQAAKA_______________	R	A	A	K	A	-	6	0	0	0	0	1	0	0	0	0	0	1	0	0	1	0	0	0	0	1	0	0	10	1	896.50797	NbL07g13430.1;NbL17g19090.1	NbL07g13430.1	398	407	no	no	2	0.0061269	132.08			By matching	By matching
AAAPYFGIK	VVSAFGEPVFFSLERAAAPYFGIKAYGIHM	FFSLERAAAPYFGIKAYGIHMSGYVEKNDQ	R	A	A	I	K	A	3	0	0	0	0	0	0	1	0	1	0	1	0	1	1	0	0	0	1	0	0	0	9	0	936.5069	NbL01g09550.1	NbL01g09550.1	182	190	yes	yes	2	0.05724	86.866
AAASEDPSISSLTK	TFFHEAWKIQLELARAAASEDPSISSLTKT	RAAASEDPSISSLTKTMQEKFDKYWKTCCL	R	A	A	T	K	T	3	0	0	1	0	0	1	0	0	1	1	1	0	0	1	4	1	0	0	0	0	0	14	0	1375.6831	NbL10g00780.1	NbL10g00780.1	561	574	no	no	2	1.9905E-05	172.17
AAASEEGQVFGCHK	______________________________	MAAASEEGQVFGCHKIEEWNEQFQKGVETQ	M	A	A	H	K	I	3	0	0	0	1	1	2	2	1	0	0	1	0	1	0	1	0	0	0	1	0	0	14	0	1489.662	NbL04g14540.1	NbL04g14540.1	2	15	yes	yes	2	8.5463E-05	161.67
AAASLSPYAAYEDR	PSTSIEKEPAETKLKAAASLSPYAAYEDRK	KAAASLSPYAAYEDRKPPTSPTPTPSIGTG	K	A	A	D	R	K	5	1	0	1	0	0	1	0	0	0	1	0	0	0	1	2	0	0	2	0	0	0	14	0	1483.6943	NbL15g00650.1	NbL15g00650.1	368	381	yes	yes	2	1.0052E-05	189.17						By matching
AAATALAQHPVVNATCK	KVKPKGVTMTALLAKAAATALAQHPVVNAT	ATALAQHPVVNATCKDGKSFTYNSSINIAV	K	A	A	C	K	D	6	0	1	0	1	1	0	0	1	0	1	1	0	0	1	0	2	0	0	2	0	0	17	0	1721.8883	NbL06g13100.1	NbL06g13100.1	308	324	yes	yes	2	6.0085E-07	184
AAATASIPIINAGDGPGQHPTQALLDVYTIER	DIIVMRHFESGAAKRAAATASIPIINAGDG	QHPTQALLDVYTIEREIGKLDGIKVALVGD	R	A	A	E	R	E	6	1	1	2	0	2	1	3	1	4	2	0	0	0	3	1	3	0	1	1	0	0	32	0	3259.6837	NbL03g05170.1;NbL17g02560.1	NbL03g05170.1	212	243	no	no	3;4	2.3628E-16	103.14
AAATEGQEANVVTDYVLK	AANIKPDADIDVYMKAAATEGQEANVVTDY	TEGQEANVVTDYVLKILGLDICADTMVGDD	K	A	A	L	K	I	4	0	1	1	0	1	2	1	0	0	1	1	0	0	0	0	2	0	1	3	0	0	18	0	1877.9371	NbL01g22740.1	NbL01g22740.1	296	313	yes	yes	2	2.0898E-76	339.61
AAATGANNQAAQSMLK	QLYMSDPSGNYGGWKAAATGANNQAAQSML	AATGANNQAAQSMLKQDYKDEITREEAVHL	K	A	A	L	K	Q	6	0	2	0	0	2	0	1	0	0	1	1	1	0	0	1	1	0	0	0	0	0	16	0	1545.7569	NbL19g16550.1	NbL19g16550.1	161	176	yes	yes	2	5.21E-164	364.34
AAATISLLSNGDLASSVK	______________________________	TISLLSNGDLASSVKSQGTGRYASVYSEVQ	M	A	A	V	K	S	4	0	1	1	0	0	0	1	0	1	3	1	0	0	0	4	1	0	0	1	0	0	18	0	1716.9258	NbL02g22590.1	NbL02g22590.1	2	19	yes	yes	2	5.9381E-06	201.76
AAATMALSSSSFAGK	______________________________	AAATMALSSSSFAGKAVKLSPSSSNITGNG	M	A	A	G	K	A	5	0	0	0	0	0	0	1	0	0	1	1	1	1	0	4	1	0	0	0	0	0	15	0	1398.6813	NbL18g03900.1;NbL18g03890.1;NbL18g03910.1;NbL18g03840.1	NbL18g03900.1	2	16	yes	no	3	0.032075	60.364
AAATPLLKDELDIVIPTIR	______________________________	PLLKDELDIVIPTIRNLDFLEMWRPFFQPY	M	A	A	I	R	N	3	1	0	2	0	0	1	0	0	3	3	1	0	0	2	0	2	0	0	1	0	0	19	1	2048.1881	NbL08g12840.1;NbL18g06200.1	NbL08g12840.1	2	20	no	no	2;3	0.0010966	132.65
AAAVAPPAVKPPK	AIKKKNGGSFPVHKKAAAVAPPAVKPPKFY	KKAAAVAPPAVKPPKFYPADDVAKPLVNKH	K	A	A	P	K	F	5	0	0	0	0	0	0	0	0	0	0	2	0	0	4	0	0	0	0	2	0	0	13	1	1215.7339	NbL13g27320.1;NbL18g01780.1	NbL13g27320.1	47	59	no	no	2	0.0094115	120.87
AAAVASPMESVQCFGR	______________________________	AAVASPMESVQCFGRKKTAVAVTHCKRGRG	M	A	A	G	R	K	4	1	0	0	1	1	1	1	0	0	0	0	1	1	1	2	0	0	0	2	0	0	16	0	1679.776	NbL15g03880.1	NbL15g03880.1	2	17	yes	yes	2	0.00037559	134.99
AAAVAVASPMESVQCFGR	______________________________	VAVASPMESVQCFGRKKTAVAVTHCKRGRG	M	A	A	G	R	K	5	1	0	0	1	1	1	1	0	0	0	0	1	1	1	2	0	0	0	3	0	0	18	0	1849.8815	NbL16g19660.1	NbL16g19660.1	2	19	yes	yes	2	0.0082385	109.72
AAAVSQMEAAIDALSR	YGNPAASVNIGPSIKAAAVSQMEAAIDALS	AAVSQMEAAIDALSRELAKLRTGRASAGIL	K	A	A	S	R	E	6	1	0	1	0	1	1	0	0	1	1	0	1	0	0	2	0	0	0	1	0	0	16	0	1602.8036	NbL13g23750.1;NbL18g03140.1	NbL13g23750.1	96	111	yes	no	2	9.4188E-05	155.39
AAAYAFGNIDPTNISR	RGVIAPHAGYSYSGRAAAYAFGNIDPTNIS	AAYAFGNIDPTNISRVFLLGPSHHYYTPKC	R	A	A	S	R	V	4	1	2	1	0	0	0	1	0	2	0	0	0	1	1	1	1	0	1	0	0	0	16	0	1679.8267	NbL13g04040.1	NbL13g04040.1	56	71	yes	yes	2	1.0608999999999999E-32	258.65
AAAYIPLDQR	LAKTNRTAQIRCQDKAAAYIPLDQRWMFVE	RCQDKAAAYIPLDQRWMFVESEIDGPDIWN	K	A	A	Q	R	W	3	1	0	1	0	1	0	0	0	1	1	0	0	0	1	0	0	0	1	0	0	0	10	0	1116.5928	NbL11g08220.1	NbL11g08220.1	62	71	yes	yes	2	0.029205	94.309
AAAYLEMGNFIQAEADSSK	AIKLNGNTATYFSNRAAAYLEMGNFIQAEA	LEMGNFIQAEADSSKAIDLDKKNVKAYLRR	R	A	A	S	K	A	5	0	1	1	0	1	2	1	0	1	1	1	1	1	0	2	0	0	1	0	0	0	19	0	2014.9306	NbL13g06510.1;NbL03g21450.1	NbL13g06510.1	514	532	yes	no	2	0.0072601	106.6
AACCGLGR	DVIQNPAIYGFREVKAACCGLGRLNANLPC	YGFREVKAACCGLGRLNANLPCTPISTFCS	K	A	A	G	R	L	2	1	0	0	2	0	0	2	0	0	1	0	0	0	0	0	0	0	0	0	0	0	8	0	863.37419	NbL05g01690.1;NbL15g19580.1	NbL15g19580.1	296	303	no	no	2	0.016085	122.15
AACDKFDASFYPR	YIFEEDVKHFHSVQKAACDKFDASFYPRFK	QKAACDKFDASFYPRFKKWCDDYFYIKVKA	K	A	A	P	R	F	3	1	0	2	1	0	0	0	0	0	0	1	0	2	1	1	0	0	1	0	0	0	13	1	1546.6875	NbL16g24500.1	NbL16g24500.1	247	259	yes	yes	2;3	6.4092E-05	213.63						By matching	By matching
AACDKFDPSFYPR	YIFEEDVKHFHSVQKAACDKFDPSFYPRFK	QKAACDKFDPSFYPRFKKWCDDYFYIKHRD	K	A	A	P	R	F	2	1	0	2	1	0	0	0	0	0	0	1	0	2	2	1	0	0	1	0	0	0	13	1	1572.7031	NbL06g18830.1	NbL06g18830.1	247	259	yes	yes	2;3	6.6295E-11	238.92						By matching	By matching
AACELAAR	SEYQIHDAEGIARMRAACELAARVVDYAGT	EGIARMRAACELAARVVDYAGTLVRPSVTT	R	A	A	A	R	V	4	1	0	0	1	0	1	0	0	0	1	0	0	0	0	0	0	0	0	0	0	0	8	0	860.41744	NbL14g21940.1;NbL14g21930.1	NbL14g21940.1	127	134	yes	no	2	0.0019366	165.11
AADAANLPAFFDSVDIQK	TWSVPTGRRDGRVSRAADAANLPAFFDSVD	AANLPAFFDSVDIQKQKFLEKGLNTQDLVA	R	A	A	Q	K	Q	5	0	1	3	0	1	0	0	0	1	1	1	0	2	1	1	0	0	0	1	0	0	18	0	1891.9316	NbL01g14600.1	NbL01g14600.1	180	197	yes	yes	2;3	2.1938E-08	171.71
AADAGDLPAFFDSVDIQK	TWSVPTGRRDGRVSRAADAGDLPAFFDSVD	AGDLPAFFDSVDIQKQKFLRKGLNTQDLVA	R	A	A	Q	K	Q	4	0	0	4	0	1	0	1	0	1	1	1	0	2	1	1	0	0	0	1	0	0	18	0	1878.9	NbL11g10880.1	NbL11g10880.1	180	197	yes	yes	2;3	4.1925E-11	183.89
AADCFHLSDGSLSHK	CNEVGEEAPGMGSPRAADCFHLSDGSLSHK	AADCFHLSDGSLSHKVTESDNKLGVGKTFP	R	A	A	H	K	V	2	0	0	2	1	0	0	1	2	0	2	1	0	1	0	3	0	0	0	0	0	0	15	0	1643.7362	NbL11g20090.1	NbL11g20090.1	72	86	yes	yes	3	0.028106	103.83
AADDDDDDDIDLFGEETEEEK	QAAPAEAAPAKEAAKAADDDDDDDIDLFGE	DDDIDLFGEETEEEKKAAEAREATKASTKK	K	A	A	E	K	K	2	0	0	8	0	0	5	1	0	1	1	1	0	1	0	0	1	0	0	0	0	0	21	0	2384.9139	NbL17g11330.1;NbL07g10600.1	NbL17g11330.1	97	117	no	no	2	2.2232E-48	252.46
AADDDDDDDIDLFGEETEEEKK	QAAPAEAAPAKEAAKAADDDDDDDIDLFGE	DDIDLFGEETEEEKKAAEAREATKASTKKK	K	A	A	K	K	A	2	0	0	8	0	0	5	1	0	1	1	2	0	1	0	0	1	0	0	0	0	0	22	1	2513.0089	NbL17g11330.1;NbL07g10600.1	NbL17g11330.1	97	118	no	no	2;3	6.4057E-06	193.19
AADDDDDDDIDLFGEETEEEKKAAEAR	QAAPAEAAPAKEAAKAADDDDDDDIDLFGE	FGEETEEEKKAAEAREATKASTKKKESGKS	K	A	A	A	R	E	5	1	0	8	0	0	6	1	0	1	1	2	0	1	0	0	1	0	0	0	0	0	27	2	3011.264	NbL17g11330.1;NbL07g10600.1	NbL17g11330.1	97	123	no	no	3;4	1.3869E-15	140.51
AADEGLVIIQSPR	KSSPPSDGIRTMIDKAADEGLVIIQSPRVG	DKAADEGLVIIQSPRVGYFRRSRTIKGKRA	K	A	A	P	R	V	2	1	0	1	0	1	1	1	0	2	1	0	0	0	1	1	0	0	0	1	0	0	13	0	1367.7409	NbL03g01750.1;NbL09g01340.1	NbL03g01750.1	184	196	yes	no	2	4.7258E-89	325.64
AADELNLIDR	DPAKFYKFAGEARTRAADELNLIDRDRFEM	EARTRAADELNLIDRDRFEMCWIVDFPFFE	R	A	A	D	R	D	2	1	1	2	0	0	1	0	0	1	2	0	0	0	0	0	0	0	0	0	0	0	10	0	1128.5775	sp|Q8UG87|SYDND_AGRFC	sp|Q8UG87|SYDND_AGRFC	418	427	yes	yes	2	1.0354E-06	209.73
AADETATQEKGETSQDVTMAENVNAGTPEPENK	SMEEERARQEAAAKKAADETATQEKGETSQ	MAENVNAGTPEPENKATDLMEDENALLQQA	K	A	A	N	K	A	5	0	3	2	0	2	6	2	0	0	0	2	1	0	2	1	5	0	0	2	0	0	33	1	3461.5376	NbL12g07820.1	NbL12g07820.1	247	279	yes	yes	3	1.3254E-17	111.38
AADFGLVK	NSDITLSCAPAGDSRAADFGLVKIDSRGRV	APAGDSRAADFGLVKIDSRGRVVQFAEKPK	R	A	A	V	K	I	2	0	0	1	0	0	0	1	0	0	1	1	0	1	0	0	0	0	0	1	0	0	8	0	819.44905	NbL01g01540.1	NbL01g01540.1	257	264	yes	yes	2	0.033494	104.21				By MS/MS	By matching
AADGEEDYICK	VDGQIYYLEDDAHVKAADGEEDYICKIVEF	AHVKAADGEEDYICKIVEFFEAVDGMQYFT	K	A	A	C	K	I	2	0	0	2	1	0	2	1	0	1	0	1	0	0	0	0	0	0	1	0	0	0	11	0	1269.5183	NbL06g00150.1	NbL06g00150.1	208	218	yes	yes	2	0.0030835	123.86
AADGPLNGILAVCDVPLVSVDFR	KKGISAEDVNAAFRKAADGPLNGILAVCDV	ILAVCDVPLVSVDFRCSDVSSTIDSSLTMV	K	A	A	F	R	C	3	1	1	3	1	0	0	2	0	1	3	0	0	1	2	1	0	0	0	4	0	0	23	0	2397.2362	NbL08g19150.1	NbL08g19150.1	350	372	yes	yes	2;3	6.8932E-05	107.82
AADGTPFVDIIK	YISGVILYEETLFQKAADGTPFVDIIKAAG	FQKAADGTPFVDIIKAAGSLPGIKVDIGAK	K	A	A	I	K	A	2	0	0	2	0	0	0	1	0	2	0	1	0	1	1	0	1	0	0	1	0	0	12	0	1245.6605	tr|A9CFL1|A9CFL1_AGRFC	tr|A9CFL1|A9CFL1_AGRFC	77	88	yes	yes	2	0.00035766	192.64
AADHDVPVTPDEIVQR	KNQKLQENILTPTTKAADHDVPVTPDEIVQ	ADHDVPVTPDEIVQRGLMTQADYDEVSRKA	K	A	A	Q	R	G	2	1	0	3	0	1	1	0	1	1	0	0	0	0	2	0	1	0	0	3	0	0	16	0	1760.8693	NbL14g05550.1;NbL01g06880.1	NbL14g05550.1	230	245	yes	no	2;3	0.0050738	121.31
AADIEPENDKSDDKTTGSVDEWGEK	KFPNFSVQSSSNPEKAADIEPENDKSDDKT	SDDKTTGSVDEWGEKSEPEPKPVTKLTDSD	K	A	A	E	K	S	2	0	1	5	0	0	4	2	0	1	0	3	0	0	1	2	2	1	0	1	0	0	25	2	2735.2046	NbL07g12610.1	NbL07g12610.1	52	76	yes	yes	3	4.6117E-07	121.56
AADILSENQQLAETNMLLK	DNEDLKKIILEAESKAADILSENQQLAETN	LSENQQLAETNMLLKNRVSDLEEQLNSARA	K	A	A	L	K	N	3	0	2	1	0	2	2	0	0	1	4	1	1	0	0	1	1	0	0	0	0	0	19	0	2101.0725	NbL18g18760.1;NbL05g13320.1	NbL18g18760.1	880	898	no	no	2	1.6607E-05	128.96
AADIWAAGINR	KLLKDGPIATRELMKAADIWAAGINRDLNT	ELMKAADIWAAGINRDLNTASMTELQKVAG	K	A	A	N	R	D	4	1	1	1	0	0	0	1	0	2	0	0	0	0	0	0	0	1	0	0	0	0	11	0	1156.5989	tr|Q8U5A0|Q8U5A0_AGRFC	tr|Q8U5A0|Q8U5A0_AGRFC	142	152	yes	yes	2	0.0010874	136.57
AADLFVLSSR	FSGYVADEDLPDIYRAADLFVLSSRYEPFG	PDIYRAADLFVLSSRYEPFGMTAIEAMASG	R	A	A	S	R	Y	2	1	0	1	0	0	0	0	0	0	2	0	0	1	0	2	0	0	0	1	0	0	10	0	1077.5819	sp|A7TZT2|MFPS_AGRFC	sp|A7TZT2|MFPS_AGRFC	334	343	yes	yes	2	0.033684	91.584
AADLGVESIVIGMPHR	GCETLIPGMKEMFDRAADLGVESIVIGMPH	ADLGVESIVIGMPHRGRLNVLGNVVRKPLK	R	A	A	H	R	G	2	1	0	1	0	0	1	2	1	2	1	0	1	0	1	1	0	0	0	2	0	0	16	0	1663.8716	NbL10g09850.1;NbL12g14340.1	NbL10g09850.1	282	297	no	no	2;3	4.7899E-19	240.11			By matching	By MS/MS	By MS/MS	By matching
AADLLLADIDR	SSDVLDTTLNIQLVRAADLLLADIDRVLAA	QLVRAADLLLADIDRVLAALKTRAFEHKNT	R	A	A	D	R	V	3	1	0	3	0	0	0	0	0	1	3	0	0	0	0	0	0	0	0	0	0	0	11	0	1184.6401	tr|A9CIJ9|A9CIJ9_AGRFC	tr|A9CIJ9|A9CIJ9_AGRFC	112	122	yes	yes	2	0.013652	102.52
AADLTYWESAAR	SVNTPTKTRGLGAGKAADLTYWESAARMIA	AGKAADLTYWESAARMIADVSKSDKIVVEK	K	A	A	A	R	M	4	1	0	1	0	0	1	0	0	0	1	0	0	0	0	1	1	1	1	0	0	0	12	0	1352.6361	NbL02g23660.1;NbL19g10590.1;NbL02g11570.1;NbL16g14900.1;NbL12g06860.1;NbL03g19100.1;NbL13g07580.1	NbL19g10590.1	100	111	no	no	2	3.5927E-55	300.71	By matching	By MS/MS		By MS/MS	By MS/MS	By MS/MS	By MS/MS
AADLYGLQILAEGIQDDSSNVTR	AGNNLRDTAAIASARAADLYGLQILAEGIQ	ILAEGIQDDSSNVTRFVMLAREPIIPRTDR	R	A	A	T	R	F	3	1	1	3	0	2	1	2	0	2	3	0	0	0	0	2	1	0	1	1	0	0	23	0	2448.2132	NbL07g02110.1	NbL07g02110.1	288	310	yes	yes	3	5.0572E-06	146.6
AADMLVNFFEK	NGKSGFHIDPNQGDKAADMLVNFFEKSKED	QGDKAADMLVNFFEKSKEDPSYWDTISKGG	K	A	A	E	K	S	2	0	1	1	0	0	1	0	0	0	1	1	1	2	0	0	0	0	0	1	0	0	11	0	1283.622	NbL05g12970.1;NbL18g19090.1	NbL18g19090.1	713	723	no	no	2	6.2784E-05	195.51					By MS/MS	By MS/MS	By matching
AADNIAANLYSVK	LLKTKNGGKTWIRDKAADNIAANLYSVKFI	DKAADNIAANLYSVKFINDNQGFVLGNDGV	K	A	A	V	K	F	4	0	2	1	0	0	0	0	0	1	1	1	0	0	0	1	0	0	1	1	0	0	13	0	1348.6987	NbL04g06220.1;NbL14g16250.1	NbL04g06220.1	417	429	no	no	2	5.6494E-17	248.32						By matching
AADPITGKPMVDLILDK	RLNSYLIEITEKVLRAADPITGKPMVDLIL	DPITGKPMVDLILDKAGQKGTGKWSVIEAQ	R	A	A	D	K	A	2	0	0	3	0	0	0	1	0	2	2	2	1	0	2	0	1	0	0	1	0	0	17	1	1795.9754	tr|A9CIZ2|A9CIZ2_AGRFC	tr|A9CIZ2|A9CIZ2_AGRFC	242	258	yes	yes	3	0.054678	79.326
AADQGNIVVFGLVPTEPR	LDVDKFSEAVKLGAKAADQGNIVVFGLVPT	QGNIVVFGLVPTEPRTSYGYIKPGDAIDGE	K	A	A	P	R	T	2	1	1	1	0	1	1	2	0	1	1	0	0	1	2	0	1	0	0	3	0	0	18	0	1881.9949	tr|A9CF23|A9CF23_AGRFC	tr|A9CF23|A9CF23_AGRFC	138	155	yes	yes	2	0.00016353	155.43
AADQIWIAR	KGQWEFQVFGKGSKRAADQIWIARYLLLRL	GKGSKRAADQIWIARYLLLRLCEQYGIDVE	R	A	A	A	R	Y	3	1	0	1	0	1	0	0	0	2	0	0	0	0	0	0	0	1	0	0	0	0	9	0	1042.556	tr|Q7CX42|Q7CX42_AGRFC	tr|Q7CX42|Q7CX42_AGRFC	190	198	yes	yes	2	0.0021886	141.52
AADSMVEWVK	AVKEQLGRIDPVFTRAADSMVEWVKLWKMV	PVFTRAADSMVEWVKLWKMVKTQT______	R	A	A	V	K	L	2	0	0	1	0	0	1	0	0	0	0	1	1	0	0	1	0	1	0	2	0	0	10	0	1134.5379	NbL12g16900.1	NbL12g16900.1	330	339	yes	yes	2	2.621E-06	199.7
AADSSQPSSSAITSSDK	KHQNLPVLRLKVVTRAADSSQPSSSAITSS	DSSQPSSSAITSSDKSIVPDEEFSLAKVSF	R	A	A	D	K	S	3	0	0	2	0	1	0	0	0	1	0	1	0	0	1	7	1	0	0	0	0	0	17	0	1637.738	NbL06g08750.1	NbL06g08750.1	69	85	yes	yes	2	0.014994	88.163
AADSVSVCLSK	NASVALGVPVHRLVRAADSVSVCLSKGLGA	RLVRAADSVSVCLSKGLGAPVGSVVVGSKS	R	A	A	S	K	G	2	0	0	1	1	0	0	0	0	0	1	1	0	0	0	3	0	0	0	2	0	0	11	0	1135.5543	NbL14g12780.1;NbL06g11560.1;NbL04g02490.1	NbL14g12780.1	197	207	yes	no	2	4.242E-10	231.38						By MS/MS	By matching
AADVADVTVNNVYQAMGFLR	DASYLDGVLAEGARKAADVADVTVNNVYQA	DVTVNNVYQAMGFLRR______________	K	A	A	L	R	R	4	1	2	2	0	1	0	1	0	0	1	0	1	1	0	0	1	0	1	4	0	0	20	0	2153.0575	NbL18g12080.1	NbL18g12080.1	424	443	yes	yes	2	4.1765E-09	179.5
AADVEFLNTFQLLTAK	ASLKEGKDIRLGDWKAADVEFLNTFQLLTA	ADVEFLNTFQLLTAKPVVYLVNMNEKDYAR	K	A	A	A	K	P	3	0	1	1	0	1	1	0	0	0	3	1	0	2	0	0	2	0	0	1	0	0	16	0	1779.9407	NbL02g05060.1;NbL12g03630.1	NbL12g03630.1	208	223	no	no	2	3.326E-141	348.97
AADVEFLNTFQLLTAKPVVYLVNMNEK	ASLKEGKDIRLGDWKAADVEFLNTFQLLTA	LTAKPVVYLVNMNEKDYARKKNKFLPKIHA	K	A	A	E	K	D	3	0	3	1	0	1	2	0	0	0	4	2	1	2	1	0	2	0	1	4	0	0	27	1	3066.61	NbL02g05060.1;NbL12g03630.1	NbL12g03630.1	208	234	no	no	3	8.2514E-12	122.34
AADVGADLVGK	SMALFGRVAGGIYTKAADVGADLVGKVERN	IYTKAADVGADLVGKVERNIPEDDPRNPAV	K	A	A	G	K	V	3	0	0	2	0	0	0	2	0	0	1	1	0	0	0	0	0	0	0	2	0	0	11	0	1014.5346	NbL06g03640.1;NbL08g21050.1;NbL07g17010.1;NbL03g20460.1;NbL14g19520.1;NbL04g09100.1;NbL13g02470.1;NbL07g02620.1;NbL16g00610.1	NbL13g02470.1	251	261	no	no	2	0.00053635	153.97					By matching	By MS/MS	By matching
AADVIAAANTAAEVALR	VGHTHVLHEGPVTGRAADVIAAANTAAEVA	DVIAAANTAAEVALRLVRPGKKNSDVTEAI	R	A	A	L	R	L	8	1	1	1	0	0	1	0	0	1	1	0	0	0	0	0	1	0	0	2	0	0	17	0	1625.8737	NbL09g06350.1;NbL11g03790.1	NbL09g06350.1	137	153	no	no	2;3	5.476200000000001E-71	328.43					By matching
AADVIHATCQYLLQEK	GATGSCVGTMELRAKAADVIHATCQYLLQE	ADVIHATCQYLLQEKSDDSILLLLLIRIID	K	A	A	E	K	S	3	0	0	1	1	2	1	0	1	1	2	1	0	0	0	0	1	0	1	1	0	0	16	0	1858.9247	NbL13g08810.1;NbL15g18180.1	NbL13g08810.1	867	882	yes	no	3	0.023584	113.43
AADVVAAANTAAEVALR	VGHTHVLQEGPVTGRAADVVAAANTAAEVA	DVVAAANTAAEVALRLVRPGRKNSDVTEAI	R	A	A	L	R	L	8	1	1	1	0	0	1	0	0	0	1	0	0	0	0	0	1	0	0	3	0	0	17	0	1611.858	NbL02g08130.1;NbL12g01620.1	NbL12g01620.1	137	153	no	no	2	8.5296E-11	187.74
AAEAAEEFTGILTSLK	TDDKTGQEALASVFRAAEAAEEFTGILTSL	AEAAEEFTGILTSLKMEIDDAIGLSGEDVK	R	A	A	L	K	M	4	0	0	0	0	0	3	1	0	1	2	1	0	1	0	1	2	0	0	0	0	0	16	0	1649.8512	NbL04g16150.1	NbL04g16150.1	132	147	yes	yes	2;3	0.0041967	123.68
AAEAGASVLNGLFLK	GMVRREVLDAYLRDRAAEAGASVLNGLFLK	AAEAGASVLNGLFLKMDMPKVPNAPYVLHY	R	A	A	L	K	M	4	0	1	0	0	0	1	2	0	0	3	1	0	1	0	1	0	0	0	1	0	0	15	0	1459.8035	NbL03g19530.1;NbL13g08110.1	NbL13g08110.1	155	169	no	no	2	4.2106E-47	276.35
AAEAGMINPSLAVAK	DGQKNMFVASFFFDRAAEAGMINPSLAVAK	AAEAGMINPSLAVAKVRPVDYESAAQRACE	R	A	A	A	K	V	5	0	1	0	0	0	1	1	0	1	1	1	1	0	1	1	0	0	0	1	0	0	15	0	1441.7599	NbL18g11540.1;NbL08g18310.1	NbL18g11540.1	369	383	yes	no	2	8.9462E-05	142.12
AAEALSATFK	TLNMLQEPEPETRRKAAEALSATFKDNLRV	ETRRKAAEALSATFKDNLRVFTLITNTLAK	K	A	A	F	K	D	4	0	0	0	0	0	1	0	0	0	1	1	0	1	0	1	1	0	0	0	0	0	10	0	1007.5288	tr|Q7CT92|Q7CT92_AGRFC	tr|Q7CT92|Q7CT92_AGRFC	230	239	yes	yes	2	0.00044394	163.16
AAEAQQGFWNCPCVPMR	TLGAPLCPCRHYDDKAAEAQQGFWNCPCVP	EAQQGFWNCPCVPMRERKECHCMLFLTPDN	K	A	A	M	R	E	3	1	1	0	2	2	1	1	0	0	0	0	1	1	2	0	0	1	0	1	0	0	17	0	2020.8706	NbL02g24730.1;NbL19g09300.1	NbL19g09300.1	96	112	no	no	2;3	3.7224E-31	252.96
AAEDCLASMNLYSDETR	TDQWYLTYGESEWRKAAEDCLASMNLYSDE	EDCLASMNLYSDETRHGFEHTLSWLNQWAC	K	A	A	T	R	H	3	1	1	2	1	0	2	0	0	0	2	0	1	0	0	2	1	0	1	0	0	0	17	0	1944.8193	NbL05g01240.1;NbL19g19470.1	NbL19g19470.1	616	632	no	no	2	2.2401E-109	351.61				By MS/MS	By matching
AAEDEEMGPDGK	ATTAVGATALSNGKRAAEDEEMGPDGKKIR	GKRAAEDEEMGPDGKKIRPGISNSVIETLT	R	A	A	G	K	K	2	0	0	2	0	0	3	2	0	0	0	1	1	0	1	0	0	0	0	0	0	0	12	0	1247.4976	NbL01g21720.1;NbL16g12850.1	NbL01g21720.1	155	166	yes	no	2	0.0010274	167.93
AAEDPEFETFYTK	ALNLRAYDFVSQEIRAAEDPEFETFYTKNI	IRAAEDPEFETFYTKNILLNEALAGRDQET	R	A	A	T	K	N	2	0	0	1	0	0	3	0	0	0	0	1	0	2	1	0	2	0	1	0	0	0	13	0	1546.6828	NbL07g02230.1;NbL00g00330.1	NbL07g02230.1	208	220	no	no	2	6.004100000000001E-25	265.77
AAEDYEFVIR	PSHVHSINDTVSAEKAAEDYEFVIRQLVRT	VSAEKAAEDYEFVIRQLVRTRVISVSDISD	K	A	A	I	R	Q	2	1	0	1	0	0	2	0	0	1	0	0	0	1	0	0	0	0	1	1	0	0	10	0	1211.5823	NbL18g06260.1;NbL08g12780.1;NbL07g09970.1	NbL18g06260.1	123	132	yes	no	2	1.141E-05	191.17				By matching
AAEEAASPAAATTAEPAEAPVK	SSKNNGSTAPRLIVRAAEEAASPAAATTAE	PAAATTAEPAEAPVKAAKPPPIGPKRGTKV	R	A	A	V	K	A	10	0	0	0	0	0	4	0	0	0	0	1	0	0	3	1	2	0	0	1	0	0	22	0	2052.0011	NbL16g06390.1	NbL16g06390.1	50	71	yes	yes	2;3	4.8169999999999994E-132	325.24
AAEECLASMNLYSDETR	TDQWYLTYGESEWRKAAEECLASMNLYSDE	EECLASMNLYSDETRHGFEHTLSWLNQWAC	K	A	A	T	R	H	3	1	1	1	1	0	3	0	0	0	2	0	1	0	0	2	1	0	1	0	0	0	17	0	1958.835	NbL12g09700.1	NbL12g09700.1	548	564	yes	yes	2	1.8601E-49	279.65				By MS/MS	By matching
AAEELSLK	IERQMASARQYAEERAAEELSLKKGITLGS	RQYAEERAAEELSLKKGITLGSAHNILSHA	R	A	A	L	K	K	2	0	0	0	0	0	2	0	0	0	2	1	0	0	0	1	0	0	0	0	0	0	8	0	859.4651	NbL14g05230.1;NbL01g17010.1	NbL14g05230.1	230	237	yes	no	2	0.01233	131.03
AAEELSLKK	IERQMASARQYAEERAAEELSLKKGITLGS	QYAEERAAEELSLKKGITLGSAHNILSHAS	R	A	A	K	K	G	2	0	0	0	0	0	2	0	0	0	2	2	0	0	0	1	0	0	0	0	0	0	9	1	987.56006	NbL14g05230.1;NbL01g17010.1	NbL14g05230.1	230	238	yes	no	2	0.055937	107.01
AAEESHSDMLNWFIK	GWTVRYNVEDESAVKAAEESHSDMLNWFIK	AAEESHSDMLNWFIKFIN____________	K	A	A	I	K	F	2	0	1	1	0	0	2	0	1	1	1	1	1	1	0	2	0	1	0	0	0	0	15	0	1776.8141	NbL06g10700.1	NbL06g10700.1	257	271	yes	yes	3	0.0091689	101.3
AAEETATQEKGETSQDVTMAENVNAGTPEPENK	SMEEERARQEAAAKKAAEETATQEKGETSQ	MAENVNAGTPEPENKATDLMEDENALLQQA	K	A	A	N	K	A	5	0	3	1	0	2	7	2	0	0	0	2	1	0	2	1	5	0	0	2	0	0	33	1	3475.5533	NbL02g13580.1	NbL02g13580.1	249	281	yes	yes	3	5.797E-05	68.284
AAEFAVSER	SCVNPSLTYMALTARAAEFAVSERKKGNL_	MALTARAAEFAVSERKKGNL__________	R	A	A	E	R	K	3	1	0	0	0	0	2	0	0	0	0	0	0	1	0	1	0	0	0	1	0	0	9	0	978.47706	tr|A9CGJ1|A9CGJ1_AGRFC	tr|A9CGJ1|A9CGJ1_AGRFC	548	556	yes	yes	2	0.027223	99.802
AAEGSEANSSVVSYPK	FLILRRFSSEPPMGKAAEGSEANSSVVSYP	AEGSEANSSVVSYPKDESYLQNVIPKRISL	K	A	A	P	K	D	3	0	1	0	0	0	2	1	0	0	0	1	0	0	1	4	0	0	1	2	0	0	16	0	1594.7475	NbL18g08830.1	NbL18g08830.1	41	56	yes	yes	2	2.1733000000000003E-68	297.5							By MS/MS
AAEHHQMPVKEEEYLDVLTK	______________________________	QMPVKEEEYLDVLTKTGEKTGISKPRGDVH	M	A	A	T	K	T	2	0	0	1	0	1	4	0	2	0	2	2	1	0	1	0	1	0	1	2	0	0	20	1	2366.1576	NbL10g18840.1	NbL10g18840.1	2	21	yes	yes	3;4	9.013599999999999E-21	201.22						By MS/MS
AAEIFSDENKDLYTIFEGLITR	ELNSHKQTKEDTLRKAAEIFSDENKDLYTI	ENKDLYTIFEGLITRNAQ____________	K	A	A	T	R	N	2	1	1	2	0	0	3	1	0	3	2	1	0	2	0	1	2	0	1	0	0	0	22	1	2544.2748	NbL06g10370.1	NbL06g10370.1	303	324	yes	yes	3	0.019185	54.637
AAEILAK	VTITAFSKMVGYALKAAEILAKEGISAEVI	KMVGYALKAAEILAKEGISAEVINLRSIRP	K	A	A	A	K	E	3	0	0	0	0	0	1	0	0	1	1	1	0	0	0	0	0	0	0	0	0	0	7	0	714.42759	NbL13g14950.1;NbL03g14790.1;NbL18g10550.1	NbL13g14950.1	260	266	no	no	2	0.013505	163.84						By MS/MS
AAEILGHK	GTQSNMNANEVIANRAAEILGHKRGDKHVH	NEVIANRAAEILGHKRGDKHVHPNDHVNRS	R	A	A	H	K	R	2	0	0	0	0	0	1	1	1	1	1	1	0	0	0	0	0	0	0	0	0	0	8	0	837.47085	NbL08g13930.1	NbL08g13930.1	144	151	no	no	2	0.010699	136.11	By MS/MS		By MS/MS	By MS/MS		By matching
AAEILGHTR	GTQSNMNANEVIANRAAEILGHTRGDKHVH	EVIANRAAEILGHTRGDKHVHPNDHVNRSQ	R	A	A	T	R	G	2	1	0	0	0	0	1	1	1	1	1	0	0	0	0	0	1	0	0	0	0	0	9	0	966.52468	NbL14g22030.1;NbL18g07810.1	NbL14g22030.1	144	152	no	no	2	0.00028026	182.53	By MS/MS	By MS/MS	By MS/MS	By MS/MS	By matching
AAEILSSPVTAAEPLQASPLQDSPAPSVPLLR	VKTRKIKRNAFIRAKAAEILSSPVTAAEPL	SPLQDSPAPSVPLLRVSPSSLQCEPGYLIP	K	A	A	L	R	V	6	1	0	1	0	2	2	0	0	1	5	0	0	0	6	5	1	0	0	2	0	0	32	0	3224.7293	NbL08g15400.1	NbL08g15400.1	48	79	yes	yes	3	3.0811E-06	77.03
AAEINSSLVGEDSAFSSGGASAR	CAGVFAFEQQMIILKAAEINSSLVGEDSAF	VGEDSAFSSGGASARIESSYIITLRDLDVR	K	A	A	A	R	I	5	1	1	1	0	0	2	3	0	1	1	0	0	1	0	6	0	0	0	1	0	0	23	0	2182.0138	NbL13g10810.1	NbL13g10810.1	200	222	yes	yes	2;3	3.8885E-111	346.91		By MS/MS
AAEISAILK	______________________________	______________________________	R	A	A	L	K	D	3	0	0	0	0	0	1	0	0	2	1	1	0	0	0	1	0	0	0	0	0	0	9	0	914.54368	sp|Q8UC74|ATPA_AGRFC	sp|Q8UC74|ATPA_AGRFC	5	13	yes	yes	2	0.0036304	136.27
AAEKVEDDLADDDYDGDDF	ISEGIDHIEDNIADKAAEKVEDDLADDDYD	VEDDLADDDYDGDDF_______________	K	A	A	D	F	-	3	0	0	8	0	0	2	1	0	0	1	1	0	1	0	0	0	0	1	1	0	0	19	1	2116.8233	NbL03g11960.1;NbL13g11960.1	NbL13g11960.1	289	307	no	no	2	2.4455E-70	287.96
AAELADVYLR	VAMESSETREEEIDRAAELADVYLRNNKDT	EEIDRAAELADVYLRNNKDTLIMTSRELIT	R	A	A	L	R	N	3	1	0	1	0	0	1	0	0	0	2	0	0	0	0	0	0	0	1	1	0	0	10	0	1119.5924	NbL03g21410.1	NbL03g21410.1	1004	1013	yes	yes	2	0.00090894	138.4	By MS/MS	By MS/MS	By MS/MS		By matching
AAELANVSYALADDSTK	PNNYETDLIFPIIEKAAELANVSYALADDS	ELANVSYALADDSTKTKLKIIGDHMRAVVY	K	A	A	T	K	T	5	0	1	2	0	0	1	0	0	0	2	1	0	0	0	2	1	0	1	1	0	0	17	0	1737.8421	NbL01g04530.1;NbL11g15140.1	NbL01g04530.1	343	359	yes	no	2	3.3794E-16	216.27
AAELAVSSLQALLLR	LLLGWSNKYPNDLDKAAELAVSSLQALLLR	AAELAVSSLQALLLRTLADYQKAGYDCQSS	K	A	A	L	R	T	4	1	0	0	0	1	1	0	0	0	5	0	0	0	0	2	0	0	0	1	0	0	15	0	1553.9141	NbL19g02450.1;NbL02g15710.1	NbL19g02450.1	284	298	yes	no	2	6.5241E-07	193.73
AAELCAVNILAQVK	TGLVGRDVDVASAQRAAELCAVNILAQVKA	RAAELCAVNILAQVKAALNGDLSKIRRVIK	R	A	A	V	K	A	4	0	1	0	1	1	1	0	0	1	2	1	0	0	0	0	0	0	0	2	0	0	14	0	1498.8177	tr|A9CJ63|A9CJ63_AGRFC	tr|A9CJ63|A9CJ63_AGRFC	67	80	yes	yes	2	3.4149E-09	220.25
AAELETEVSR	NFESENKVLGSVAARAAELETEVSRLQHNL	SVAARAAELETEVSRLQHNLITAMNDLEGS	R	A	A	S	R	L	2	1	0	0	0	0	3	0	0	0	1	0	0	0	0	1	1	0	0	1	0	0	10	0	1103.5459	NbL05g12070.1	NbL05g12070.1	154	163	yes	yes	2	1.6939E-09	206.43
AAELFGDR	HWCHGAPGIALTLVKAAELFGDREFLNAAV	IALTLVKAAELFGDREFLNAAVGAAEVVWN	K	A	A	D	R	E	2	1	0	1	0	0	1	1	0	0	1	0	0	1	0	0	0	0	0	0	0	0	8	0	877.42938	NbL05g17230.1	NbL05g17230.1	300	307	yes	yes	2	0.041426	104.44
AAELLPDPALR	YDPSALGAAAASAVRAAELLPDPALRRGDS	SAVRAAELLPDPALRRGDSVYLVGLSRSLQ	R	A	A	L	R	R	3	1	0	1	0	0	1	0	0	0	3	0	0	0	2	0	0	0	0	0	0	0	11	0	1164.6503	NbL19g02480.1	NbL19g02480.1	730	740	yes	yes	2	0.050761	83.948			By MS/MS	By MS/MS
AAELMTEFFQR	HGISGFHIDPYHPDKAAELMTEFFQRCKQD	HPDKAAELMTEFFQRCKQDPTHWEKISASG	K	A	A	Q	R	C	2	1	0	0	0	1	2	0	0	0	1	0	1	2	0	0	1	0	0	0	0	0	11	0	1341.6387	NbL11g20840.1	NbL11g20840.1	721	731	yes	yes	2	1.3907E-05	214.83						By MS/MS
AAELQQGVAAFEEK	EEIDPCRRLANLGKRAAELQQGVAAFEEKN	RAAELQQGVAAFEEKNRRYFDFQRRSGELP	R	A	A	E	K	N	4	0	0	0	0	2	3	1	0	0	1	1	0	1	0	0	0	0	0	1	0	0	14	0	1489.7413	NbL13g20740.1;NbL00g03170.1;NbL13g20730.1	NbL13g20740.1	366	379	yes	no	2;3	2.6003000000000002E-27	255.54						By MS/MS	By MS/MS
AAELQQGVAPFEEK	EEIDPCRRLANLGKRAAELQQGVAPFEEKN	RAAELQQGVAPFEEKNRRYFDFQRRSGELP	R	A	A	E	K	N	3	0	0	0	0	2	3	1	0	0	1	1	0	1	1	0	0	0	0	1	0	0	14	0	1515.7569	NbL07g01040.1	NbL07g01040.1	366	379	yes	yes	2;3	4.2241999999999996E-37	270.93	By matching	By matching	By matching	By matching	By MS/MS	By MS/MS	By MS/MS
AAELTSLLESR	______________________________	LSPRAAELTSLLESRISNFYTNFQVDEIGR	R	A	A	S	R	I	2	1	0	0	0	0	2	0	0	0	3	0	0	0	0	2	1	0	0	0	0	0	11	0	1188.635	NbL07g17970.1;NbL00g00080.1;NbL02g13260.1;NbL15g08730.1	NbL07g17970.1	7	17	yes	no	2	5.5399E-09	228.2	By matching	By MS/MS	By MS/MS	By MS/MS	By MS/MS	By MS/MS	By MS/MS
AAELTSSTLETPGK	SATSRYPNSRNLKVKAAELTSSTLETPGKD	KAAELTSSTLETPGKDSSFSTNENDQLQKF	K	A	A	G	K	D	2	0	0	0	0	0	2	1	0	0	2	1	0	0	1	2	3	0	0	0	0	0	14	0	1403.7144	NbL09g16730.1	NbL09g16730.1	48	61	yes	yes	2	2.41E-05	167.6
AAELVAQGAIGR	TVDFSERFEVPSVTKAAELVAQGAIGRVIQ	VTKAAELVAQGAIGRVIQTVGLGPHRLNRQ	K	A	A	G	R	V	4	1	0	0	0	1	1	2	0	1	1	0	0	0	0	0	0	0	0	1	0	0	12	0	1154.6408	tr|A9CFV6|A9CFV6_AGRFC	tr|A9CFV6|A9CFV6_AGRFC	137	148	yes	yes	2	0.00053563	144.65
AAELVNTTLDTPGK	SATPRNPNSRNLKVKAAELVNTTLDTPGKD	KAAELVNTTLDTPGKDSSFSTNEIDPLQKF	K	A	A	G	K	D	2	0	1	1	0	0	1	1	0	0	2	1	0	0	1	0	3	0	0	1	0	0	14	0	1428.746	NbL06g07470.1	NbL06g07470.1	48	61	yes	yes	2	1.8521E-27	259.18
AAELVNTTLDTPGKDSSFSTNEIDPLQK	SATPRNPNSRNLKVKAAELVNTTLDTPGKD	KDSSFSTNEIDPLQKFLKRDYKWGFNEKIE	K	A	A	Q	K	F	2	0	2	3	0	1	2	1	0	1	3	2	0	1	2	3	4	0	0	1	0	0	28	1	2990.472	NbL06g07470.1	NbL06g07470.1	48	75	yes	yes	3	0.016124	46.57
AAELYGLQILAEGIQDDSSNVTR	AANNLRDTAAIASARAAELYGLQILAEGIQ	ILAEGIQDDSSNVTRFVMLARDPIIPRTDR	R	A	A	T	R	F	3	1	1	2	0	2	2	2	0	2	3	0	0	0	0	2	1	0	1	1	0	0	23	0	2462.2289	NbL09g15540.1	NbL09g15540.1	287	309	yes	yes	3	1.9815E-10	131.33
AAEMGAEAIFK	TGNPFFTTDSAAALRAAEMGAEAIFKGTQV	AALRAAEMGAEAIFKGTQVDGIYSADPKKD	R	A	A	F	K	G	4	0	0	0	0	0	2	1	0	1	0	1	1	1	0	0	0	0	0	0	0	0	11	0	1136.5536	sp|Q8UFM1|PYRH_AGRFC	sp|Q8UFM1|PYRH_AGRFC	152	162	yes	yes	2	0.00037271	142.98
AAEPAEEKK	EKSDDSKALVVVEDKAAEPAEEKKEGSIDR	VVVEDKAAEPAEEKKEGSIDRDAVLARVAT	K	A	A	K	K	E	3	0	0	0	0	0	3	0	0	0	0	2	0	0	1	0	0	0	0	0	0	0	9	1	971.49238	NbL03g11650.1	NbL03g11650.1	75	83	yes	yes	1	0.04291	56.011
AAEPTLIR	RCIAVTTTLSEDTLKAAEPTLIRKEISNIS	LSEDTLKAAEPTLIRKEISNISIEDILNGG	K	A	A	I	R	K	2	1	0	0	0	0	1	0	0	1	1	0	0	0	1	0	1	0	0	0	0	0	8	0	869.49707	NbL01g11980.1;NbL11g13530.1	NbL01g11980.1	271	278	no	no	2	0.012763	129.68	By matching	By matching
AAEPTLIRK	RCIAVTTTLSEDTLKAAEPTLIRKEISNIS	SEDTLKAAEPTLIRKEISNISIEDILNGGG	K	A	A	R	K	E	2	1	0	0	0	0	1	0	0	1	1	1	0	0	1	0	1	0	0	0	0	0	9	1	997.59203	NbL01g11980.1;NbL11g13530.1	NbL01g11980.1	271	279	no	no	2;3	0.0055394	101.72
AAEPVGAAV	IIRFEETLYGSSRLKAAEPVGAAV______	GSSRLKAAEPVGAAV_______________	K	A	A	A	V	-	4	0	0	0	0	0	1	1	0	0	0	0	0	0	1	0	0	0	0	2	0	0	9	0	783.41267	NbL03g07310.1	NbL03g07310.1	386	394	yes	yes	2	0.00060307	164.78			By matching		By matching	By matching
AAEQLVK	KELKENPAPSESEIKAAEQLVKEKGEAVAQ	APSESEIKAAEQLVKEKGEAVAQLKANKGS	K	A	A	V	K	E	2	0	0	0	0	1	1	0	0	0	1	1	0	0	0	0	0	0	0	1	0	0	7	0	757.4334	NbL09g21110.1;NbL19g14270.1	NbL09g21110.1	233	239	no	no	2	0.012214	167.82	By matching	By MS/MS				By matching	By MS/MS
AAESGDSSLFESLTEEQFLK	FDKPSAQIKEKDLFKAAESGDSSLFESLTE	DSSLFESLTEEQFLKALSLRNEDARSLLHV	K	A	A	L	K	A	2	0	0	1	0	1	4	1	0	0	3	1	0	2	0	4	1	0	0	0	0	0	20	0	2187.0219	NbL08g12390.1	NbL08g12390.1	18	37	yes	yes	2	3.8657E-06	132.97
AAESYATVSSTFR	EIMRIAESAGTTLARAAESYATVSSTFRVA	ARAAESYATVSSTFRVARLLDASQRITPAD	R	A	A	F	R	V	3	1	0	0	0	0	1	0	0	0	0	0	0	1	0	3	2	0	1	1	0	0	13	0	1388.6572	tr|A9CHD5|A9CHD5_AGRFC	tr|A9CHD5|A9CHD5_AGRFC	1476	1488	yes	yes	2	3.4559E-07	218.11		By MS/MS
AAETPFSACSSDGLTSK	PPSSILPPASVILDKAAETPFSACSSDGLT	ETPFSACSSDGLTSKAPPSNTSPGSSILDK	K	A	A	S	K	A	3	0	0	1	1	0	1	1	0	0	1	1	0	1	1	4	2	0	0	0	0	0	17	0	1727.7672	NbL08g09520.1	NbL08g09520.1	486	502	yes	yes	2	5.4586E-14	198.52		By matching
AAEVESTLLDIDTQSLR	QGLALSQRRISAEERAAEVESTLLDIDTQS	EVESTLLDIDTQSLRAKQDINKATQDEINL	R	A	A	L	R	A	2	1	0	2	0	1	2	0	0	1	3	0	0	0	0	2	2	0	0	1	0	0	17	0	1859.9476	tr|A9CF05|A9CF05_AGRFC	tr|A9CF05|A9CF05_AGRFC	294	310	yes	yes	2	0.00092101	122.64
AAFAADDQR	KLKATASSTAATDLRAAFAADDQRFSRFSV	AATDLRAAFAADDQRFSRFSVKFDDLLMDY	R	A	A	Q	R	F	4	1	0	2	0	1	0	0	0	0	0	0	0	1	0	0	0	0	0	0	0	0	9	0	963.44101	sp|Q8UI94|G6PI_AGRFC	sp|Q8UI94|G6PI_AGRFC	22	30	yes	yes	2	0.018774	109.48
AAFANAIEFINK	LIKTREKRPRETILRAAFANAIEFINKDLS	ILRAAFANAIEFINKDLSEENHLRFLHWDL	R	A	A	N	K	D	4	0	2	0	0	0	1	0	0	2	0	1	0	2	0	0	0	0	0	0	0	0	12	0	1307.6874	NbL13g18960.1;NbL03g24580.1	NbL13g18960.1	363	374	yes	no	2	0.00031841	155.11						By MS/MS
AAFASIAIGNGR	YCTFEYVLTSPNFSRAAFASIAIGNGRYYT	FSRAAFASIAIGNGRYYTLIVGANERRWRK	R	A	A	G	R	Y	4	1	1	0	0	0	0	2	0	2	0	0	0	1	0	1	0	0	0	0	0	0	12	0	1146.6146	NbL06g13010.1	NbL06g13010.1	184	195	yes	yes	2	0.00033276	179.1
AAFATIAIGNGR	YCTFEYVLTSPNFSRAAFATIAIGNGRYYT	FSRAAFATIAIGNGRYYTLIVGANERRWRK	R	A	A	G	R	Y	4	1	1	0	0	0	0	2	0	2	0	0	0	1	0	0	1	0	0	0	0	0	12	0	1160.6302	NbL16g15720.1	NbL16g15720.1	184	195	yes	yes	2	0.00032823	204.07
AAFDYLDAPILTIAGK	PQSSVGDFIANQVMRAAFDYLDAPILTIAG	AFDYLDAPILTIAGKDVPMPYAANLEKLAL	R	A	A	G	K	D	4	0	0	2	0	0	0	1	0	2	2	1	0	1	1	0	1	0	1	0	0	0	16	0	1677.8978	tr|A9CJ32|A9CJ32_AGRFC	tr|A9CJ32|A9CJ32_AGRFC	427	442	yes	yes	2	0.00052865	132.5
AAFEEAEK	AIAEETWGKQKDAEKAAFEEAEKKREDEES	KQKDAEKAAFEEAEKKREDEESKDAPADSD	K	A	A	E	K	K	3	0	0	0	0	0	3	0	0	0	0	1	0	1	0	0	0	0	0	0	0	0	8	0	893.41306	NbL01g11590.1	NbL01g11590.1	365	372	yes	yes	2	0.00096557	186.09					By matching
AAFEIIEK	EREYNRIFSGEVTPKAAFEIIEKEGNDLLA	SGEVTPKAAFEIIEKEGNDLLARFAKTAG_	K	A	A	E	K	E	2	0	0	0	0	0	2	0	0	2	0	1	0	1	0	0	0	0	0	0	0	0	8	0	919.50148	tr|A9CKE7|A9CKE7_AGRFC	tr|A9CKE7|A9CKE7_AGRFC	411	418	yes	yes	2	0.0098277	138.83
AAFEIIEKEGNDLLAR	EREYNRIFSGEVTPKAAFEIIEKEGNDLLA	AFEIIEKEGNDLLARFAKTAG_________	K	A	A	A	R	F	3	1	1	1	0	0	3	1	0	2	2	1	0	1	0	0	0	0	0	0	0	0	16	1	1787.9418	tr|A9CKE7|A9CKE7_AGRFC	tr|A9CKE7|A9CKE7_AGRFC	411	426	yes	yes	3	0.011311	127.66
AAFGAEEVNR	IVEAPKVGDAVQFYKAAFGAEEVNRVNHPK	VQFYKAAFGAEEVNRVNHPKRKAEQELPLI	K	A	A	N	R	V	3	1	1	0	0	0	2	1	0	0	0	0	0	1	0	0	0	0	0	1	0	0	10	0	1062.5094	NbL06g16230.1	NbL06g16230.1	45	54	yes	yes	2	0.00086592	150.36					By matching
AAFGAEEVTR	FVGAPKGNDAVQFYKAAFGAEEVTRVNQKR	VQFYKAAFGAEEVTRVNQKRKAEQEIPLIS	K	A	A	T	R	V	3	1	0	0	0	0	2	1	0	0	0	0	0	1	0	0	1	0	0	1	0	0	10	0	1049.5142	NbL12g01350.1;NbL02g07890.1	NbL12g01350.1	54	63	yes	no	2	0.017148	101.65						By matching
AAFGGSGGR	VSVTSSTISSNVASKAAFGGSGGRGSSSGG	SNVASKAAFGGSGGRGSSSGGGYSSGSSSY	K	A	A	G	R	G	2	1	0	0	0	0	0	4	0	0	0	0	0	1	0	1	0	0	0	0	0	0	9	0	778.3722	CON__P35908;CON__P35908v2	CON__P35908v2	516	524	no	no	2	0.0018842	148.04			By matching			By MS/MS
AAFGGSGGRGSSSGGGYSSGSSSYGSGGR	VSVTSSTISSNVASKAAFGGSGGRGSSSGG	GGYSSGSSSYGSGGRQSGSRGGSGGGGSIS	K	A	A	G	R	Q	2	2	0	0	0	0	0	12	0	0	0	0	0	1	0	10	0	0	2	0	0	0	29	1	2500.0599	CON__P35908;CON__P35908v2	CON__P35908v2	516	544	no	no	3	1.0387E-32	163.14						By MS/MS	By matching
AAFGKDEVYLEK	EDLAREVTEAKREAKAAFGKDEVYLEKLVE	EAKAAFGKDEVYLEKLVERARHVESQILGD	K	A	A	E	K	L	2	0	0	1	0	0	2	1	0	0	1	2	0	1	0	0	0	0	1	1	0	0	12	1	1368.6925	tr|A9CHG1|A9CHG1_AGRFC	tr|A9CHG1|A9CHG1_AGRFC	198	209	yes	yes	3	0.017576	119.74			By matching	By matching
AAFIEIQGR	______________________________	ADEANRAAFIEIQGRMIETTGKLKQVQTQM	R	A	A	G	R	M	2	1	0	0	0	1	1	1	0	2	0	0	0	1	0	0	0	0	0	0	0	0	9	0	1003.5451	NbL18g19030.1;NbL05g13050.1	NbL18g19030.1	8	16	yes	no	2	0.021518	107.57
AAFLAMK	QNNRTADSAFGAAVKAAFLAMKSTGGKLLV	SAFGAAVKAAFLAMKSTGGKLLVFQSVLPS	K	A	A	M	K	S	3	0	0	0	0	0	0	0	0	0	1	1	1	1	0	0	0	0	0	0	0	0	7	0	750.40983	NbL05g21550.1;NbL13g25270.1	NbL13g25270.1	621	627	no	no	2	0.01946	128					By matching	By MS/MS	By MS/MS
AAFLDTIADEIEAR	EEAFWSYGYTTREERAAFLDTIADEIEARA	RAAFLDTIADEIEARADAITEIGSSETGLP	R	A	A	A	R	A	4	1	0	2	0	0	2	0	0	2	1	0	0	1	0	0	1	0	0	0	0	0	14	0	1533.7675	tr|A9CEX8|A9CEX8_AGRFC	tr|A9CEX8|A9CEX8_AGRFC	65	78	yes	yes	2	1.3336E-05	196.11
AAFNNPER	GGGSWDRDTVIRALRAAFNNPERAIEYLYS	TVIRALRAAFNNPERAIEYLYSGIPEQAEI	R	A	A	E	R	A	2	1	2	0	0	0	1	0	0	0	0	0	0	1	1	0	0	0	0	0	0	0	8	0	917.43553	NbL16g08610.1;NbL04g04830.1;NbL02g10390.1;NbL12g05570.1	NbL12g05570.1	184	191	no	no	2	0.013552	127.56
AAFPDISDVQPLVAICNDPK	SLKQQLAKLFEESLRAAFPDISDVQPLVAI	ISDVQPLVAICNDPKNGDYQWYNAMSFWNK	R	A	A	P	K	N	3	0	1	3	1	1	0	0	0	2	1	1	0	1	3	1	0	0	0	2	0	0	20	0	2169.0776	NbL10g01890.1;NbL16g01930.1	NbL10g01890.1	84	103	no	no	2	0.0015469	96.247
AAFQETNISPANLVYPLFIHEGEEDTPIGAMPGCYR	INRRPRRNRRSPAVRAAFQETNISPANLVY	GEEDTPIGAMPGCYRLGWRHGLVEEVSKAR	R	A	A	Y	R	L	4	1	2	1	1	1	4	3	1	3	2	0	1	2	4	1	2	0	2	1	0	0	36	0	4006.887	NbL17g16140.1	NbL17g16140.1	119	154	yes	yes	3;4	7.7975E-09	80.418
AAFTECCQAADK	YFYAPELLFFAKRYKAAFTECCQAADKAAC	RYKAAFTECCQAADKAACLLPKLDELRDEG	K	A	A	D	K	A	4	0	0	1	2	1	1	0	0	0	0	1	0	1	0	0	1	0	0	0	0	0	12	0	1370.5595	CON__P02768-1	CON__P02768-1	187	198	yes	yes	2	7.8474E-07	220.82					By matching
AAFVLVAGGLGER	NFVQFEEAGVKEARKAAFVLVAGGLGERLG	RKAAFVLVAGGLGERLGYNGIKVALPRETT	K	A	A	E	R	L	3	1	0	0	0	0	1	3	0	0	2	0	0	1	0	0	0	0	0	2	0	0	13	0	1258.7034	NbL14g18160.1;NbL04g07740.1	NbL04g07740.1	220	232	no	no	2	0.00018778	182.16
AAGAELLLEGR	______________________________	RELKAAGAELLLEGRRGLRIHGWEIESRKR	K	A	A	G	R	R	3	1	0	0	0	0	2	2	0	0	3	0	0	0	0	0	0	0	0	0	0	0	11	0	1098.6033	NbL17g22700.1	NbL17g22700.1	12	22	yes	yes	2	0.0061482	120.27
AAGAELLPEGR	______________________________	RELKAAGAELLPEGRRGLRIHGWEIESRKR	K	A	A	G	R	R	3	1	0	0	0	0	2	2	0	0	2	0	0	0	1	0	0	0	0	0	0	0	11	0	1082.572	NbL01g03470.1	NbL01g03470.1	12	22	yes	yes	2	0.011699	105.2
AAGAFNPTVDYDSPIDGDGHGSHTAAIAAGNNGIPVR	NGKIIGAQHFAEAAKAAGAFNPTVDYDSPI	HTAAIAAGNNGIPVRMHGFEFGRASGMAPR	K	A	A	V	R	M	7	1	3	4	0	0	0	6	2	3	0	0	0	1	3	2	2	0	1	2	0	0	37	0	3604.6931	NbL07g05030.1	NbL07g05030.1	218	254	yes	yes	4	0.076225	19.429
AAGASWIQFDEPTLVK	DKILPVYKEVIAELKAAGASWIQFDEPTLV	AGASWIQFDEPTLVKDLDSHQLRAFSHTYS	K	A	A	V	K	D	3	0	0	1	0	1	1	1	0	1	1	1	0	1	1	1	1	1	0	1	0	0	16	0	1731.8832	NbL06g20430.1;NbL16g23120.1	NbL06g20430.1	262	277	yes	no	2;3	4.237E-25	296.17						By MS/MS	By MS/MS
AAGASWIQLDEPTLVLDLEAHK	DKILPIYKEVITELKAAGASWIQLDEPTLV	QLDEPTLVLDLEAHKLEAFTKAYAELESSL	K	A	A	H	K	L	4	0	0	2	0	1	2	1	1	1	4	1	0	0	1	1	1	1	0	1	0	0	22	0	2376.2325	NbL11g19670.1;NbL15g04300.1	NbL11g19670.1	197	218	no	no	3	0.037354	68.411
AAGATQLFVSDLNDAR	TGAGPIGMLTLLAARAAGATQLFVSDLNDA	AGATQLFVSDLNDARLELARNVIRDVITIN	R	A	A	A	R	L	4	1	1	2	0	1	0	1	0	0	2	0	0	1	0	1	1	0	0	1	0	0	16	0	1647.8216	tr|Q7CVQ9|Q7CVQ9_AGRFC	tr|Q7CVQ9|Q7CVQ9_AGRFC	195	210	yes	yes	2	1.5316E-54	337.53
AAGDASGAENGVPESGDKPVK	HSTTSESDVNIQDAKAAGDASGAENGVPES	GAENGVPESGDKPVKMETDAKVGTTKKKVK	K	A	A	V	K	M	4	0	1	2	0	0	2	4	0	0	0	2	0	0	2	2	0	0	0	2	0	0	21	1	1954.9232	NbL19g20750.1	NbL19g20750.1	546	566	yes	yes	3	0.0062438	115.2					By MS/MS	By matching
AAGEVLALQK	NINAYHQPGVEAGKKAAGEVLALQKRVLAV	EAGKKAAGEVLALQKRVLAVLNEASCKEPV	K	A	A	Q	K	R	3	0	0	0	0	1	1	1	0	0	2	1	0	0	0	0	0	0	0	1	0	0	10	0	998.57605	NbL04g10850.1;NbL18g13490.1	NbL04g10850.1	531	540	no	no	2	4.9655E-07	214.29	By MS/MS	By MS/MS	By matching	By MS/MS		By MS/MS	By matching
AAGEVLALQKR	NINAYHQPGVEAGKKAAGEVLALQKRVLAV	AGKKAAGEVLALQKRVLAVLNEASCKEPVE	K	A	A	K	R	V	3	1	0	0	0	1	1	1	0	0	2	1	0	0	0	0	0	0	0	1	0	0	11	1	1154.6772	NbL04g10850.1;NbL18g13490.1	NbL04g10850.1	531	541	no	no	2	0.033884	106.68
AAGFDIAVPFAAGR	VIVLAGNYGVEQAAKAAGFDIAVPFAAGRG	KAAGFDIAVPFAAGRGDASAEQTDADSFAP	K	A	A	G	R	G	5	1	0	1	0	0	0	2	0	1	0	0	0	2	1	0	0	0	0	1	0	0	14	0	1361.7092	sp|Q7CVH1|KATG_AGRFC	sp|Q7CVH1|KATG_AGRFC	542	555	yes	yes	2	0.00012805	181.87							By MS/MS
AAGFNPEAYTLYSYAAMQAIAGAAK	PTLRPENKELVEKFKAAGFNPEAYTLYSYA	LYSYAAMQAIAGAAKAAGSVEPEKVAEALK	K	A	A	A	K	A	9	0	1	0	0	1	1	2	0	1	1	1	1	1	1	1	1	0	3	0	0	0	25	0	2549.2261	tr|Q7CX36|Q7CX36_AGRFC	tr|Q7CX36|Q7CX36_AGRFC	289	313	yes	yes	2;3	2.8911E-09	113.42
AAGGAGMVLTNTAANGEELVADAHLLPATAVGQK	DRGINARVQKGSVVKAAGGAGMVLTNTAAN	VADAHLLPATAVGQKTGDAIRDYLTSDSNP	K	A	A	Q	K	T	9	0	2	1	0	1	2	5	1	0	4	1	1	0	1	0	3	0	0	3	0	0	34	0	3217.6401	NbL02g06410.1	NbL02g06410.1	425	458	yes	yes	3	0.005022	46.101
AAGGFGGIK	QIGSYYYFPSLAFHKAAGGFGGIKILSRPR	SLAFHKAAGGFGGIKILSRPRIPVPFPDPA	K	A	A	I	K	I	2	0	0	0	0	0	0	4	0	1	0	1	0	1	0	0	0	0	0	0	0	0	9	0	776.41809	NbL04g13340.1;NbL17g24100.1	NbL17g24100.1	134	142	no	no	2	0.0067138	123.99						By matching	By matching
AAGGFGSINIASR	QIGSFYYFPSLAFHKAAGGFGSINIASRSV	HKAAGGFGSINIASRSVIPVPFPPPAGVFS	K	A	A	S	R	S	3	1	1	0	0	0	0	3	0	2	0	0	0	1	0	2	0	0	0	0	0	0	13	0	1219.6309	NbL04g18230.1	NbL04g18230.1	135	147	yes	yes	2	9.7708E-06	191.33
AAGGYGGITINNR	QIGSFFYFPSLSFQRAAGGYGGITINNRKI	QRAAGGYGGITINNRKIISLPFATPDGDIT	R	A	A	N	R	K	2	1	2	0	0	0	0	4	0	2	0	0	0	0	0	0	1	0	1	0	0	0	13	0	1262.6367	NbL06g16180.1	NbL06g16180.1	138	150	yes	yes	2	9.6901E-05	197.79
AAGGYGGITVNNR	QIGSFFYFPSLNFQRAAGGYGGITVNNRKI	QRAAGGYGGITVNNRKIISLPFATPDGDIT	R	A	A	N	R	K	2	1	2	0	0	0	0	4	0	1	0	0	0	0	0	0	1	0	1	1	0	0	13	0	1248.6211	NbL16g25440.1	NbL16g25440.1	138	150	yes	yes	2	3.3326E-05	208.33
AAGITSIGVR	EGRLFQVEYAFKAVKAAGITSIGVRGKDSV	FKAVKAAGITSIGVRGKDSVCVVTQKKVPD	K	A	A	V	R	G	2	1	0	0	0	0	0	2	0	2	0	0	0	0	0	1	1	0	0	1	0	0	10	0	943.54508	NbL10g02420.1;NbL16g02550.1	NbL16g02550.1	34	43	no	no	2	2.621E-06	199.7
AAGLEVNTLSPEEQTR	KVIRELNQKSLEKIKAAGLEVNTLSPEEQT	AGLEVNTLSPEEQTRIREKSMVVYEKHKAE	K	A	A	T	R	I	2	1	1	0	0	1	3	1	0	0	2	0	0	0	1	1	2	0	0	1	0	0	16	0	1713.8533	tr|A9CHF0|A9CHF0_AGRFC	tr|A9CHF0|A9CHF0_AGRFC	286	301	yes	yes	2	8.3002E-15	229.75
AAGLPAACGVNIPYK	LKSAANAIKGIDMGKAAGLPAACGVNIPYK	AAGLPAACGVNIPYKISPSTDCSKYVSPSF	K	A	A	Y	K	I	4	0	1	0	1	0	0	2	0	1	1	1	0	0	2	0	0	0	1	1	0	0	15	0	1500.7759	NbL14g08740.1	NbL14g08740.1	89	103	yes	yes	2;3	1.1426E-05	170.47		By matching	By matching
AAGLPGACGVNIPYK	LKSAANAIKGIDMGKAAGLPGACGVNIPYK	AAGLPGACGVNIPYKISPSTDCSKYVFQLL	K	A	A	Y	K	I	3	0	1	0	1	0	0	3	0	1	1	1	0	0	2	0	0	0	1	1	0	0	15	0	1486.7602	NbL14g08730.1	NbL14g08730.1	91	105	yes	yes	2	1.1288E-06	183.67
AAGLPGVCGVNIPYK	LKSAANAIKGIDMGKAAGLPGVCGVNIPYK	AAGLPGVCGVNIPYKISPSTDCS_______	K	A	A	Y	K	I	2	0	1	0	1	0	0	3	0	1	1	1	0	0	2	0	0	0	1	2	0	0	15	0	1514.7915	NbL14g08710.1	NbL14g08710.1	89	103	yes	yes	2	0.00018147	147.4
AAGLPSACGVNIPYK	LKSAANAIKGIDMGKAAGLPSACGVNIPYK	AAGLPSACGVNIPYKISPSTDCSKYVFSSS	K	A	A	Y	K	I	3	0	1	0	1	0	0	2	0	1	1	1	0	0	2	1	0	0	1	1	0	0	15	0	1516.7708	NbL14g08700.1	NbL14g08700.1	89	103	no	no	2;3	1.2932E-06	180.19
AAGLPSTCGVNIPYAISPSTDCSK	LKSAAAAISGIDLGKAAGLPSTCGVNIPYA	VNIPYAISPSTDCSKYLTFFLSHLILILYS	K	A	A	S	K	Y	3	0	1	1	2	0	0	2	0	2	1	1	0	0	3	4	2	0	1	1	0	0	24	0	2465.1567	NbL19g15040.1	NbL19g15040.1	89	112	yes	yes	2;3	1.0885E-32	199.05
AAGLSVEIVHYDPK	DRAVTLDGMAKLCAKAAGLSVEIVHYDPKA	KAAGLSVEIVHYDPKAVGVDAKKAFPFRNM	K	A	A	P	K	A	2	0	0	1	0	0	1	1	1	1	1	1	0	0	1	1	0	0	1	2	0	0	14	0	1497.7827	NbL11g21760.1;NbL01g20290.1	NbL01g20290.1	320	333	no	no	2;3	2.0133E-05	171.92			By matching		By matching	By matching	By matching
AAGLVETLQGK	AMNSKDHTTLVAAVKAAGLVETLQGKGPFT	AAVKAAGLVETLQGKGPFTVFAPTNEAFAA	K	A	A	G	K	G	2	0	0	0	0	1	1	2	0	0	2	1	0	0	0	0	1	0	0	1	0	0	11	0	1085.6081	tr|Q7D1E8|Q7D1E8_AGRFC	tr|Q7D1E8|Q7D1E8_AGRFC	59	69	yes	yes	2	0.00025225	172.59
AAGMFSGTQEK	SAEKLTPELTRSPSKAAGMFSGTQEKCATC	SPSKAAGMFSGTQEKCATCGKTAYPLEKVT	K	A	A	E	K	C	2	0	0	0	0	1	1	2	0	0	0	1	1	1	0	1	1	0	0	0	0	0	11	0	1125.5125	NbL17g15030.1;NbL03g07260.1	NbL17g15030.1	97	107	yes	no	2	0.0014498	139.98
AAGMTYITYSNLCANLVR	______________________________	MTYITYSNLCANLVRNCLKEPYKTEALIRE	R	A	A	V	R	N	3	1	2	0	1	0	0	1	0	1	2	0	1	0	0	1	2	0	2	1	0	0	18	0	2016.9761	NbL03g24910.1	NbL03g24910.1	12	29	yes	yes	2;3	1.7414E-76	293.76
AAGMYGGLR	WQQIPGGVTAAKGFKAAGMYGGLRALGEKP	AAKGFKAAGMYGGLRALGEKPDLALVSCDV	K	A	A	L	R	A	2	1	0	0	0	0	0	3	0	0	1	0	1	0	0	0	0	0	1	0	0	0	9	0	894.43817	NbL05g04990.1;NbL19g17850.1	NbL05g04990.1	77	85	yes	no	2	0.0029919	128.48
AAGPLPDPPNDAYDTSYALNQAMSIR	VTGVAVLHYSNSKGKAAGPLPDPPNDAYDT	AYDTSYALNQAMSIRQNVSASGARPNPQGS	K	A	A	I	R	Q	5	1	2	3	0	1	0	1	0	1	2	0	1	0	4	2	1	0	2	0	0	0	26	0	2747.2861	NbL13g10470.1	NbL13g10470.1	316	341	yes	yes	3	1.2659E-06	89.079
AAGSIGIPGLYVTEDPGAVDNAAK	EQPAIVLNQMMEITRAAGSIGIPGLYVTED	LYVTEDPGAVDNAAKQGALSLRFGLGWAKA	R	A	A	A	K	Q	5	0	1	2	0	0	1	4	0	2	1	1	0	0	2	1	1	0	1	2	0	0	24	0	2285.1539	tr|Q7CYY9|Q7CYY9_AGRFC	tr|Q7CYY9|Q7CYY9_AGRFC	291	314	yes	yes	2	1.2388E-10	164.8
AAGSLPGIK	FQKAADGTPFVDIIKAAGSLPGIKVDIGAK	FVDIIKAAGSLPGIKVDIGAKPMAFHPHEF	K	A	A	I	K	V	2	0	0	0	0	0	0	2	0	1	1	1	0	0	1	1	0	0	0	0	0	0	9	0	812.4756	tr|A9CFL1|A9CFL1_AGRFC	tr|A9CFL1|A9CFL1_AGRFC	89	97	yes	yes	2	0.011686	113.5
AAGTESSSGAPSSGESMQVDTPAEK	ARASKKEAEKAIAEKAAGTESSSGAPSSGE	PSSGESMQVDTPAEKKNEPEPSFEMLTNPA	K	A	A	E	K	K	4	0	0	1	0	1	3	3	0	0	0	1	1	0	2	6	2	0	0	1	0	0	25	0	2380.0336	NbL01g23710.1;NbL11g23890.1	NbL01g23710.1	872	896	no	no	2;3	5.3464E-35	187.52				By MS/MS	By matching
AAGTSWFK	KKRHQVTKEEASAIRAAGTSWFKTMISDSD	EEASAIRAAGTSWFKTMISDSDYTEFENFT	R	A	A	F	K	T	2	0	0	0	0	0	0	1	0	0	0	1	0	1	0	1	1	1	0	0	0	0	8	0	866.42865	NbL15g02020.1;NbL14g10020.1	NbL15g02020.1	376	383	yes	no	2	0.00098742	183.9
AAGVADVQEVK	NASRPIKSDELAACKAAGVADVQEVKIGYD	AACKAAGVADVQEVKIGYDGIVFAMDSSNK	K	A	A	V	K	I	3	0	0	1	0	1	1	1	0	0	0	1	0	0	0	0	0	0	0	3	0	0	11	0	1085.5717	tr|A9CKA7|A9CKA7_AGRFC	tr|A9CKA7|A9CKA7_AGRFC	98	108	yes	yes	2	0.0004927	156.16
AAGVLAEEGGLTVK	GYIRFENEGAAQKARAAGVLAEEGGLTVKN	RAAGVLAEEGGLTVKNFIAALDPVTGDAEK	R	A	A	V	K	N	3	0	0	0	0	0	2	3	0	0	2	1	0	0	0	0	1	0	0	2	0	0	14	0	1313.7191	NbL10g17780.1;NbL17g15830.1	NbL17g15830.1	383	396	no	no	2	2.287E-11	222.18
AAGVSCPLIGTTGGSTVK	TVKKSDLDKVRAAAKAAGVSCPLIGTTGGS	VSCPLIGTTGGSTVKLGTARAVEIKELHLA	K	A	A	V	K	L	2	0	0	0	1	0	0	4	0	1	1	1	0	0	1	2	3	0	0	2	0	0	18	0	1674.8611	sp|Q8UEB0|PURL_AGRFC	sp|Q8UEB0|PURL_AGRFC	725	742	yes	yes	2	2.8241E-12	192.4							By MS/MS
AAGVSSWTELFR	KFLPKYNAALDAEVKAAGVSSWTELFRAKC	EVKAAGVSSWTELFRAKCGDIEIPSRWSNV	K	A	A	F	R	A	2	1	0	0	0	0	1	1	0	0	1	0	0	1	0	2	1	1	0	1	0	0	12	0	1322.6619	tr|Q7CU99|Q7CU99_AGRFC	tr|Q7CU99|Q7CU99_AGRFC	236	247	yes	yes	2	0.077383	75.294
AAGWGVMVSHR	IGTVTESIQAALDSKAAGWGVMVSHRSGET	LDSKAAGWGVMVSHRSGETEDNFIADLSVG	K	A	A	H	R	S	2	1	0	0	0	0	0	2	1	0	0	0	1	0	0	1	0	1	0	2	0	0	11	0	1169.5764	NbL13g06910.1	NbL13g06910.1	121	131	yes	yes	2;3	0.0014187	133.13
AAGWSSSTADTLDPAK	SKAVAATPVSGGSLKAAGWSSSTADTLDPA	AGWSSSTADTLDPAKASLSTDYVRCCALYS	K	A	A	A	K	A	4	0	0	2	0	0	0	1	0	0	1	1	0	0	1	3	2	1	0	0	0	0	16	0	1576.7369	tr|A9CF60|A9CF60_AGRFC	tr|A9CF60|A9CF60_AGRFC	66	81	yes	yes	2	0.0011078	122.39
AAGYGFVSFDTK	NPVSVRVVFDNASGRAAGYGFVSFDTKEEA	SGRAAGYGFVSFDTKEEAEAALSAFDGKEL	R	A	A	T	K	E	2	0	0	1	0	0	0	2	0	0	0	1	0	2	0	1	1	0	1	1	0	0	12	0	1261.5979	NbL07g12700.1	NbL07g12700.1	225	236	yes	yes	2	0.0012494	130.98
AAHGWLCSK	TVQQPDSASLGAALRAAHGWLCSKKGNFVP	LGAALRAAHGWLCSKKGNFVPISSMYMDNM	R	A	A	S	K	K	2	0	0	0	1	0	0	1	1	0	1	1	0	0	0	1	0	1	0	0	0	0	9	0	1028.4862	NbL18g14390.1	NbL18g14390.1	493	501	yes	yes	3	0.073028	77.732
AAHILVASEDEAKDIIK	YDKEVAALPQEEEIKAAHILVASEDEAKDI	HILVASEDEAKDIIKQLDSGKDFAALAKEK	K	A	A	I	K	Q	4	0	0	2	0	0	2	0	1	3	1	2	0	0	0	1	0	0	0	1	0	0	17	1	1821.9836	tr|Q7CSN8|Q7CSN8_AGRFC	tr|Q7CSN8|Q7CSN8_AGRFC	140	156	yes	yes	3	0.00033582	123.76
AAHLALR	RMGPTFGAMMISGQKAAHLALRALGLPNAL	AMMISGQKAAHLALRALGLPNALDGTAESS	K	A	A	L	R	A	3	1	0	0	0	0	0	0	1	0	2	0	0	0	0	0	0	0	0	0	0	0	7	0	750.45006	NbL15g20100.1;NbL05g08850.1	NbL15g20100.1	353	359	no	no	2	0.047903	113.82
AAHMLGLPEVSDFFAK	KAPERYLMLGDVSTKAAHMLGLPEVSDFFA	AHMLGLPEVSDFFAKLIQRVSPKSYQQAHG	K	A	A	A	K	L	3	0	0	1	0	0	1	1	1	0	2	1	1	2	1	1	0	0	0	1	0	0	16	0	1731.8654	NbL09g06210.1;NbL11g04000.1	NbL11g04000.1	119	134	no	no	2;3	0.00030803	144.1			By MS/MS	By MS/MS	By matching
AAHPEWSPAAIR	SMSCPHASGVAALLKAAHPEWSPAAIRSAM	LLKAAHPEWSPAAIRSAMMTTSTALDNTQS	K	A	A	I	R	S	4	1	0	0	0	0	1	0	1	1	0	0	0	0	2	1	0	1	0	0	0	0	12	0	1304.6626	NbL18g15550.1;NbL18g15310.1;NbL04g11430.1	NbL18g15550.1	594	605	no	no	2;3	0.023578	92.538							By MS/MS
AAHPEWSPSAIK	SMSCPHISGLAALLKAAHPEWSPSAIKSAL	LLKAAHPEWSPSAIKSALMTTAYVRDTTNS	K	A	A	I	K	S	3	0	0	0	0	0	1	0	1	1	0	1	0	0	2	2	0	1	0	0	0	0	12	0	1292.6513	NbL05g12650.1;NbL05g12670.1	NbL05g12650.1	559	570	yes	no	3	0.050106	62.466
AAHPGWSPAAIR	SMACPHVSGLAALLKAAHPGWSPAAIRSAL	LLKAAHPGWSPAAIRSALMTTAYTVDNRGQ	K	A	A	I	R	S	4	1	0	0	0	0	0	1	1	1	0	0	0	0	2	1	0	1	0	0	0	0	12	0	1232.6414	NbL03g24550.1	NbL03g24550.1	575	586	yes	yes	3	0.01918	110.08			By MS/MS				By MS/MS
AAIDGIAR	DASRAISLYCDLIARAAIDGIARQQGASGR	YCDLIARAAIDGIARQQGASGRDIGASEEA	R	A	A	A	R	Q	3	1	0	1	0	0	0	1	0	2	0	0	0	0	0	0	0	0	0	0	0	0	8	0	785.43955	sp|Q8UFM3|RS2_AGRFC	sp|Q8UFM3|RS2_AGRFC	221	228	yes	yes	2	0.0079599	143.85
AAIDIAAAPEQER	______________________________	______________________________	M	A	A	E	R	E	5	1	0	1	0	1	2	0	0	2	0	0	0	0	1	0	0	0	0	0	0	0	13	0	1353.6888	NbL16g04140.1	NbL16g04140.1	2	14	yes	yes	2	0.017291	103.91
AAIDIAAAPEQEREIQK	______________________________	IDIAAAPEQEREIQKSYWIEQAAELTLEAM	M	A	A	Q	K	S	5	1	0	1	0	2	3	0	0	3	0	1	0	0	1	0	0	0	0	0	0	0	17	1	1851.969	NbL16g04140.1	NbL16g04140.1	2	18	yes	yes	2	5.4206E-07	155.88
AAIDSSDKVEEADVK	DLEVYEYNGKYHEHRAAIDSSDKVEEADVK	AAIDSSDKVEEADVKTTEFNPWQYEDSVVS	R	A	A	V	K	T	3	0	0	3	0	0	2	0	0	1	0	2	0	0	0	2	0	0	0	2	0	0	15	1	1575.7628	NbL15g00860.1	NbL15g00860.1	433	447	yes	yes	2	5.3317E-06	183.06
AAIDSSGHAEEADVK	DLEVYEYNGKYHEHRAAIDSSGHAEEADVK	AAIDSSGHAEEADVKTTEFNPWQYEDSVVS	R	A	A	V	K	T	4	0	0	2	0	0	2	1	1	1	0	1	0	0	0	2	0	0	0	1	0	0	15	0	1498.69	NbL16g22110.1	NbL16g22110.1	433	447	yes	yes	2	0.00020027	154.67
AAIEEVQPEK	AVNHLKSVKDNPDLRAAIEEVQPEKVAFSL	NPDLRAAIEEVQPEKVAFSLKLGQSKPIYN	R	A	A	E	K	V	2	0	0	0	0	1	3	0	0	1	0	1	0	0	1	0	0	0	0	1	0	0	10	0	1112.5714	NbL02g13200.1	NbL02g13200.1	222	231	yes	yes	2	3.2137E-05	189.18						By MS/MS	By MS/MS
AAIEGGASIIQLR	RMNKRWGRSIVDAVKAAIEGGASIIQLREK	VKAAIEGGASIIQLREKEVETSDFLEAAKA	K	A	A	L	R	E	3	1	0	0	0	1	1	2	0	3	1	0	0	0	0	1	0	0	0	0	0	0	13	0	1297.7354	NbL01g13700.1;NbL11g11760.1	NbL01g13700.1	386	398	yes	no	2	0.00020695	157.97				By matching	By matching
AAIEIPSGVQR	EIEKKIANLDAFQKKAAIEIPSGVQRIRGL	FQKKAAIEIPSGVQRIRGLAGSGKTIVLAL	K	A	A	Q	R	I	2	1	0	0	0	1	1	1	0	2	0	0	0	0	1	1	0	0	0	1	0	0	11	0	1139.6299	tr|A9CKA0|A9CKA0_AGRFC	tr|A9CKA0|A9CKA0_AGRFC	205	215	yes	yes	2	0.042216	86.882							By matching
AAIFESFVR	MDVDQSFLPIPTPVKAAIFESFVRQNIAES	IPTPVKAAIFESFVRQNIAESEIDVTSNIR	K	A	A	V	R	Q	2	1	0	0	0	0	1	0	0	1	0	0	0	2	0	1	0	0	0	1	0	0	9	0	1038.5498	NbL01g12920.1;NbL11g12480.1	NbL01g12920.1	718	726	yes	no	2	0.00044824	171.38		By matching		By MS/MS	By matching
AAIGLSEHGFNTACITK	TYDAVVVGAGGAGLRAAIGLSEHGFNTACI	IGLSEHGFNTACITKLFPTRSHTVAAQGGI	R	A	A	T	K	L	3	0	1	0	1	0	1	2	1	2	1	1	0	1	0	1	2	0	0	0	0	0	17	0	1788.8829	NbL02g14680.1	NbL02g14680.1	59	75	yes	yes	2;3	1.9595E-30	247.73							By matching
AAIGLSEHR	TYDAVVVGAGGAGLRAAIGLSEHRFNTACI	GGAGLRAAIGLSEHRFNTACITKLFPTRSH	R	A	A	H	R	F	2	1	0	0	0	0	1	1	1	1	1	0	0	0	0	1	0	0	0	0	0	0	9	0	952.50903	NbL19g01430.1	NbL19g01430.1	60	68	yes	yes	2;3	0.00025511	183.74
AAIGTPTPDR	IPGYEEGEGSKNAIRAAIGTPTPDRLRMVA	KNAIRAAIGTPTPDRLRMVAQAMRMGMSEE	R	A	A	D	R	L	2	1	0	1	0	0	0	1	0	1	0	0	0	0	2	0	2	0	0	0	0	0	10	0	997.51926	sp|Q8UDE9|CARB_AGRFC	sp|Q8UDE9|CARB_AGRFC	482	491	yes	yes	2	0.0036175	124.08			By MS/MS
AAIIIQEIPYQTNK	RGKTDIELLDSKTKRAAIIIQEIPYQTNKA	RAAIIIQEIPYQTNKASLVEKIADLVENKI	R	A	A	N	K	A	2	0	1	0	0	2	1	0	0	4	0	1	0	0	1	0	1	0	1	0	0	0	14	0	1600.8825	NbL11g16880.1;NbL01g08940.1	NbL11g16880.1	355	368	yes	no	2	1.435E-05	203.61						By MS/MS
AAIKEESEGK	LTVRLEKEASYDEIKAAIKEESEGKLKGIL	YDEIKAAIKEESEGKLKGILGFTEDDVVST	K	A	A	G	K	L	2	0	0	0	0	0	3	1	0	1	0	2	0	0	0	1	0	0	0	0	0	0	10	1	1060.5401	NbL09g05250.1;NbL11g04780.1;NbL15g05280.1;NbL16g18420.1	NbL16g18420.1	265	274	no	no	2;3	0.0040363	144.65
AAIKEESEGKLK	LTVRLEKEASYDEIKAAIKEESEGKLKGIL	EIKAAIKEESEGKLKGILGFTEDDVVSTDF	K	A	A	L	K	G	2	0	0	0	0	0	3	1	0	1	1	3	0	0	0	1	0	0	0	0	0	0	12	2	1301.7191	NbL09g05250.1;NbL11g04780.1;NbL15g05280.1;NbL16g18420.1	NbL16g18420.1	265	276	no	no	3	0.027061	132.32
AAIKEESEGNLK	LTVRLEKEATYDEIKAAIKEESEGNLKGIL	EIKAAIKEESEGNLKGILGYTEDDVVSTDF	K	A	A	L	K	G	2	0	1	0	0	0	3	1	0	1	1	2	0	0	0	1	0	0	0	0	0	0	12	1	1287.667	NbL13g16130.1	NbL13g16130.1	262	273	yes	yes	2;3	1.4598E-05	217.02					By matching	By matching	By matching
AAILLNK	KAGAASLGNSIDANKAAILLNKCGVTVPYK	GNSIDANKAAILLNKCGVTVPYKISPNIDC	K	A	A	N	K	C	2	0	1	0	0	0	0	0	0	1	2	1	0	0	0	0	0	0	0	0	0	0	7	0	741.47487	NbL10g17250.1	NbL10g17250.1	100	106	yes	yes	2	0.037446	122.5
AAILNRPSALNAITPSMAAR	YIQEQVLVEGRAKSRAAILNRPSALNAITP	RPSALNAITPSMAARLSRLCESWEENSDIG	R	A	A	A	R	L	6	2	2	0	0	0	0	0	0	2	2	0	1	0	2	2	1	0	0	0	0	0	20	1	2037.1153	NbL14g02490.1	NbL14g02490.1	58	77	yes	yes	3	9.8162E-07	135.95
AAILQAPVSDR	VYYMRTNAACSRAVRAAILQAPVSDREYKA	RAVRAAILQAPVSDREYKATLPDTASMIDL	R	A	A	D	R	E	3	1	0	1	0	1	0	0	0	1	1	0	0	0	1	1	0	0	0	1	0	0	11	0	1139.6299	NbL06g10770.1;NbL16g16660.1	NbL06g10770.1	181	191	no	no	2	0.0050677	116.52
AAIMNSNIFLTNAR	PSANSLARWFGEPVRAAIMNSNIFLTNARG	RAAIMNSNIFLTNARGYPCLSKRHQNLLTG	R	A	A	A	R	G	3	1	3	0	0	0	0	0	0	2	1	0	1	1	0	1	1	0	0	0	0	0	14	0	1534.7926	NbL14g03150.1	NbL14g03150.1	225	238	yes	yes	2	7.4037E-34	253.97							By matching
AAIQETVSATLNR	EGAIYVTSNKGYNWKAAIQETVSATLNRTV	WKAAIQETVSATLNRTVSSGISGASYYTGT	K	A	A	N	R	T	3	1	1	0	0	1	1	0	0	1	1	0	0	0	0	1	2	0	0	1	0	0	13	0	1372.731	NbL04g06220.1;NbL14g16250.1	NbL04g06220.1	268	280	no	no	2;3	1.4444E-57	294.01
AAIQTAEEYLVSHNRPK	VYVWVGRVTQLEERKAAIQTAEEYLVSHNR	IQTAEEYLVSHNRPKATHVTRVIQGYEPHS	K	A	A	P	K	A	3	1	1	0	0	1	2	0	1	1	1	1	0	0	1	1	1	0	1	1	0	0	17	1	1925.9959	NbL04g00610.1	NbL04g00610.1	304	320	yes	yes	4	0.01772	63.29				By matching
AAIQTAEEYLVSQNRPK	VFVWVGRVTQLEERKAAIQTAEEYLVSQNR	IQTAEEYLVSQNRPKATHVTRVIQGYEPHS	K	A	A	P	K	A	3	1	1	0	0	2	2	0	0	1	1	1	0	0	1	1	1	0	1	1	0	0	17	1	1916.9956	NbL14g14920.1	NbL14g14920.1	304	320	yes	yes	3	0.062516	77.068
AAIQVHDIGLHLK	PRKFKIAVTGAERDRAAIQVHDIGLHLKKN	DRAAIQVHDIGLHLKKNDKGEIGFAVYVGG	R	A	A	L	K	K	2	0	0	1	0	1	0	1	2	2	2	1	0	0	0	0	0	0	0	1	0	0	13	0	1413.8092	tr|A9CJ21|A9CJ21_AGRFC	tr|A9CJ21|A9CJ21_AGRFC	178	190	yes	yes	3	0.023714	71.176
AAIRPDTGLVSVMMVNNEIGVIQPMEEIGK	LPVESDGLVDLEKLRAAIRPDTGLVSVMMV	NNEIGVIQPMEEIGKICKEFNVPFHTDAAQ	R	A	A	G	K	I	2	1	2	1	0	1	3	3	0	4	1	1	3	0	2	1	1	0	0	4	0	0	30	1	3210.6451	NbL12g10680.1	NbL12g10680.1	190	219	yes	yes	3	2.6812E-10	94.802
AAISTVDVLTPK	AALVSLALFGAFVSRAAISTVDVLTPKVFI	VSRAAISTVDVLTPKVFIGLLVGAMLPYWF	R	A	A	P	K	V	2	0	0	1	0	0	0	0	0	1	1	1	0	0	1	1	2	0	0	2	0	0	12	0	1213.6918	NbL13g02470.1;NbL07g02620.1	NbL13g02470.1	563	574	yes	no	2	0.00035763	177.06
AAIVNSQTLEEVAR	PKPVAPTPEQIIAIKAAIVNSQTLEEVARL	KAAIVNSQTLEEVARLEQALRSGQLPADLN	K	A	A	A	R	L	3	1	1	0	0	1	2	0	0	1	1	0	0	0	0	1	1	0	0	2	0	0	14	0	1499.7944	NbL03g20860.1	NbL03g20860.1	212	225	yes	yes	2	3.5827E-77	356.2
AAIVTCGGLCPGLNDVIR	AGPREKIYFKPEEVKAAIVTCGGLCPGLND	VTCGGLCPGLNDVIRHIVITLEIYGVKKIV	K	A	A	I	R	H	2	1	1	1	2	0	0	3	0	2	2	0	0	0	1	0	1	0	0	2	0	0	18	0	1884.955	NbL04g01670.1;NbL14g13820.1	NbL14g13820.1	182	199	no	no	2	5.4879E-19	218.45					By matching
AAIYQNLQK	KETQSALLEKDTAKRAAIYQNLQKEVLAKG	KDTAKRAAIYQNLQKEVLAKGPFVIIFQQT	R	A	A	Q	K	E	2	0	1	0	0	2	0	0	0	1	1	1	0	0	0	0	0	0	1	0	0	0	9	0	1047.5713	tr|A9CGM8|A9CGM8_AGRFC	tr|A9CGM8|A9CGM8_AGRFC	494	502	yes	yes	2	0.0013429	152.63
AAIYSLYIINK	______________________________	______________________________	M	A	A	N	K	S	2	0	1	0	0	0	0	0	0	3	1	1	0	0	0	1	0	0	2	0	0	0	11	0	1267.7176	NbL01g11820.1	NbL01g11820.1	2	12	yes	yes	2	0.00037646	166.52
AAKPIVPYIDAPTPDGTK	NGHPETKGRAKPADKAAKPIVPYIDAPTPD	PIVPYIDAPTPDGTKQLLDKLGPKGFADWM	K	A	A	T	K	Q	3	0	0	2	0	0	0	1	0	2	0	2	0	0	4	0	2	0	1	1	0	0	18	1	1852.9935	tr|A9CHG1|A9CHG1_AGRFC	tr|A9CHG1|A9CHG1_AGRFC	501	518	yes	yes	3	0.00022727	195.23			By MS/MS	By MS/MS
AAKPPPIGPK	PAAATTAEPAEAPVKAAKPPPIGPKRGTKV	EAPVKAAKPPPIGPKRGTKVRILRKESYWY	K	A	A	P	K	R	2	0	0	0	0	0	0	1	0	1	0	2	0	0	4	0	0	0	0	0	0	0	10	1	974.5913	NbL16g06390.1;NbL09g13980.1	NbL16g06390.1	72	81	yes	no	3	0.0023006	158.76
AALAEFADIK	GIPVVPILQRVEGCKAALAEFADIKLVDTQ	VEGCKAALAEFADIKLVDTQNGRQDRSVAL	K	A	A	I	K	L	4	0	0	1	0	0	1	0	0	1	1	1	0	1	0	0	0	0	0	0	0	0	10	0	1047.5601	tr|A9CGF3|A9CGF3_AGRFC	tr|A9CGF3|A9CGF3_AGRFC	170	179	yes	yes	2	0.00091417	143.37
AALCSFNVK	DVRIYGPAPSQTVMRAALCSFNVKDVHPTD	SQTVMRAALCSFNVKDVHPTDIATFLDQQH	R	A	A	V	K	D	2	0	1	0	1	0	0	0	0	0	1	1	0	1	0	1	0	0	0	1	0	0	9	0	1008.5063	NbL10g09490.1;NbL12g14740.1	NbL10g09490.1	406	414	no	no	2	0.010745	114.5						By matching
AALDAEGFQHVSIMSYTAK	VSPSDMMDGRVGAIRAALDAEGFQHVSIMS	AEGFQHVSIMSYTAKYASSFYGPFREALDS	R	A	A	A	K	Y	4	0	0	1	0	1	1	1	1	1	1	1	1	1	0	2	1	0	1	1	0	0	19	0	2037.983	NbL17g16140.1;NbL10g18090.1	NbL17g16140.1	280	298	yes	no	2;3	9.5834E-95	288.06			By matching	By matching	By MS/MS	By MS/MS	By matching
AALDLLFEEGLENVIAR	YWPYTPSIQLLYGLRAALDLLFEEGLENVI	LDLLFEEGLENVIARHARLGKATRLAVEAW	R	A	A	A	R	H	3	1	1	1	0	0	3	1	0	1	4	0	0	1	0	0	0	0	0	1	0	0	17	0	1871.9993	NbL06g00500.1;NbL19g24090.1	NbL06g00500.1	261	277	no	no	2;3	8.804399999999999E-129	413.13
AALDQICVEAIK	SSEVGYEKPDIRIFRAALDQICVEAIKTVH	IFRAALDQICVEAIKTVHVGDDEKADKGGA	R	A	A	I	K	T	3	0	0	1	1	1	1	0	0	2	1	1	0	0	0	0	0	0	0	1	0	0	12	0	1329.6962	NbL07g09620.1;NbL17g12130.1	NbL07g09620.1	204	215	yes	no	2	0.00060791	141.71
AALDTQSLENDPGCGK	PVVDAVVWHDGELWRAALDTQSLENDPGCG	ALDTQSLENDPGCGKLADFVPLTNYRLEQK	R	A	A	G	K	L	2	0	1	2	1	1	1	2	0	0	2	1	0	0	1	1	1	0	0	0	0	0	16	0	1674.7519	NbL03g11790.1	NbL03g11790.1	272	287	yes	yes	2	8.266000000000001E-165	369.06	By MS/MS	By MS/MS
AALEASVR	AEKVMPNYNVMGVAKAALEASVRYLAVDLG	NVMGVAKAALEASVRYLAVDLGNRGIRVNA	K	A	A	V	R	Y	3	1	0	0	0	0	1	0	0	0	1	0	0	0	0	1	0	0	0	1	0	0	8	0	815.45012	tr|A9CJX9|A9CJX9_AGRFC;tr|Q7D237|Q7D237_AGRFC	tr|A9CJX9|A9CJX9_AGRFC	167	174	no	no	2	0.014371	125.81
AALEDMCK	PADGISKDEKSRRERAALEDMCKLLGGGPR	EKSRRERAALEDMCKLLGGGPRAKEISDLW	R	A	A	C	K	L	2	0	0	1	1	0	1	0	0	0	1	1	1	0	0	0	0	0	0	0	0	0	8	0	936.40449	NbL13g00670.1	NbL13g00670.1	176	183	yes	yes	2	0.03307	93.195
AALEDSER	KTELGNLKDEVNELRAALEDSERSYQEECI	DEVNELRAALEDSERSYQEECIQSTLQITS	R	A	A	E	R	S	2	1	0	1	0	0	2	0	0	0	1	0	0	0	0	1	0	0	0	0	0	0	8	0	889.41412	NbL08g15860.1;NbL16g21750.1	NbL08g15860.1	211	218	yes	no	2	0.043814	98.997
AALEEMDAD	KVPDDILEEAKTAAKAALEEMDAD______	AKTAAKAALEEMDAD_______________	K	A	A	A	D	-	3	0	0	2	0	0	2	0	0	0	1	0	1	0	0	0	0	0	0	0	0	0	9	0	963.38553	NbL09g20710.1;NbL13g22420.1;NbL16g22580.1	NbL16g22580.1	241	249	no	no	2	0.00022914	177.65
AALEENDILISPAAPSAAYK	KRAQQVRTLVRENFRAALEENDILISPAAP	NDILISPAAPSAAYKIGEKKNDPLSMYAGD	R	A	A	Y	K	I	6	0	1	1	0	0	2	0	0	2	2	1	0	0	2	2	0	0	1	0	0	0	20	0	2043.0524	NbL05g16840.1	NbL05g16840.1	429	448	yes	yes	2;3	4.5826000000000004E-86	299.27
AALEENDILISPAAPSAAYR	KRAQQVRTLVRENFRAALEENDILISPAAP	NDILISPAAPSAAYRIGEKKNDPLSMYAGD	R	A	A	Y	R	I	6	1	1	1	0	0	2	0	0	2	2	0	0	0	2	2	0	0	1	0	0	0	20	0	2071.0586	NbL08g06070.1	NbL08g06070.1	461	480	yes	yes	2;3	1.0211E-31	265.43
AALEGLNSIIGYAIK	LYSRPQITRNVEAYKAALEGLNSIIGYAIK	AALEGLNSIIGYAIKANNNLKILEHLRGLG	K	A	A	I	K	A	3	0	1	0	0	0	1	2	0	3	2	1	0	0	0	1	0	0	1	0	0	0	15	0	1531.861	NbL11g01400.1	NbL11g01400.1	106	120	yes	yes	2;3	1.1374999999999999E-38	317.44				By MS/MS	By MS/MS	By MS/MS	By MS/MS
AALEMLK	KVHDAGHMVPMDQPKAALEMLKRWIGGTLS	MVPMDQPKAALEMLKRWIGGTLSQQTTQTK	K	A	A	L	K	R	2	0	0	0	0	0	1	0	0	0	2	1	1	0	0	0	0	0	0	0	0	0	7	0	774.43096	NbL05g22050.1;NbL13g23180.1	NbL05g22050.1	479	485	yes	no	2	0.042283	118.01
AALEMLQR	KVHDAGHMVPMDQPKAALEMLQRWMQGKLS	VPMDQPKAALEMLQRWMQGKLSKEGHFAHM	K	A	A	Q	R	W	2	1	0	0	0	1	1	0	0	0	2	0	1	0	0	0	0	0	0	0	0	0	8	0	930.49569	NbL02g04500.1;NbL17g08160.1;NbL09g15700.1;NbL07g00690.1;NbL12g02780.1	NbL12g02780.1	479	486	no	no	2	0.00092142	181.81
AALENGVSQIDDVAGR	QNTVATFQLKGEDIRAALENGVSQIDDVAG	ALENGVSQIDDVAGRFMQVSGMKYSFDRSK	R	A	A	G	R	F	3	1	1	2	0	1	1	2	0	1	1	0	0	0	0	1	0	0	0	2	0	0	16	0	1613.8009	tr|Q7CT96|Q7CT96_AGRFC	tr|Q7CT96|Q7CT96_AGRFC	423	438	yes	yes	2	4.5163E-141	346.02
AALEPTDLVEVFFK	VAREVVNRIQKLRKKAALEPTDLVEVFFKS	KAALEPTDLVEVFFKSLDEDKTVSQQILES	K	A	A	F	K	S	2	0	0	1	0	0	2	0	0	0	2	1	0	2	1	0	1	0	0	2	0	0	14	0	1577.8341	NbL18g01810.1	NbL18g01810.1	1029	1042	yes	yes	2	0.013146	97.456
AALEPTDSVEVFFK	VAREVVNRIQKLRKKAALEPTDSVEVFFKS	KAALEPTDSVEVFFKSLDEDKTVSQQILES	K	A	A	F	K	S	2	0	0	1	0	0	2	0	0	0	1	1	0	2	1	1	1	0	0	2	0	0	14	0	1551.7821	NbL13g27530.1	NbL13g27530.1	1029	1042	yes	yes	2	0.00010779	156.58		By MS/MS	By MS/MS	By MS/MS	By matching	By MS/MS
AALESDTR	ERVIPGYGGGMSSAKAALESDTRVLAFEAG	GGMSSAKAALESDTRVLAFEAGRKKKVRVN	K	A	A	T	R	V	2	1	0	1	0	0	1	0	0	0	1	0	0	0	0	1	1	0	0	0	0	0	8	0	861.41921	NbL02g03750.1;NbL08g01470.1;NbL15g16830.1	NbL08g01470.1	282	289	no	no	2	0.00080255	171.38
AALESGNPAIPNR	DELKAVLPKEVESARAALESGNPAIPNRIT	ARAALESGNPAIPNRITECRSYPLYRFVRK	R	A	A	N	R	I	3	1	2	0	0	0	1	1	0	1	1	0	0	0	2	1	0	0	0	0	0	0	13	0	1308.6786	NbL05g03880.1;NbL15g24630.1	NbL15g24630.1	640	652	no	no	2	2.4743E-07	221.5	By MS/MS	By MS/MS		By matching	By matching	By MS/MS	By MS/MS
AALETGASLAPAESR	KGLACMKLEEYQTAKAALETGASLAPAESR	AALETGASLAPAESRFTKLIKECDERIAEE	K	A	A	S	R	F	5	1	0	0	0	0	2	1	0	0	2	0	0	0	1	2	1	0	0	0	0	0	15	0	1442.7365	NbL03g12380.1	NbL03g12380.1	145	159	no	no	2	2.0883E-14	231.17						By matching
AALFTPASAK	VTVAQKRELTPEIVKAALFTPASAKIPPPQ	PEIVKAALFTPASAKIPPPQINLAAIPGPR	K	A	A	A	K	I	4	0	0	0	0	0	0	0	0	0	1	1	0	1	1	1	1	0	0	0	0	0	10	0	975.53893	NbL02g16260.1;NbL12g08590.1;NbL12g04680.1	NbL02g16260.1	80	89	yes	no	2	0.0054461	117.81
AALGDVPVDSWDVLFKPENAEK	MWGTTGIGYNVAKVKAALGDVPVDSWDVLF	VDSWDVLFKPENAEKLKSCGINILDASDET	K	A	A	E	K	L	3	0	1	3	0	0	2	1	0	0	2	2	0	1	2	1	0	1	0	3	0	0	22	1	2399.2009	tr|A9CK51|A9CK51_AGRFC	tr|A9CK51|A9CK51_AGRFC	146	167	yes	yes	3	0.047976	85.087
AALGVHAAAYEDASDVK	EWDAAWSKNLDPSGRAALGVHAAAYEDASD	LGVHAAAYEDASDVKTTVATDTPQKLEVDK	R	A	A	V	K	T	6	0	0	2	0	0	1	1	1	0	1	1	0	0	0	1	0	0	1	2	0	0	17	0	1686.8213	NbL12g17250.1	NbL12g17250.1	567	583	yes	yes	2;3	9.2727E-08	171.11
AALGVHAAAYEDASEVK	EWDAAWSKNLDPSGRAALGVHAAAYEDASE	LGVHAAAYEDASEVKTTVATDTPQKLEVDK	R	A	A	V	K	T	6	0	0	1	0	0	2	1	1	0	1	1	0	0	0	1	0	0	1	2	0	0	17	0	1700.837	NbL02g01210.1	NbL02g01210.1	593	609	yes	yes	3	5.7122E-09	178.68
AALIADEIAK	TSLNYKVGTMIEIPRAALIADEIAKEADFF	IEIPRAALIADEIAKEADFFSFGTNDLTQM	R	A	A	A	K	E	4	0	0	1	0	0	1	0	0	2	1	1	0	0	0	0	0	0	0	0	0	0	10	0	1013.5757	NbL06g10410.1	NbL06g10410.1	842	851	yes	yes	2	0.014331	104.01						By MS/MS
AALIDTYSQLR	HLYVELDFIEVTSKKAALIDTYSQLRDKVG	TSKKAALIDTYSQLRDKVGETTSISSEKGE	K	A	A	L	R	D	2	1	0	1	0	1	0	0	0	1	2	0	0	0	0	1	1	0	1	0	0	0	11	0	1249.6667	NbL01g15490.1	NbL01g15490.1	126	136	yes	yes	2	0.00065706	128.27							By MS/MS
AALILVLTR	ESLASSAVRTANSAKAALILVLTRGGSTAK	TANSAKAALILVLTRGGSTAKLVAKYRPGM	K	A	A	T	R	G	2	1	0	0	0	0	0	0	0	1	3	0	0	0	0	0	1	0	0	1	0	0	9	0	968.63825	NbL06g18990.1;NbL16g24360.1	NbL06g18990.1	393	401	no	no	2	0.0012955	153.04
AALITEYATK	______________________________	TAERKAALITEYATKAGDTGSPEVQVAILT	K	A	A	T	K	A	3	0	0	0	0	0	1	0	0	1	1	1	0	0	0	0	2	0	1	0	0	0	10	0	1079.5863	sp|Q8UJ54|RS15_AGRFC	sp|Q8UJ54|RS15_AGRFC	9	18	yes	yes	2	0.00041868	166.09
AALITSNWDIEAAQK	KRLRERTSAPIKEVKAALITSNWDIEAAQK	AALITSNWDIEAAQKDLRKRGIVLASKKSS	K	A	A	Q	K	D	4	0	1	1	0	1	1	0	0	2	1	1	0	0	0	1	1	1	0	0	0	0	15	0	1629.8362	NbL03g04160.1;NbL09g02750.1	NbL09g02750.1	90	104	no	no	2	0.0082423	96.82
AALLAFR	LGIISAVQSCPPSDRAALLAFRAALNESSL	QSCPPSDRAALLAFRAALNESSLGIFNTWQ	R	A	A	F	R	A	3	1	0	0	0	0	0	0	0	0	2	0	0	1	0	0	0	0	0	0	0	0	7	0	760.45956	NbL17g06950.1;NbL16g04200.1	NbL17g06950.1	27	33	yes	no	2	0.054621	109.88							By MS/MS
AALLDIGMER	ADLTIPADQLLIPLKAALLDIGMERKEAWT	LIPLKAALLDIGMERKEAWTSWVKSYIQEL	K	A	A	E	R	K	2	1	0	1	0	0	1	1	0	1	2	0	1	0	0	0	0	0	0	0	0	0	10	0	1087.5696	NbL08g01420.1	NbL08g01420.1	526	535	yes	yes	2	0.0037828	131.5
AALLNQYFAER	FAPEPSGYLHIGHSKAALLNQYFAERYKGE	GHSKAALLNQYFAERYKGEVIIRFDDTNPD	K	A	A	E	R	Y	3	1	1	0	0	1	1	0	0	0	2	0	0	1	0	0	0	0	1	0	0	0	11	0	1294.667	NbL11g12830.1;NbL01g12510.1	NbL11g12830.1	268	278	yes	no	2	0.00013174	190.88						By matching	By matching
AALLQMSK	LFKQQQSWAVAQDARAALLQMSKMAGFSQE	AVAQDARAALLQMSKMAGFSQESFEACLTN	R	A	A	S	K	M	2	0	0	0	0	1	0	0	0	0	2	1	1	0	0	1	0	0	0	0	0	0	8	0	860.47897	tr|A9CJV6|A9CJV6_AGRFC	tr|A9CJV6|A9CJV6_AGRFC	154	161	yes	yes	2	0.007638	128.61
AALNAVEAGFDGIEIHGAHGYLIDQFLK	LGTYEISQVVEDYCKAALNAVEAGFDGIEI	EIHGAHGYLIDQFLKDGINDRTDEYGGSLG	K	A	A	L	K	D	5	0	1	2	0	1	2	4	2	3	3	1	0	2	0	0	0	0	1	1	0	0	28	0	2968.5083	NbL13g02660.1	NbL13g02660.1	143	170	yes	yes	3	0.00119	71.427
AALNDFDR	ENSSWGRKLIVQKRRAALNDFDRFKLMLAK	LIVQKRRAALNDFDRFKLMLAKIKRAGVVR	R	A	A	D	R	F	2	1	1	2	0	0	0	0	0	0	1	0	0	1	0	0	0	0	0	0	0	0	8	0	920.43519	NbL06g17860.1;NbL16g27090.1	NbL06g17860.1	100	107	no	no	2	0.010479	136.8	By matching
AALNDFDRFK	ENSSWGRKLIVQKRRAALNDFDRFKLMLAK	VQKRRAALNDFDRFKLMLAKIKRAGVVRQE	R	A	A	F	K	L	2	1	1	2	0	0	0	0	0	0	1	1	0	2	0	0	0	0	0	0	0	0	10	1	1195.5986	NbL06g17860.1;NbL16g27090.1	NbL06g17860.1	100	109	no	no	2;3	0.0015847	149.72
AALNEPYLGIFK	NGCSPADQAALMDFKAALNEPYLGIFKTWA	DFKAALNEPYLGIFKTWAGTNCCQGWNGVG	K	A	A	F	K	T	2	0	1	0	0	0	1	1	0	1	2	1	0	1	1	0	0	0	1	0	0	0	12	0	1334.7234	NbL14g04870.1	NbL14g04870.1	38	49	yes	yes	2	0.00016276	197.21
AALNGDLSK	RAAELCAVNILAQVKAALNGDLSKIRRVIK	ILAQVKAALNGDLSKIRRVIKLNGFVASVP	K	A	A	S	K	I	2	0	1	1	0	0	0	1	0	0	2	1	0	0	0	1	0	0	0	0	0	0	9	0	887.47125	tr|A9CJ63|A9CJ63_AGRFC	tr|A9CJ63|A9CJ63_AGRFC	81	89	yes	yes	2	0.020626	104.01
AALNLAYQR	AFEINDTEVFVLTYKAALNLAYQRLSLVPE	FVLTYKAALNLAYQRLSLVPEKPSCLVELS	K	A	A	Q	R	L	3	1	1	0	0	1	0	0	0	0	2	0	0	0	0	0	0	0	1	0	0	0	9	0	1018.556	NbL05g01240.1;NbL12g09700.1;NbL19g19470.1	NbL12g09700.1	336	344	no	no	2	6.9752E-05	194.25	By MS/MS	By MS/MS	By MS/MS	By MS/MS	By MS/MS	By MS/MS
AALNLQHGGVR	RQMYILRRVSMVAIRAALNLQHGGVRDFYI	VAIRAALNLQHGGVRDFYICSLSSRTIVYK	R	A	A	V	R	D	2	1	1	0	0	1	0	2	1	0	2	0	0	0	0	0	0	0	0	1	0	0	11	0	1134.6258	NbL03g12820.1;NbL13g12830.1	NbL03g12820.1	273	283	no	no	2	0.00019067	182.53
AALPNEVTMSHHIWNSSQAGALVAAILQGDSR	VLVNPELEAPTKKMRAALPNEVTMSHHIWN	QAGALVAAILQGDSRGLGKVLSSDKIVEPK	R	A	A	S	R	G	6	1	2	1	0	2	1	2	2	2	3	0	1	0	1	4	1	1	0	2	0	0	32	0	3343.6732	NbL11g18140.1	NbL11g18140.1	117	148	yes	yes	4	0.00033961	56.366
AALPSSTIMIK	GEAALLLAAGAKGNRAALPSSTIMIKQPIA	KGNRAALPSSTIMIKQPIARFQGQATDVEL	R	A	A	I	K	Q	2	0	0	0	0	0	0	0	0	2	1	1	1	0	1	2	1	0	0	0	0	0	11	0	1130.6369	NbL13g05620.1;NbL10g14210.1	NbL13g05620.1	204	214	yes	no	2	0.00043412	140.11
AALPVGTVSGAPK	TGELLDHLSSWDALRAALPVGTVSGAPKVK	LRAALPVGTVSGAPKVKAMELIDQLEVTRR	R	A	A	P	K	V	3	0	0	0	0	0	0	2	0	0	1	1	0	0	2	1	1	0	0	2	0	0	13	0	1166.6659	NbL12g01730.1;NbL03g07510.1;NbL17g15290.1	NbL12g01730.1	475	487	no	no	2	0.00019292	182.46					By matching	By matching	By matching
AALQEITQLVETR	DFDKQVGESAGPECKAALQEITQLVETRLA	CKAALQEITQLVETRLASNRKDLKALFGAD	K	A	A	T	R	L	2	1	0	0	0	2	2	0	0	1	2	0	0	0	0	0	2	0	0	1	0	0	13	0	1470.8042	NbL06g09140.1	NbL06g09140.1	225	237	yes	yes	2	2.3245000000000002E-198	383.11
AALQSIEK	MLACCKVYISESRNRAALQSIEKAAKLFPE	ISESRNRAALQSIEKAAKLFPEVLIVNKFE	R	A	A	E	K	A	2	0	0	0	0	1	1	0	0	1	1	1	0	0	0	1	0	0	0	0	0	0	8	0	858.48108	NbL15g24320.1	NbL15g24320.1	43	50	yes	yes	2	0.029605	107.29
AALSAEPR	LTGRVFAPYSVFKGKAALSAEPRLPTFSKL	YSVFKGKAALSAEPRLPTFSKLDSGGVKLN	K	A	A	P	R	L	3	1	0	0	0	0	1	0	0	0	1	0	0	0	1	1	0	0	0	0	0	0	8	0	813.43447	NbL03g08350.1;NbL07g15950.1	NbL07g15950.1	71	78	no	no	2	0.010015	138.24
AALSDEYFVK	VGRDPLIEVAIALEKAALSDEYFVKRKLYP	IALEKAALSDEYFVKRKLYPNVDFYSGLIY	K	A	A	V	K	R	2	0	0	1	0	0	1	0	0	0	1	1	0	1	0	1	0	0	1	1	0	0	10	0	1141.5655	NbL03g03970.1;NbL10g13460.1	NbL03g03970.1	402	411	no	no	2	0.00052046	163.15					By MS/MS	By matching
AALSNVYSK	FCSTGAKTGGAFCTKAALSNVYSKIGADST	GAFCTKAALSNVYSKIGADSTGSIPSNELL	K	A	A	S	K	I	2	0	1	0	0	0	0	0	0	0	1	1	0	0	0	2	0	0	1	1	0	0	9	0	951.50255	NbL12g09480.1	NbL12g09480.1	53	61	yes	yes	2	0.00048767	168.25
AALSTIAEAK	RSWRSLEASRAEHAKAALSTIAEAKGLSTD	AEHAKAALSTIAEAKGLSTDVSDIVGRILK	K	A	A	A	K	G	4	0	0	0	0	0	1	0	0	1	1	1	0	0	0	1	1	0	0	0	0	0	10	0	973.54441	tr|A9CJM4|A9CJM4_AGRFC	tr|A9CJM4|A9CJM4_AGRFC	857	866	yes	yes	2	0.00016731	177.7
AALSTTDVIELPTPDQLK	EFRYGYKLVENNNLRAALSTTDVIELPTPD	STTDVIELPTPDQLKTVVDKVKDFFGDAKE	R	A	A	L	K	T	2	0	0	2	0	1	1	0	0	1	3	1	0	0	2	1	3	0	0	1	0	0	18	0	1911.0201	NbL16g18340.1;NbL15g05360.1	NbL16g18340.1	175	192	yes	no	2	0.029665	88.075
AALTAGADKDEEDSEGR	VVHQCASVGDAEGLKAALTAGADKDEEDSE	LTAGADKDEEDSEGRTALHFACGYGEVKCA	K	A	A	G	R	T	4	1	0	3	0	0	3	2	0	0	1	1	0	0	0	1	1	0	0	0	0	0	17	1	1733.7704	NbL01g13880.1;NbL11g11530.1	NbL11g11530.1	244	260	no	no	2;3	6.1412E-61	281.32	By MS/MS	By MS/MS			By MS/MS	By MS/MS	By MS/MS
AALTALLGDSGILAIPTVPGPPPK	DENIDVCHSVKAELRAALTALLGDSGILAI	SGILAIPTVPGPPPKLRSETSALEGFRVKA	R	A	A	P	K	L	4	0	0	1	0	0	0	3	0	2	4	1	0	0	5	1	2	0	0	1	0	0	24	0	2268.3093	NbL18g10090.1	NbL18g10090.1	331	354	yes	yes	2;3	2.1835E-19	162.88
AALTQILQR	SAPSQRMLRVGEQVRAALTQILQRGEVRDD	VGEQVRAALTQILQRGEVRDDLIEGTVISI	R	A	A	Q	R	G	2	1	0	0	0	2	0	0	0	1	2	0	0	0	0	0	1	0	0	0	0	0	9	0	1012.6029	sp|Q8UJ52|RBFA_AGRFC	sp|Q8UJ52|RBFA_AGRFC	22	30	yes	yes	2	3.0678E-05	200.16
AALTVDPRPPEFSPLDSGAFK	STPKVYVGYSIYKGKAALTVDPRPPEFSPL	PRPPEFSPLDSGAFKLSREGFVLLQFAPAA	K	A	A	F	K	L	3	1	0	2	0	0	1	1	0	0	2	1	0	2	4	2	1	0	0	1	0	0	21	1	2214.1321	NbL18g07850.1;NbL08g11340.1	NbL18g07850.1	94	114	yes	no	2;3	2.4218E-05	123.08							By matching
AALVYGQMNEPPGAR	IESNVNKLGGGEGSKAALVYGQMNEPPGAR	AALVYGQMNEPPGARARVALTGLTIAENFR	K	A	A	A	R	A	3	1	1	0	0	1	1	2	0	0	1	0	1	0	2	0	0	0	1	1	0	0	15	0	1572.7719	sp|Q8UC76|ATPB_AGRFC	sp|Q8UC76|ATPB_AGRFC	222	236	yes	yes	2	9.3646E-05	174.23
AALWTDGR	GFTGSAGTAVVTKDKAALWTDGRYFLQAEK	AVVTKDKAALWTDGRYFLQAEKQLNSSWVL	K	A	A	G	R	Y	2	1	0	1	0	0	0	1	0	0	1	0	0	0	0	0	1	1	0	0	0	0	8	0	888.44537	NbL01g10510.1;NbL11g00550.1	NbL01g10510.1	152	159	no	no	2	0.012763	129.68					By matching	By matching
AALYAIVIQDQSPPDHR	AGPGDFQLSPSGCPRAALYAIVIQDQSPPD	LYAIVIQDQSPPDHRGIRVVTSSIPIKPPQ	R	A	A	H	R	G	3	1	0	2	0	2	0	0	1	2	1	0	0	0	2	1	0	0	1	1	0	0	17	0	1892.9745	NbL06g21020.1	NbL06g21020.1	241	257	yes	yes	3	0.019714	64.244							By matching
AALYGPASAK	TVAQSKRDLTPDIVKAALYGPASAKIPAPQ	PDIVKAALYGPASAKIPAPQINLAAIASPQ	K	A	A	A	K	I	4	0	0	0	0	0	0	1	0	0	1	1	0	0	1	1	0	0	1	0	0	0	10	0	947.50763	NbL04g13010.1;NbL17g23740.1	NbL04g13010.1	81	90	no	no	2	0.040298	88.819		By matching
AAMGYVGGSNIK	GPVSGVLHQLAGGLKAAMGYVGGSNIKEFQ	GLKAAMGYVGGSNIKEFQERATFVRISSAG	K	A	A	I	K	E	2	0	1	0	0	0	0	3	0	1	0	1	1	0	0	1	0	0	1	1	0	0	12	0	1166.5754	tr|Q7D130|Q7D130_AGRFC	tr|Q7D130|Q7D130_AGRFC	409	420	yes	yes	2	0.0023835	137.95
AAMNAYTR	TKNWSLIFPAYTLSKAAMNAYTRILAKKYP	PAYTLSKAAMNAYTRILAKKYPSLLINCVC	K	A	A	T	R	I	3	1	1	0	0	0	0	0	0	0	0	0	1	0	0	0	1	0	1	0	0	0	8	0	896.41744	NbL01g06520.1	NbL01g06520.1	244	251	yes	yes	2	0.0048165	143.11
AAMNLLER	ALVVDDLIATGGTLRAAMNLLERAGAEVVE	ATGGTLRAAMNLLERAGAEVVECACVIEIP	R	A	A	E	R	A	2	1	1	0	0	0	1	0	0	0	2	0	1	0	0	0	0	0	0	0	0	0	8	0	916.48004	NbL15g09670.1;NbL10g15150.1	NbL15g09670.1	140	147	no	no	2	0.0010807	178.3		By matching	By matching		By matching	By matching	By matching
AAMNSLAAK	KSENVAAGQRAFTHRAAMNSLAAKGNWKQE	RAFTHRAAMNSLAAKGNWKQELEKAA____	R	A	A	A	K	G	4	0	1	0	0	0	0	0	0	0	1	1	1	0	0	1	0	0	0	0	0	0	9	0	875.45349	tr|A9CFL1|A9CFL1_AGRFC	tr|A9CFL1|A9CFL1_AGRFC	322	330	yes	yes	2	0.0014247	143.28
AAMQAAEELHR	QQQEEEMKRLQDEQRAAMQAAEELHRKKMA	DEQRAAMQAAEELHRKKMAEERDGEKDEET	R	A	A	H	R	K	4	1	0	0	0	1	2	0	1	0	1	0	1	0	0	0	0	0	0	0	0	0	11	0	1225.5874	NbL17g11810.1	NbL17g11810.1	114	124	yes	yes	3	0.018014	79.82
AAMTFPGGTHDLWIR	KAAFEKKKADGKEIKAAMTFPGGTHDLWIR	AAMTFPGGTHDLWIRYWLAAGGIDPDKDVS	K	A	A	I	R	Y	2	1	0	1	0	0	0	2	1	1	1	0	1	1	1	0	2	1	0	0	0	0	15	0	1671.8191	tr|Q7CTL1|Q7CTL1_AGRFC	tr|Q7CTL1|Q7CTL1_AGRFC	175	189	yes	yes	3	0.040197	58.268
AAMVYPNR	EANYTALTPLWFLDRAAMVYPNRKSLVHGS	PLWFLDRAAMVYPNRKSLVHGSVEYTWLQT	R	A	A	N	R	K	2	1	1	0	0	0	0	0	0	0	0	0	1	0	1	0	0	0	1	1	0	0	8	0	920.45382	NbL16g16250.1;NbL06g11810.1	NbL16g16250.1	29	36	no	no	2	0.016865	108.98					By matching
AAMVYPNRK	EANYTALTPLWFLDRAAMVYPNRKSLVHGS	LWFLDRAAMVYPNRKSLVHGSVEYTWLQTY	R	A	A	R	K	S	2	1	1	0	0	0	0	0	0	0	0	1	1	0	1	0	0	0	1	1	0	0	9	1	1048.5488	NbL16g16250.1;NbL06g11810.1	NbL16g16250.1	29	37	no	no	3	0.016793	89.142				By matching
AANAAGVTEVMYEGVNVGDKDFSALISK	DKTPYGQGLADETKKAANAAGVTEVMYEGV	GVNVGDKDFSALISKMKEAGVSIIYWGGLH	K	A	A	S	K	M	5	0	2	2	0	0	2	3	0	1	1	2	1	1	0	2	1	0	1	4	0	0	28	1	2855.4011	tr|Q7CX36|Q7CX36_AGRFC	tr|Q7CX36|Q7CX36_AGRFC	183	210	yes	yes	3	0.026811	91.733
AANADDESDEALQATIEK	EQMWKIKATGKSSGKAANADDESDEALQAT	ADDESDEALQATIEKSKKVLAMQKDLLQQI	K	A	A	E	K	S	5	0	1	3	0	1	3	0	0	1	1	1	0	0	0	1	1	0	0	0	0	0	18	0	1889.849	NbL19g10060.1	NbL19g10060.1	69	86	yes	yes	2	8.0959E-31	242.91
AANAQAALAYK	LEKIGTPEALDLRGKAANAQAALAYKLYQK	LRGKAANAQAALAYKLYQKKFSGPRWEALV	K	A	A	Y	K	L	6	0	1	0	0	1	0	0	0	0	1	1	0	0	0	0	0	0	1	0	0	0	11	0	1090.5771	NbL14g12330.1	NbL14g12330.1	311	321	yes	yes	2	2.4415E-10	236.21	By matching						By matching
AANDKIEVFQNMTGTTGAAWNDPVR	PLIRKFACGYAQGAKAANDKIEVFQNMTGT	NMTGTTGAAWNDPVRGGELTKNQIDQGADV	K	A	A	V	R	G	4	1	3	2	0	1	1	2	0	1	0	1	1	1	1	0	3	1	0	2	0	0	25	1	2705.2868	tr|A9CKN9|A9CKN9_AGRFC	tr|A9CKN9|A9CKN9_AGRFC	170	194	yes	yes	3	3.5043E-08	103.59
AANELLQN	HFVLFSDEIYDAWLKAANELLQN_______	IYDAWLKAANELLQN_______________	K	A	A	Q	N	-	2	0	2	0	0	1	1	0	0	0	2	0	0	0	0	0	0	0	0	0	0	0	8	0	871.43995	NbL15g12660.1	NbL15g12660.1	275	282	yes	yes	2	0.0091347	140.98
AANGIPLSAPASTPSSSSR	LYGNFFKPSRFLEERAANGIPLSAPASTPS	IPLSAPASTPSSSSRSRM____________	R	A	A	S	R	S	4	1	1	0	0	0	0	1	0	1	1	0	0	0	3	6	1	0	0	0	0	0	19	0	1769.8908	NbL16g01600.1	NbL16g01600.1	744	762	yes	yes	2	2.1895E-05	131.86							By MS/MS
AANGLIFTR	KGQFEIALKYTDCNRAANGLIFTREVIRAV	YTDCNRAANGLIFTREVIRAVARKHGLLAT	R	A	A	T	R	E	2	1	1	0	0	0	0	1	0	1	1	0	0	1	0	0	1	0	0	0	0	0	9	0	961.53451	NbL09g19390.1	NbL09g19390.1	607	615	yes	yes	2	0.0016108	150.36
AANGVVIATEK	ALTAVGSGQTSLGIKAANGVVIATEKKLPS	LGIKAANGVVIATEKKLPSILVDEASVQKI	K	A	A	E	K	K	3	0	1	0	0	0	1	1	0	1	0	1	0	0	0	0	1	0	0	2	0	0	11	0	1071.5924	NbL05g16630.1;NbL07g12200.1;NbL15g23270.1;NbL04g19770.1	NbL05g16630.1	40	50	no	no	2	0.00023918	174.86
AANIEGSENEGKEEVSISEK	SVTLFDNKLHSFHLRAANIEGSENEGKEEV	GSENEGKEEVSISEKKRIFVAGATGSTGKR	R	A	A	E	K	K	2	0	2	0	0	0	6	2	0	2	0	2	0	0	0	3	0	0	0	1	0	0	20	1	2118.9917	NbL19g03090.1	NbL19g03090.1	41	60	yes	yes	3	0.044049	53.536
AANIKPDADIDMFMK	GSRYEMLAELSRREKAANIKPDADIDMFMK	AANIKPDADIDMFMKAASTEGQEAKVVTDY	K	A	A	M	K	A	3	0	1	3	0	0	0	0	0	2	0	2	2	1	1	0	0	0	0	0	0	0	15	1	1678.8059	NbL01g22720.1;NbL18g03510.1;NbL00g02420.1	NbL18g03510.1	93	107	no	no	3	0.058693	75.483
AANINMQALYDVK	ALPDEYKAALDTACKAANINMQALYDVKNK	CKAANINMQALYDVKNKDAIRSLVSKGTQL	K	A	A	V	K	N	3	0	2	1	0	1	0	0	0	1	1	1	1	0	0	0	0	0	1	1	0	0	13	0	1449.7286	tr|A9CLG5|A9CLG5_AGRFC	tr|A9CLG5|A9CLG5_AGRFC	277	289	yes	yes	2	4.3619E-05	205.52
AANLDKVIFVNK	NDKGGGSLSYLSRWKAANLDKVIFVNKSCS	RWKAANLDKVIFVNKSCSIESMNGHEVKIS	K	A	A	N	K	S	2	0	2	1	0	0	0	0	0	1	1	2	0	1	0	0	0	0	0	2	0	0	12	1	1330.7609	NbL16g20450.1;NbL19g13030.1	NbL16g20450.1	861	872	no	no	2	0.0068337	128.01
AANLYEAGYDLK	NEAIVVPTQVNYVGKAANLYEAGYDLKGSA	VGKAANLYEAGYDLKGSAYVISNYISNTWL	K	A	A	L	K	G	3	0	1	1	0	0	1	1	0	0	2	1	0	0	0	0	0	0	2	0	0	0	12	0	1326.6456	NbL01g02640.1	NbL01g02640.1	952	963	yes	yes	2;3	0.00023571	190.26	By matching	By MS/MS	By MS/MS	By MS/MS	By MS/MS	By matching
AANMDVELTVEER	______________________________	KKAANMDVELTVEERNLLSVGYKNVVGSRR	K	A	A	E	R	N	2	1	1	1	0	0	3	0	0	0	1	0	1	0	0	0	1	0	0	2	0	0	13	0	1475.6926	NbL05g16610.1	NbL05g16610.1	9	21	yes	yes	2	0.010287	94.402
AANPGIEVEWVR	SQPNEDAQATVDGFKAANPGIEVEWVRDGT	GFKAANPGIEVEWVRDGTPKIMAKLMAEIN	K	A	A	V	R	D	2	1	1	0	0	0	2	1	0	1	0	0	0	0	1	0	0	1	0	2	0	0	12	0	1339.6884	tr|A9CIE2|A9CIE2_AGRFC	tr|A9CIE2|A9CIE2_AGRFC	46	57	yes	yes	2	0.033543	87.713
AANVTVEPYWPLLFAK	EDIPITAEKISSIVKAANVTVEPYWPLLFA	ANVTVEPYWPLLFAKLAEKRNLSDLIMNVG	K	A	A	A	K	L	3	0	1	0	0	0	1	0	0	0	2	1	0	1	2	0	1	1	1	2	0	0	16	0	1817.9716	NbL11g11420.1;NbL06g12700.1;NbL16g23940.1;NbL06g19460.1;NbL01g14010.1;NbL08g05620.1	NbL11g11420.1	33	48	yes	no	2	0.00011314	168.31
AANVVQVAMK	LKALNIDPVDWLAGKAANVVQVAMKTTYES	WLAGKAANVVQVAMKTTYESAKLCLDTNYY	K	A	A	M	K	T	3	0	1	0	0	1	0	0	0	0	0	1	1	0	0	0	0	0	0	3	0	0	10	0	1029.5641	NbL17g11450.1	NbL17g11450.1	196	205	yes	yes	2	0.00060603	139.97
AAPAAAASAGAPAPALAK	VKTDVEKAAASGGAKAAPAAAASAGAPAPA	AAAASAGAPAPALAKGQSDEAVLKLFEQGS	K	A	A	A	K	G	11	0	0	0	0	0	0	1	0	0	1	1	0	0	3	1	0	0	0	0	0	0	18	0	1475.8096	tr|Q7CZ96|Q7CZ96_AGRFC	tr|Q7CZ96|Q7CZ96_AGRFC	142	159	yes	yes	2	8.3981E-06	151.1
AAPAAEGLAVTALR	______________________________	MAAPAAEGLAVTALRSVLHRVRQAAERSGR	M	A	A	L	R	S	6	1	0	0	0	0	1	1	0	0	2	0	0	0	1	0	1	0	0	1	0	0	14	0	1309.7354	NbL11g19000.1;NbL08g07480.1	NbL11g19000.1	2	15	yes	no	2	1.4376E-05	184.55
AAPAAEYTVAEEATTEVETEAPVAK	AETTPAEETAPVEEKAAPAAEYTVAEEATT	EEATTEVETEAPVAKETVAEEAAKAETVTV	K	A	A	A	K	E	8	0	0	0	0	0	6	0	0	0	0	1	0	0	2	0	4	0	1	3	0	0	25	0	2547.2228	NbL12g13710.1	NbL12g13710.1	111	135	yes	yes	2;3	4.659E-72	328.41
AAPAATESSSAR	______________________________	______________________________	M	A	A	A	R	S	5	1	0	0	0	0	1	0	0	0	0	0	0	0	1	3	1	0	0	0	0	0	12	0	1117.5364	NbL14g21720.1	NbL14g21720.1	2	13	yes	yes	2	6.2502E-16	250.92	By MS/MS	By matching
AAPADFAADVDHWK	LPYWLTSSQVGVYGKAAPADFAADVDHWKH	KAAPADFAADVDHWKHVVSKSYLNGLGINW	K	A	A	W	K	H	5	0	0	3	0	0	0	0	1	0	0	1	0	1	1	0	0	1	0	1	0	0	14	0	1512.6997	NbL04g07640.1	NbL04g07640.1	583	596	yes	yes	2;3	2.4442E-05	166.29						By matching	By MS/MS
AAPALVAGNAMVFKPSENTPLGALK	GIGAWNYPQQIACWKAAPALVAGNAMVFKP	MVFKPSENTPLGALKIAEILIEAGLPKGLF	K	A	A	L	K	I	6	0	2	0	0	0	1	2	0	0	3	2	1	1	3	1	1	0	0	2	0	0	25	1	2466.3305	sp|Q8UH56|BETB_AGRFC	sp|Q8UH56|BETB_AGRFC	169	193	yes	yes	3	3.7441E-05	81.003
AAPAVEETPVAEEATTEAETEAPVAEETVAEEDTK	TTPAPAEETAPVEEKAAPAVEETPVAEEAT	EAPVAEETVAEEDTKAETETPVAEETVAAA	K	A	A	T	K	A	9	0	0	1	0	0	11	0	0	0	0	1	0	0	3	0	6	0	0	4	0	0	35	0	3613.653	NbL10g10340.1	NbL10g10340.1	64	98	yes	yes	3	3.6037E-26	124.98
AAPEDPGSCYQQ	NQRGVASVPLTGGGRAAPEDPGSCYQQ___	GGRAAPEDPGSCYQQ_______________	R	A	A	Q	Q	-	2	0	0	1	1	2	1	1	0	0	0	0	0	0	2	1	0	0	1	0	0	0	12	0	1321.5245	NbL13g25160.1	NbL13g25160.1	520	531	yes	yes	2	0.024379	91.867
AAPEGSFILLHGCAHNPTGIDPTIEQWEK	KTVGLDFAGMIEDIKAAPEGSFILLHGCAH	HNPTGIDPTIEQWEKIADVIQEKNHIPFFD	K	A	A	E	K	I	3	0	1	1	1	1	3	3	2	3	2	1	0	1	3	1	2	1	0	0	0	0	29	0	3187.5397	NbL02g01570.1;NbL13g03840.1;NbL02g23400.1	NbL13g03840.1	228	256	no	no	3;4	2.4962E-20	140.04
AAPGGVPTQVAFSQSSR	DITRTNSEMVRQFFKAAPGGVPTQVAFSQS	PGGVPTQVAFSQSSRWDDLDTDSDNGVIRS	K	A	A	S	R	W	3	1	0	0	0	2	0	2	0	0	0	0	0	1	2	3	1	0	0	2	0	0	17	0	1658.8376	sp|Q8UE43|ILVD_AGRFC	sp|Q8UE43|ILVD_AGRFC	380	396	yes	yes	2	4.1037E-07	170.26
AAPLIALADYIAYR	NRDAKQQLADFDPHKAAPLIALADYIAYRE	KAAPLIALADYIAYREN_____________	K	A	A	Y	R	E	5	1	0	1	0	0	0	0	0	2	2	0	0	0	1	0	0	0	2	0	0	0	14	0	1519.8399	NbL15g08290.1;NbL04g15410.1	NbL15g08290.1	351	364	yes	no	2	0.00032164	129.16
AAPLIALANYIAYR	NKEAQAQLAGFDQGKAAPLIALANYIAYRE	KAAPLIALANYIAYREN_____________	K	A	A	Y	R	E	5	1	1	0	0	0	0	0	0	2	2	0	0	0	1	0	0	0	2	0	0	0	14	0	1518.8558	NbL02g14970.1	NbL02g14970.1	348	361	yes	yes	2	0.00016543	160.59
AAPNPGETFGTDQSAETVGK	KLGNFEVLVVKDGARAAPNPGETFGTDQSA	GETFGTDQSAETVGKLLEDNFLPKDQFVNS	R	A	A	G	K	L	3	0	1	1	0	1	2	3	0	0	0	1	0	1	2	1	3	0	0	1	0	0	20	0	1975.9123	tr|Q7D131|Q7D131_AGRFC	tr|Q7D131|Q7D131_AGRFC	65	84	yes	yes	2	1.3992E-20	201.4
AAPNVNSAR	SLLLDDTSSFTGEKRAAPNVNSARGFEVID	FTGEKRAAPNVNSARGFEVIDNIKTAVEKV	R	A	A	A	R	G	3	1	2	0	0	0	0	0	0	0	0	0	0	0	1	1	0	0	0	1	0	0	9	0	898.46208	NbL10g11470.1;NbL15g12640.1	NbL10g11470.1	91	99	yes	no	2	0.010745	114.5
AAPRPAPAPAR	MFRCTGRSAPRPAPRAAPRPAPAPARHAPP	PAPRAAPRPAPAPARHAPPPAPMQSSGGGS	R	A	A	A	R	H	5	2	0	0	0	0	0	0	0	0	0	0	0	0	4	0	0	0	0	0	0	0	11	1	1073.6094	NbL07g07820.1	NbL07g07820.1	49	59	yes	yes	3	0.033746	73.841
AAPSIVEEVK	EVKKADEVEKPIANKAAPSIVEEVKKADEE	PIANKAAPSIVEEVKKADEEEKPTIEEQPA	K	A	A	V	K	K	2	0	0	0	0	0	2	0	0	1	0	1	0	0	1	1	0	0	0	2	0	0	10	0	1041.5706	NbL11g12940.1	NbL11g12940.1	156	165	yes	yes	2	0.0080436	112.11	By MS/MS	By MS/MS	By MS/MS	By MS/MS	By MS/MS	By MS/MS	By MS/MS
AAPSIVEEVKK	EVKKADEVEKPIANKAAPSIVEEVKKADEE	IANKAAPSIVEEVKKADEEEKPTIEEQPAT	K	A	A	K	K	A	2	0	0	0	0	0	2	0	0	1	0	2	0	0	1	1	0	0	0	2	0	0	11	1	1169.6656	NbL11g12940.1	NbL11g12940.1	156	166	yes	yes	2;3	0.005711	112.3	By matching	By MS/MS	By MS/MS	By MS/MS	By matching	By MS/MS	By MS/MS
AAPVLAACIAAK	SLEVLEMDGNDITAKAAPVLAACIAAKQFL	TAKAAPVLAACIAAKQFLTKLRLAENELKD	K	A	A	A	K	Q	6	0	0	0	1	0	0	0	0	1	1	1	0	0	1	0	0	0	0	1	0	0	12	0	1154.6482	NbL01g20280.1;NbL11g21750.1	NbL01g20280.1	397	408	yes	no	2	0.0011166	133.12
AAPVPATVYAAAPAAYAPAPAAAAPAAAPAVAAPAATAATAR	EIEVEQEDLRIRVSRAAPVPATVYAAAPAA	APAVAAPAATAATARNPANTVSSPMVGTVY	R	A	A	A	R	N	25	1	0	0	0	0	0	0	0	0	0	0	0	0	8	0	3	0	2	3	0	0	42	0	3652.9366	tr|A9CJ82|A9CJ82_AGRFC	tr|A9CJ82|A9CJ82_AGRFC	42	83	yes	yes	3;4	1.1303E-06	54.282
AAPVYVTVGDGGNQEGLASTFR	HYNVSSGDPYPVPDKAAPVYVTVGDGGNQE	VGDGGNQEGLASTFRDPQPDYSAFREASYG	K	A	A	F	R	D	3	1	1	1	0	1	1	4	0	0	1	0	0	1	1	1	2	0	1	3	0	0	22	0	2208.0811	NbL16g00670.1	NbL16g00670.1	378	399	yes	yes	2;3	4.4507E-41	268.08
AAPVYVTVGDGGNQEGLASTFRDPQPDYSAFR	HYNVSSGDPYPVPDKAAPVYVTVGDGGNQE	ASTFRDPQPDYSAFREASYGHSTLEIKNRT	K	A	A	F	R	E	4	2	1	3	0	2	1	4	0	0	1	0	0	2	3	2	2	0	2	3	0	0	32	1	3384.6011	NbL16g00670.1	NbL16g00670.1	378	409	yes	yes	3	1.0173999999999999E-21	118.63
AAQDALLTR	NTCLKTWGGQPENVKAAQDALLTRAKANSL	QPENVKAAQDALLTRAKANSLAQLGKYSGE	K	A	A	T	R	A	3	1	0	1	0	1	0	0	0	0	2	0	0	0	0	0	1	0	0	0	0	0	9	0	957.52434	NbL01g01130.1;NbL11g13940.1	NbL01g01130.1	358	366	no	no	2	0.00014741	186.41	By MS/MS	By MS/MS	By MS/MS	By MS/MS	By MS/MS	By MS/MS	By matching
AAQDALLVR	NTCLKTWGGLPENVKAAQDALLVRAKANSL	LPENVKAAQDALLVRAKANSLAQLGNYTGE	K	A	A	V	R	A	3	1	0	1	0	1	0	0	0	0	2	0	0	0	0	0	0	0	0	1	0	0	9	0	955.54508	NbL15g01020.1	NbL15g01020.1	357	365	yes	yes	2	0.0006928	163.15					By matching	By MS/MS
AAQDFAAAEK	SGSAGASIDTGEAEKAAQDFAAAEKKAEVS	GEAEKAAQDFAAAEKKAEVSWSGPRAIVPK	K	A	A	E	K	K	5	0	0	1	0	1	1	0	0	0	0	1	0	1	0	0	0	0	0	0	0	0	10	0	1020.4876	tr|A9CHU8|A9CHU8_AGRFC	tr|A9CHU8|A9CHU8_AGRFC	89	98	yes	yes	2	0.00085028	153.1
AAQDIALAELAPTHPIR	NERKEAAEATMLAYKAAQDIALAELAPTHP	QDIALAELAPTHPIRLGLALNYSVFYYEIL	K	A	A	I	R	L	5	1	0	1	0	1	1	0	1	2	2	0	0	0	2	0	1	0	0	0	0	0	17	0	1785.9737	NbL05g20560.1;NbL13g24560.1	NbL05g20560.1	161	177	no	no	2;3	0.0023643	112.03
AAQDIANAELAPTHPIR	AERKEAAESTLSAYKAAQDIANAELAPTHP	QDIANAELAPTHPIRLGLALNFSVFYYEIL	K	A	A	I	R	L	5	1	1	1	0	1	1	0	1	2	1	0	0	0	2	0	1	0	0	0	0	0	17	0	1786.9326	NbL06g06090.1;NbL08g20530.1	NbL08g20530.1	156	172	no	no	2;3	3.8869E-39	261.02
AAQDIATTELAPTHPIR	AERKEAAESTLTAYKAAQDIATTELAPTHP	QDIATTELAPTHPIRLGLALNFSVFYYEIL	K	A	A	I	R	L	4	1	0	1	0	1	1	0	1	2	1	0	0	0	2	0	3	0	0	0	0	0	17	0	1803.9479	NbL04g10230.1;NbL18g13100.1	NbL04g10230.1	160	176	yes	no	2;3	1.3333E-61	281.32					By matching	By matching	By matching
AAQDTYAEISAK	ILRPFSQEILDVCHKAAQDTYAEISAKNES	CHKAAQDTYAEISAKNESFKKIYESQQAFK	K	A	A	A	K	N	4	0	0	1	0	1	1	0	0	1	0	1	0	0	0	1	1	0	1	0	0	0	12	0	1266.6092	tr|A9CKI0|A9CKI0_AGRFC	tr|A9CKI0|A9CKI0_AGRFC	314	325	yes	yes	2	0.00028172	185.99
AAQEETVIR	KVLCFYHPDDTDEMRAAQEETVIRLFEAAR	DTDEMRAAQEETVIRLFEAARRNRLEMLLE	R	A	A	I	R	L	2	1	0	0	0	1	2	0	0	1	0	0	0	0	0	0	1	0	0	1	0	0	9	0	1015.5298	tr|A9CGS1|A9CGS1_AGRFC	tr|A9CGS1|A9CGS1_AGRFC	451	459	yes	yes	2	0.0052002	131.62			By matching	By matching
AAQEIALADLPPTHPIR	DERKQAAEDTMNSYKAAQEIALADLPPTHP	QEIALADLPPTHPIRLGLALNFSVFYFEIL	K	A	A	I	R	L	4	1	0	1	0	1	1	0	1	2	2	0	0	0	3	0	1	0	0	0	0	0	17	0	1811.9894	NbL04g10760.1;NbL18g13430.1	NbL18g13430.1	202	218	no	no	3	0.0016697	99.055
AAQFDLVK	MENLLKSVETIRRFRAAQFDLVKAGLKAEG	ETIRRFRAAQFDLVKAGLKAEGEVISVNMV	R	A	A	V	K	A	2	0	0	1	0	1	0	0	0	0	1	1	0	1	0	0	0	0	0	1	0	0	8	0	890.48617	NbL01g04850.1	NbL01g04850.1	278	285	yes	yes	2	0.038781	101.25
AAQGHVPVFLDGGVR	DYVPATIMALEEVVKAAQGHVPVFLDGGVR	AAQGHVPVFLDGGVRRGTDVFKALALGASG	K	A	A	V	R	R	2	1	0	1	0	1	0	3	1	0	1	0	0	1	1	0	0	0	0	3	0	0	15	0	1521.8052	NbL08g06350.1	NbL08g06350.1	276	290	yes	yes	2;3	0.0004225	121.21						By matching
AAQGMPLR	KDSYLLKGYALNTGRAAQGMPLRVSPARIA	YALNTGRAAQGMPLRVSPARIACLDFNLQK	R	A	A	L	R	V	2	1	0	0	0	1	0	1	0	0	1	0	1	0	1	0	0	0	0	0	0	0	8	0	842.44326	NbL01g15120.1;NbL11g10180.1	NbL01g15120.1	224	231	no	no	2	0.028032	105.39	By matching	By matching	By matching				By matching
AAQIFSDSK	YTPAGEPIPTNKRHKAAQIFSDSKVVSEVP	TNKRHKAAQIFSDSKVVSEVPWFGIEQEYT	K	A	A	S	K	V	2	0	0	1	0	1	0	0	0	1	0	1	0	1	0	2	0	0	0	0	0	0	9	0	965.48181	NbL06g10590.1	NbL06g10590.1	170	178	yes	yes	2	0.00019951	186.41	By MS/MS	By MS/MS	By MS/MS	By MS/MS	By MS/MS	By MS/MS	By matching
AAQILCQNDPPVILAK	PWCGHCKKLAPEYEKAAQILCQNDPPVILA	AQILCQNDPPVILAKVDANEEQNKILASEF	K	A	A	A	K	V	3	0	1	1	1	2	0	0	0	2	2	1	0	0	2	0	0	0	0	1	0	0	16	0	1749.9447	NbL09g07740.1	NbL09g07740.1	72	87	yes	yes	2	1.4791E-13	230.81
AAQILSQNDPPVILAK	PWCGHCKKLAPEYEKAAQILSQNDPPVILA	AQILSQNDPPVILAKVDANEEQNKILASEF	K	A	A	A	K	V	3	0	1	1	0	2	0	0	0	2	2	1	0	0	2	1	0	0	0	1	0	0	16	0	1676.9461	NbL14g07700.1	NbL14g07700.1	72	87	yes	yes	2;3	1.464E-54	282.21						By matching
AAQITNSVQR	CIENDFETITDFLLKAAQITNSVQREHGKL	DFLLKAAQITNSVQREHGKLVKAFLKGLEN	K	A	A	Q	R	E	2	1	1	0	0	2	0	0	0	1	0	0	0	0	0	1	1	0	0	1	0	0	10	0	1086.5782	NbL01g13750.1;NbL11g11790.1	NbL01g13750.1	545	554	yes	no	2	3.4296E-06	194.94
AAQLDVVITNK	AHNVSTRKRKEIVERAAQLDVVITNKLARL	IVERAAQLDVVITNKLARLRSQEDE_____	R	A	A	N	K	L	2	0	1	1	0	1	0	0	0	1	1	1	0	0	0	0	1	0	0	2	0	0	11	0	1170.6608	NbL12g10430.1;NbL02g17980.1	NbL12g10430.1	113	123	yes	no	2	0.00011557	193.83
AAQLDVVVTNK	AHNVSTRKRKEIVERAAQLDVVVTNKLARL	IVERAAQLDVVVTNKLARLRSQEDE_____	R	A	A	N	K	L	2	0	1	1	0	1	0	0	0	0	1	1	0	0	0	0	1	0	0	3	0	0	11	0	1156.6452	NbL02g18630.1;NbL02g05540.1;NbL16g21320.1;NbL19g03460.1;NbL12g03350.1	NbL16g21320.1	113	123	no	no	2	0.00011557	193.83
AAQLGLK	VVIGGGPGGYVAAIKAAQLGLKTTCIEKRG	GGYVAAIKAAQLGLKTTCIEKRGTLGGTCL	K	A	A	L	K	T	2	0	0	0	0	1	0	1	0	0	2	1	0	0	0	0	0	0	0	0	0	0	7	0	699.42792	NbL06g01210.1;NbL10g12330.1;NbL15g13180.1;tr|A9CHK4|A9CHK4_AGRFC	NbL10g12330.1	59	65	no	no	2	0.014358	160.17	By matching	By MS/MS	By matching	By MS/MS	By MS/MS	By MS/MS	By MS/MS
AAQLQFR	RYCDGASFAGDSENKAAQLQFRGQRIWEAA	FAGDSENKAAQLQFRGQRIWEAAMAELMSK	K	A	A	F	R	G	2	1	0	0	0	2	0	0	0	0	1	0	0	1	0	0	0	0	0	0	0	0	7	0	832.45554	NbL07g08200.1;NbL17g06800.1;NbL01g12440.1;NbL17g13420.1;NbL11g12900.1	NbL17g13420.1	168	174	no	no	2	0.014738	158.53
AAQQASEDWYR	AQVLASQKQLENKYKAAQQASEDWYRRAQL	NKYKAAQQASEDWYRRAQLALGKGDEDLAR	K	A	A	Y	R	R	3	1	0	1	0	2	1	0	0	0	0	0	0	0	0	1	0	1	1	0	0	0	11	0	1323.5844	NbL13g24990.1	NbL13g24990.1	133	143	yes	yes	2	6.1135E-11	241.13
AAQQVSEDWYR	AQVLASQKQLENKYKAAQQVSEDWYRRAQL	NKYKAAQQVSEDWYRRAQLALGKGDEDLAR	K	A	A	Y	R	R	2	1	0	1	0	2	1	0	0	0	0	0	0	0	0	1	0	1	1	1	0	0	11	0	1351.6157	NbL05g21060.1	NbL05g21060.1	126	136	yes	yes	2	3.8961E-08	241.13
AAQTLQLR	______________________________	______________________________	M	A	A	L	R	P	2	1	0	0	0	2	0	0	0	0	2	0	0	0	0	0	1	0	0	0	0	0	8	0	899.51886	NbL01g00220.1;NbL17g21950.1	NbL17g21950.1	2	9	no	no	2	0.016161	131.03
AAQTLQLRPLGNTGLNLSSVGFGASPLGK	______________________________	LNLSSVGFGASPLGKVFGDVSEQDAFAAVR	M	A	A	G	K	V	3	1	2	0	0	2	0	5	0	0	6	1	0	1	2	3	2	0	0	1	0	0	29	1	2866.5665	NbL01g00220.1;NbL17g21950.1	NbL17g21950.1	2	30	no	no	3	0.00051268	101.93
AAQVFSDSK	YTPAGEPIPTNKRHKAAQVFSDSKVVSEVP	TNKRHKAAQVFSDSKVVSEVPWFGIEQEYT	K	A	A	S	K	V	2	0	0	1	0	1	0	0	0	0	0	1	0	1	0	2	0	0	0	1	0	0	9	0	951.46616	NbL16g16760.1	NbL16g16760.1	170	178	yes	yes	2	0.00019951	186.41	By matching	By MS/MS	By matching	By matching	By MS/MS	By MS/MS	By MS/MS
AAQVIDRDAPVPALDIAACDK	SLIDLVVFGRAAAIRAAQVIDRDAPVPALD	RDAPVPALDIAACDKIMERFDSLRYANGST	R	A	A	D	K	I	6	1	0	4	1	1	0	0	0	2	1	1	0	0	2	0	0	0	0	2	0	0	21	1	2208.1209	tr|A9CHJ8|A9CHJ8_AGRFC	tr|A9CHJ8|A9CHJ8_AGRFC	432	452	yes	yes	3	0.00021535	100.07
AAQYGQITEK	VKPDKARGVEDVILRAAQYGQITEKVSEEK	DVILRAAQYGQITEKVSEEKLIQLLEQINT	R	A	A	E	K	V	2	0	0	0	0	2	1	1	0	1	0	1	0	0	0	0	1	0	1	0	0	0	10	0	1107.556	NbL02g18490.1	NbL02g18490.1	83	92	yes	yes	2	0.00032012	170.5
AARPDAMICTGR	ALANPNPEIMPEAARAARPDAMICTGRSDF	AARAARPDAMICTGRSDFPNQVNNVLCFPY	R	A	A	G	R	S	3	2	0	1	1	0	0	1	0	1	0	0	1	0	1	0	1	0	0	0	0	0	12	1	1317.6282	tr|A9CIT3|A9CIT3_AGRFC	tr|A9CIT3|A9CIT3_AGRFC	312	323	yes	yes	3	0.0006868	132.56							By matching
AASAAGTIMTLSSWATSSVEEVASTGPGIR	MQKMAHPEGEYATARAASAAGTIMTLSSWA	TSSVEEVASTGPGIRFFQLYVYKDRNVVAQ	R	A	A	I	R	F	6	1	0	0	0	0	2	3	0	2	1	0	1	0	1	6	4	1	0	2	0	0	30	0	2907.4284	NbL05g10930.1;NbL08g06350.1;NbL16g11330.1	NbL05g10930.1	96	125	no	no	3;4	1.2544999999999998E-21	123.44
AASAEESFDR	NQLKLSHPDHALVKRAASAEESFDRAVQSV	ALVKRAASAEESFDRAVQSVA_________	R	A	A	D	R	A	3	1	0	1	0	0	2	0	0	0	0	0	0	1	0	2	0	0	0	0	0	0	10	0	1081.4676	NbL02g17580.1	NbL02g17580.1	276	285	yes	yes	2	9.8591E-16	245.03
AASAFCTTWDADKPLTWR	TYHLYNPQNINWDLRAASAFCTTWDADKPL	AFCTTWDADKPLTWRQKYGWTAFCDAAGPQ	R	A	A	W	R	Q	4	1	0	2	1	0	0	0	0	0	1	1	0	1	1	1	3	2	0	0	0	0	18	1	2095.9786	NbL01g09210.1	NbL01g09210.1	50	67	yes	yes	3	0.0013145	100.68
AASAFSEDDAK	DTIKKSLPRKKDKDKAASAFSEDDAKRLEK	DKDKAASAFSEDDAKRLEKEIDDLTKKFIK	K	A	A	A	K	R	4	0	0	2	0	0	1	0	0	0	0	1	0	1	0	2	0	0	0	0	0	0	11	0	1110.4829	NbL13g23750.1;NbL18g03140.1	NbL13g23750.1	261	271	yes	no	2	0.00042943	159.34
AASASADFSAK	KGAVWSCCLDKHALRAASASADFSAKLWDA	HALRAASASADFSAKLWDALTGDVLHSFDH	R	A	A	A	K	L	5	0	0	1	0	0	0	0	0	0	0	1	0	1	0	3	0	0	0	0	0	0	11	0	1024.4825	NbL03g22480.1;NbL15g11010.1	NbL15g11010.1	76	86	no	no	2	0.00027907	167.93
AASCAQLALLASSSAK	IIPLADAEIQSSGAKAASCAQLALLASSSA	ASCAQLALLASSSAKVYSDQGVPASFKVPA	K	A	A	A	K	V	6	0	0	0	1	1	0	0	0	0	3	1	0	0	0	4	0	0	0	0	0	0	16	0	1547.7977	NbL11g23010.1	NbL11g23010.1	884	899	yes	yes	2	1.0915E-10	211.83			By matching			By matching
AASDAILR	YIIDLYFKKDMGDLKAASDAILRLAGVVEH	KDMGDLKAASDAILRLAGVVEHGMFIDMAT	K	A	A	L	R	L	3	1	0	1	0	0	0	0	0	1	1	0	0	0	0	1	0	0	0	0	0	0	8	0	815.45012	NbL08g21420.1;NbL14g10560.1	NbL08g21420.1	224	231	no	no	2	0.0098277	138.83		By matching				By matching	By matching
AASDDEPFAGLAFK	MQGTDPENPEVTIERAASDDEPFAGLAFKI	RAASDDEPFAGLAFKIMNDPFVGSLTFVRV	R	A	A	F	K	I	4	0	0	2	0	0	1	1	0	0	1	1	0	2	1	1	0	0	0	0	0	0	14	0	1437.6776	NbL10g15310.1;NbL15g09510.1	NbL10g15310.1	390	403	no	no	2	1.4001000000000001E-27	281.41		By matching	By matching	By MS/MS	By MS/MS	By MS/MS	By MS/MS
AASDGADVLDCPVQMTK	ASGDYPGCTDLAYTKAASDGADVLDCPVQM	SDGADVLDCPVQMTKDGIPFCLGSINLIDK	K	A	A	T	K	D	3	0	0	3	1	1	0	1	0	0	1	1	1	0	1	1	1	0	0	2	0	0	17	0	1776.8022	NbL05g01940.1;NbL15g19220.1	NbL05g01940.1	379	395	no	no	2;3	2.2267E-198	378.42	By matching	By MS/MS	By MS/MS	By MS/MS	By MS/MS	By MS/MS	By matching
AASDLSLDLEELK	______________________________	______________________________	M	A	A	L	K	H	2	0	0	2	0	0	2	0	0	0	4	1	0	0	0	2	0	0	0	0	0	0	13	0	1402.7191	NbL07g13090.1	NbL07g13090.1	2	14	yes	yes	2	0.0019615	150.04
AASEALAAGSTSDEDFLK	FGIVVLGYMQALMAKAASEALAAGSTSDED	EALAAGSTSDEDFLKTKLVTAKFYMERIMP	K	A	A	L	K	T	5	0	0	2	0	0	2	1	0	0	2	1	0	1	0	3	1	0	0	0	0	0	18	0	1781.8319	tr|A9CK83|A9CK83_AGRFC	tr|A9CK83|A9CK83_AGRFC	542	559	yes	yes	2	6.0439E-06	152.99
AASEMAEAAASGGK	AKKKIAAENVQKAVKAASEMAEAAASGGKA	KAASEMAEAAASGGKAYCILQISVGLDTAA	K	A	A	G	K	A	6	0	0	0	0	0	2	2	0	0	0	1	1	0	0	2	0	0	0	0	0	0	14	0	1249.5609	NbL03g14420.1;NbL13g14540.1	NbL13g14540.1	904	917	no	no	2	2.3267E-28	267.07	By matching	By MS/MS	By MS/MS	By MS/MS	By MS/MS
AASEMLSK	______________________________	______________________________	M	A	A	S	K	E	2	0	0	0	0	0	1	0	0	0	1	1	1	0	0	2	0	0	0	0	0	0	8	0	835.41095	NbL18g05350.1	NbL18g05350.1	2	9	yes	yes	2	0.0090218	138.83
AASEQALNEK	VESLKKELELLLRQKAASEQALNEKRRQSS	LLRQKAASEQALNEKRRQSSGGVWGWIAGT	K	A	A	E	K	R	3	0	1	0	0	1	2	0	0	0	1	1	0	0	0	1	0	0	0	0	0	0	10	0	1059.5197	NbL11g00170.1;NbL01g10680.1	NbL11g00170.1	649	658	yes	no	2	0.00088352	118.4
AASFGIPLHSLFEAK	DQLAVEFVTSAANIRAASFGIPLHSLFEAK	AASFGIPLHSLFEAKGIAGNIVHAVATTNA	R	A	A	A	K	G	3	0	0	0	0	0	1	1	1	1	2	1	0	2	1	2	0	0	0	0	0	0	15	0	1586.8457	NbL01g01390.1;NbL11g14270.1	NbL01g01390.1	355	369	yes	no	3	0.046116	86.699						By matching	By MS/MS
AASFNIIPSSTGAAK	KTVDGPSMKDWRGGRAASFNIIPSSTGAAK	AASFNIIPSSTGAAKAVGKVLPALNGKLTG	R	A	A	A	K	A	4	0	1	0	0	0	0	1	0	2	0	1	0	1	1	3	1	0	0	0	0	0	15	0	1433.7514	NbL09g05250.1;NbL11g04780.1;NbL13g16130.1;NbL15g05280.1;NbL16g18420.1	NbL16g18420.1	206	220	no	no	2	0.0001622	154.23	By MS/MS	By MS/MS	By MS/MS	By MS/MS	By MS/MS	By MS/MS	By MS/MS
AASGDSGQNLQADDEDDHGTR	STLTKRLTSLQRVHKAASGDSGQNLQADDE	GQNLQADDEDDHGTRIITLAGTNVGASMRG	K	A	A	T	R	I	3	1	1	5	0	2	1	3	1	0	1	0	0	0	0	2	1	0	0	0	0	0	21	0	2157.8795	NbL09g17320.1	NbL09g17320.1	39	59	yes	yes	3	0.0048396	70.615
AASGLPIDLK	EKVVTKAKSEADESKAASGLPIDLKGKRAF	ADESKAASGLPIDLKGKRAFIAGIADDNGY	K	A	A	L	K	G	2	0	0	1	0	0	0	1	0	1	2	1	0	0	1	1	0	0	0	0	0	0	10	0	983.56515	NbL02g03750.1;NbL15g25320.1;NbL08g01470.1	NbL08g01470.1	83	92	no	no	2	0.00019396	176.44			By matching	By matching		By MS/MS	By MS/MS
AASIDEDLPR	NKNLFSYIIGLDSLKAASIDEDLPRDIQDI	LDSLKAASIDEDLPRDIQDIRLRMDGLFEE	K	A	A	P	R	D	2	1	0	2	0	0	1	0	0	1	1	0	0	0	1	1	0	0	0	0	0	0	10	0	1085.5353	NbL01g06780.1	NbL01g06780.1	420	429	yes	yes	2	0.0029867	126.24
AASIEQYK	RVNDCRALTYRQDIKAASIEQYKTRALPTR	TYRQDIKAASIEQYKTRALPTRQWGFVVIT	K	A	A	Y	K	T	2	0	0	0	0	1	1	0	0	1	0	1	0	0	0	1	0	0	1	0	0	0	8	0	908.46035	NbL13g20000.1;NbL03g23630.1	NbL13g20000.1	82	89	yes	no	2	0.033297	104.37
AASIPGICK	VKSVASSATGDQISRAASIPGICKAKVPFK	GDQISRAASIPGICKAKVPFKISANVDCSK	R	A	A	C	K	A	2	0	0	0	1	0	0	1	0	2	0	1	0	0	1	1	0	0	0	0	0	0	9	0	915.48479	NbL10g17260.1	NbL10g17260.1	114	122	yes	yes	2	0.0079784	120.46
AASIWTSTLQR	KKLANFVEKRLKNEKAASIWTSTLQRTILT	KNEKAASIWTSTLQRTILTASPIAGFPKIQ	K	A	A	Q	R	T	2	1	0	0	0	1	0	0	0	1	1	0	0	0	0	2	2	1	0	0	0	0	11	0	1232.6513	NbL09g06330.1	NbL09g06330.1	602	612	yes	yes	2	0.00026918	169.65
AASKPSSSSTPTATLSSSPTTETSTR	TTKTSRAPTTRTGSRAASKPSSSSTPTATL	TATLSSSPTTETSTRNQPPSATSTAISGKP	R	A	A	T	R	N	3	1	0	0	0	0	1	0	0	0	1	1	0	0	3	9	7	0	0	0	0	0	26	1	2539.2249	NbL15g08860.1	NbL15g08860.1	67	92	yes	yes	3	1.2223E-05	81.525							By matching
AASLAFESK	PTILGCVAGSALLRRAASLAFESKKRSTLT	SALLRRAASLAFESKKRSTLTGDIIECLGR	R	A	A	S	K	K	3	0	0	0	0	0	1	0	0	0	1	1	0	1	0	2	0	0	0	0	0	0	9	0	922.476	NbL16g16450.1	NbL16g16450.1	291	299	yes	yes	2	0.00090686	159.28
AASLHDGMLSTK	RKALEGGLGVSLLERAASLHDGMLSTKLTT	LERAASLHDGMLSTKLTTQYRMNNAIASWA	R	A	A	T	K	L	2	0	0	1	0	0	0	1	1	0	2	1	1	0	0	2	1	0	0	0	0	0	12	0	1229.6074	NbL03g14500.1;NbL13g14600.1	NbL03g14500.1	741	752	no	no	2;3	0.00046253	147.62				By matching	By MS/MS	By matching	By matching
AASMAAAFEAK	YPSGDSPEYKRDLEKAASMAAAFEAKWKDK	DLEKAASMAAAFEAKWKDKLESAAKAKGED	K	A	A	A	K	W	6	0	0	0	0	0	1	0	0	0	0	1	1	1	0	1	0	0	0	0	0	0	11	0	1066.5117	tr|Q7CT92|Q7CT92_AGRFC	tr|Q7CT92|Q7CT92_AGRFC	49	59	yes	yes	2	0.00047232	139.43		By matching
AASMEEVLR	QFLKASGEQPVTWKRAASMEEVLREADVIS	PVTWKRAASMEEVLREADVISLHPILDKTT	R	A	A	L	R	E	2	1	0	0	0	0	2	0	0	0	1	0	1	0	0	1	0	0	0	1	0	0	9	0	1004.4961	NbL01g04110.1;NbL11g14820.1	NbL11g14820.1	227	235	no	no	2	0.00040879	174.52	By MS/MS	By MS/MS	By matching		By MS/MS	By MS/MS	By matching
AASPAGAYLTEHGVAVADFNQYGTR	DKITTDHISPAGSIKAASPAGAYLTEHGVA	EHGVAVADFNQYGTRRGNHEVMMRGTFANI	K	A	A	T	R	R	6	1	1	1	0	1	1	3	1	0	1	0	0	1	1	1	2	0	2	2	0	0	25	0	2565.2248	tr|A9CHH6|A9CHH6_AGRFC	tr|A9CHH6|A9CHH6_AGRFC	688	712	yes	yes	3	1.7544E-08	130.17					By MS/MS
AASPPGVAHGFVSNFEIK	AYLCWGKENREAPLRAASPPGVAHGFVSNF	PPGVAHGFVSNFEIKAFDGCANPYLGLASI	R	A	A	I	K	A	3	0	1	0	0	0	1	2	1	1	0	1	0	2	2	2	0	0	0	2	0	0	18	0	1826.9315	NbL09g19390.1;NbL08g15470.1	NbL09g19390.1	724	741	yes	no	2	0.018043	79.804						By MS/MS
AASPSAESETPK	GETPRRSSRLSGKAKAASPSAESETPKKRS	KAKAASPSAESETPKKRSRKSSASKKAVKD	K	A	A	P	K	K	3	0	0	0	0	0	2	0	0	0	0	1	0	0	2	3	1	0	0	0	0	0	12	0	1173.5513	NbL07g04350.1	NbL07g04350.1	119	130	yes	yes	2	0.00031719	172.56					By matching	By MS/MS	By MS/MS
AASPYADELVK	VVRCHPTNAPSLTVRAASPYADELVKTAKT	LTVRAASPYADELVKTAKTVASPGRGILAM	R	A	A	V	K	T	3	0	0	1	0	0	1	0	0	0	1	1	0	0	1	1	0	0	1	1	0	0	11	0	1162.587	NbL01g01130.1;NbL11g13940.1	NbL01g01130.1	47	57	no	no	2	0.020671	97.965
AASQLLAQR	KNAEKAHGNGNITPRAASQLLAQRKLFAES	GNITPRAASQLLAQRKLFAESQVGRASFQK	R	A	A	Q	R	K	3	1	0	0	0	2	0	0	0	0	2	0	0	0	0	1	0	0	0	0	0	0	9	0	956.54033	NbL16g08690.1	NbL16g08690.1	424	432	yes	yes	2	7.1198E-07	209.84	By matching	By matching	By MS/MS	By MS/MS	By matching	By matching
AASQLVSAGVK	KFDITHARLQELIERAASQLVSAGVKHGDV	LIERAASQLVSAGVKHGDVVALTFPNTIEF	R	A	A	V	K	H	3	0	0	0	0	1	0	1	0	0	1	1	0	0	0	2	0	0	0	2	0	0	11	0	1029.5819	NbL03g11750.1;NbL13g11710.1	NbL13g11710.1	43	53	no	no	2	0.0002919	175.49
AASSEGVALIVPDTSPR	TCTDENFIAKSGAQRAASSEGVALIVPDTS	SSEGVALIVPDTSPRGLNVEGESDSWDFGV	R	A	A	P	R	G	3	1	0	1	0	0	1	1	0	1	1	0	0	0	2	3	1	0	0	2	0	0	17	0	1668.8683	NbL14g15290.1	NbL14g15290.1	73	89	yes	yes	2;3	9.149E-11	187.44						By matching
AASSSSSLEKEPAQK	SSEGSMKVRKRTSKKAASSSSSLEKEPAQK	AASSSSSLEKEPAQKVTRRRRKKVNDLEDE	K	A	A	Q	K	V	3	0	0	0	0	1	2	0	0	0	1	2	0	0	1	5	0	0	0	0	0	0	15	1	1518.7526	NbL08g12790.1;NbL18g06250.1	NbL18g06250.1	207	221	no	no	3	0.038553	65.295
AASSSTSLNTR	AEIETVKKSNAGSNKAASSSTSLNTRTLDE	GSNKAASSSTSLNTRTLDEDTENLSHEKVP	K	A	A	T	R	T	2	1	1	0	0	0	0	0	0	0	1	0	0	0	0	4	2	0	0	0	0	0	11	0	1093.5364	NbL08g06560.1	NbL08g06560.1	52	62	yes	yes	2	0.0024995	126.03
AASSSTTLNTR	AEIETIRKSAAGTNKAASSSTTLNTRKLDE	GTNKAASSSTTLNTRKLDEDTENLAHQKVP	K	A	A	T	R	K	2	1	1	0	0	0	0	0	0	0	1	0	0	0	0	3	3	0	0	0	0	0	11	0	1107.552	NbL05g09370.1;NbL09g01990.1	NbL05g09370.1	53	63	no	no	2	0.00019533	181.87
AASTGTSSSPAAPSDTVQPASSTGQAPAR	VAENSFVVIMVSKNKAASTGTSSSPAAPSD	DTVQPASSTGQAPARQTITAPQAPVASAVP	K	A	A	A	R	Q	7	1	0	1	0	2	0	2	0	0	0	0	0	0	4	7	4	0	0	1	0	0	29	0	2657.2529	NbL02g15130.1	NbL02g15130.1	79	107	yes	yes	2;3	4.2938E-14	113.6
AASTILATGGYGR	VIALNMEDGTLHRFRAASTILATGGYGRAY	FRAASTILATGGYGRAYFSATSAHTCTGDG	R	A	A	G	R	A	3	1	0	0	0	0	0	3	0	1	1	0	0	0	0	1	2	0	1	0	0	0	13	0	1236.6463	NbL02g14680.1;NbL19g01430.1	NbL19g01430.1	234	246	no	no	2	6.5168E-17	247.22					By MS/MS	By MS/MS	By matching
AASTNSIAFVSK	PEPVLMRPMFGAFSKAASTNSIAFVSKASL	FSKAASTNSIAFVSKASLDAGVKRSYGLNK	K	A	A	S	K	A	3	0	1	0	0	0	0	0	0	1	0	1	0	1	0	3	1	0	0	1	0	0	12	0	1194.6245	NbL15g05130.1;NbL16g18630.1	NbL15g05130.1	750	761	yes	no	2	0.00035602	163.46
AASVVYQRPPAFLEQNPK	KKYLIWGLTAGILIRAASVVYQRPPAFLEQ	VVYQRPPAFLEQNPKFKLPKVVDKDTTMS_	R	A	A	P	K	F	3	1	1	0	0	2	1	0	0	0	1	1	0	1	3	1	0	0	1	2	0	0	18	1	2014.0636	NbL05g17590.1	NbL05g17590.1	272	289	yes	yes	3	0.0087936	76.82
AASWCIEK	______________________________	______________________________	M	A	A	E	K	R	2	0	0	0	1	0	1	0	0	1	0	1	0	0	0	1	0	1	0	0	0	0	8	0	963.4484	NbL02g25910.1	NbL02g25910.1	2	9	yes	yes	2	0.046828	90.709
AASYEYEDGGFQQQSDSSGYDPNFVPDSVK	______________________________	DSSGYDPNFVPDSVKSFVVHLYRHIREKNV	M	A	A	V	K	S	2	0	1	4	0	3	2	3	0	0	0	1	0	2	2	5	0	0	3	2	0	0	30	0	3286.3851	NbL17g15860.1	NbL17g15860.1	2	31	yes	yes	3	0.0011114	73.109
AATAEDPDWLLEQR	VALITEKGAHHLDLRAATAEDPDWLLEQRS	RAATAEDPDWLLEQRSSEIKLIRGWLDKYY	R	A	A	Q	R	S	3	1	0	2	0	1	2	0	0	0	2	0	0	0	1	0	1	1	0	0	0	0	14	0	1613.7686	NbL12g10760.1	NbL12g10760.1	474	487	yes	yes	2	9.6688E-14	237.53
AATAVANSLNR	ERTKEEFTKKYGGGKAATAVANSLNREFGP	GGGKAATAVANSLNREFGPKLKEQMQYCVD	K	A	A	N	R	E	4	1	2	0	0	0	0	0	0	0	1	0	0	0	0	1	1	0	0	1	0	0	11	0	1086.5782	NbL16g26400.1;NbL16g06240.1;NbL09g13870.1;NbL06g17100.1	NbL16g26400.1	98	108	yes	no	2	5.5928E-05	206.49
AATDNPSAPVITR	SSQIKPPSSSSRYSKAATDNPSAPVITREH	SKAATDNPSAPVITREHAWPAVSGATGSTS	K	A	A	T	R	E	3	1	1	1	0	0	0	0	0	1	0	0	0	0	2	1	2	0	0	1	0	0	13	0	1311.6783	NbL16g11750.1	NbL16g11750.1	523	535	yes	no	2	0.00019121	155.26
AATEEGVVVGGGCCLLR	KDKQLRIEDALNAARAATEEGVVVGGGCCL	TEEGVVVGGGCCLLRLSSKVDAIKEMLDNE	R	A	A	L	R	L	2	1	0	0	2	0	2	4	0	0	2	0	0	0	0	0	1	0	0	3	0	0	17	0	1746.8393	NbL08g13240.1	NbL08g13240.1	439	455	yes	yes	2	1.2445E-05	196.27
AATGADSDGGNITITSQDGSR	GKELFDSAALAALLKAATGADSDGGNITIT	SDGGNITITSQDGSRLFSVERPAGLGSSLR	K	A	A	S	R	L	3	1	1	3	0	1	0	4	0	2	0	0	0	0	0	3	3	0	0	0	0	0	21	0	1992.8985	NbL01g19940.1;NbL11g24050.1	NbL01g19940.1	694	714	no	no	2;3	0	436.06
AATGSGLNSAFFTYIGPTDK	TKGRYRYGTYEARMKAATGSGLNSAFFTYI	GLNSAFFTYIGPTDKKPHDEIDFEVLGKNT	K	A	A	D	K	K	3	0	1	1	0	0	0	3	0	1	1	1	0	2	1	2	3	0	1	0	0	0	20	0	2016.9793	tr|Q7CTY9|Q7CTY9_AGRFC	tr|Q7CTY9|Q7CTY9_AGRFC	113	132	yes	yes	2	6.85E-32	304.86
AATGVGVMMNDR	KFCKSGKTNLCGKVRAATGVGVMMNDRQSR	KVRAATGVGVMMNDRQSRFSINGKPIYHFM	R	A	A	D	R	Q	2	1	1	1	0	0	0	2	0	0	0	0	2	0	0	0	1	0	0	2	0	0	12	0	1220.5642	NbL06g17510.1;NbL16g26700.1	NbL06g17510.1	118	129	no	no	2	2.1828E-05	211.86	By MS/MS	By MS/MS			By MS/MS	By MS/MS	By MS/MS
AATGYLPILFEGSSPGAGK	LKSSEQILEIQRRYKAATGYLPILFEGSSP	YLPILFEGSSPGAGKFGYLRIHRRNPPKQN	K	A	A	G	K	F	3	0	0	0	0	0	1	4	0	1	2	1	0	1	2	2	1	0	1	0	0	0	19	0	1834.9465	NbL17g16350.1	NbL17g16350.1	953	971	yes	yes	2	2.4195E-08	158.52				By matching	By MS/MS
AATHEVR	______________________________	______________________________	M	A	A	V	R	T	2	1	0	0	0	0	1	0	1	0	0	0	0	0	0	0	1	0	0	1	0	0	7	0	782.4035	NbL03g15710.1;NbL13g15840.1	NbL03g15710.1	2	8	yes	no	2	0.037113	132.96
AATISAAAANESK	LASTPGVSVSNISRRAATISAAAANESKKP	RRAATISAAAANESKKPAAAAVDGVSSVSQ	R	A	A	S	K	K	6	0	1	0	0	0	1	0	0	1	0	1	0	0	0	2	1	0	0	0	0	0	13	0	1203.6095	NbL19g03350.1	NbL19g03350.1	141	153	yes	yes	2	0.00025074	196.11
AATLMLQR	FDAGPNAVLIARNRKAATLMLQRLLFHFPP	LIARNRKAATLMLQRLLFHFPPNSDTDLNS	K	A	A	Q	R	L	2	1	0	0	0	1	0	0	0	0	2	0	1	0	0	0	1	0	0	0	0	0	8	0	902.50077	NbL18g02680.1;NbL13g24320.1	NbL18g02680.1	327	334	no	no	2	0.0011668	176.66					By matching
AATLSIDDFYLTAEEQAK	LVFALEYLFKITGRKAATLSIDDFYLTAEE	LSIDDFYLTAEEQAKLREDNPDNLLLEFRG	K	A	A	A	K	L	4	0	0	2	0	1	2	0	0	1	2	1	0	1	0	1	2	0	1	0	0	0	18	0	1984.963	NbL03g22830.1	NbL03g22830.1	237	254	yes	yes	2	4.8653E-20	276.12
AATMEMIK	NFPIINLEKLNGSEKAATMEMIKDACENWG	KLNGSEKAATMEMIKDACENWGFFELVNHG	K	A	A	I	K	D	2	0	0	0	0	0	1	0	0	1	0	1	2	0	0	0	1	0	0	0	0	0	8	0	893.43506	NbL16g03230.1;NbL10g03300.1	NbL16g03230.1	18	25	yes	no	2	0.0062338	136.11
AATMETIK	SFPVVNMELLKTEQRAATMETIKNACENWG	LLKTEQRAATMETIKNACENWGFFEVVNHG	R	A	A	I	K	N	2	0	0	0	0	0	1	0	0	1	0	1	1	0	0	0	2	0	0	0	0	0	8	0	863.44225	NbL02g09920.1	NbL02g09920.1	18	25	yes	yes	2	0.0025771	152.47			By matching
AATNNFDPANK	ALDLQTGHFRLRQIKAATNNFDPANKIGEG	RQIKAATNNFDPANKIGEGGFGPVYKGVLA	K	A	A	N	K	I	3	0	3	1	0	0	0	0	0	0	0	1	0	1	1	0	1	0	0	0	0	0	11	0	1161.5415	NbL03g04950.1	NbL03g04950.1	656	666	yes	yes	2	0.069444	77.533
AATPLDMGAGHVDPNR	LDNTRKPIKDSDINKAATPLDMGAGHVDPN	ATPLDMGAGHVDPNRALDPGLVYDATPQDY	K	A	A	N	R	A	3	1	1	2	0	0	0	2	1	0	1	0	1	0	2	0	1	0	0	1	0	0	16	0	1620.7678	NbL01g18140.1	NbL01g18140.1	593	608	yes	yes	3	0.026762	64.104						By matching	By MS/MS
AATPTPLLKDELDIVIPTIR	______________________________	PLLKDELDIVIPTIRNLDFLEMWRPFFQPY	M	A	A	I	R	N	2	1	0	2	0	0	1	0	0	3	3	1	0	0	3	0	3	0	0	1	0	0	20	1	2175.2515	NbL07g09960.1	NbL07g09960.1	2	21	yes	yes	2	0.031561	80.534
AATQDTLTAPYNDISAIK	GVATLGLPDSPGVPKAATQDTLTAPYNDIS	QDTLTAPYNDISAIKSLFDDNKGEIAAIIL	K	A	A	I	K	S	4	0	1	2	0	1	0	0	0	2	1	1	0	0	1	1	3	0	1	0	0	0	18	0	1891.9527	NbL14g16110.1	NbL14g16110.1	297	314	yes	yes	2;3	1.2489999999999999E-129	338.47					By matching	By MS/MS	By matching
AATQTLTNHTDQVWSVAFGPTSR	GSSDKTVRLWDLKMRAATQTLTNHTDQVWS	HTDQVWSVAFGPTSRTDVRSCMLASVSDDK	R	A	A	S	R	T	3	1	1	1	0	2	0	1	1	0	1	0	0	1	1	2	5	1	0	2	0	0	23	0	2487.2142	NbL18g19830.1;NbL05g11120.1	NbL18g19830.1	278	300	yes	no	3	1.4208E-05	98.562
AATSAASVCSPGQK	KSNRIKRRIHELLSKAATSAASVCSPGQKE	KAATSAASVCSPGQKELHFVFFRKPDRFLE	K	A	A	Q	K	E	4	0	0	0	1	1	0	1	0	0	0	1	0	0	1	3	1	0	0	1	0	0	14	0	1333.6296	NbL01g12560.1	NbL01g12560.1	311	324	yes	yes	2	0.034666	87.713
AATTAQNPENPIK	______________________________	______________________________	M	A	A	I	K	T	3	0	2	0	0	1	1	0	0	1	0	1	0	0	2	0	2	0	0	0	0	0	13	0	1353.6888	NbL14g10190.1	NbL14g10190.1	2	14	yes	yes	2	3.6657E-05	209.8
AATTAQNPENPMK	______________________________	______________________________	M	A	A	M	K	T	3	0	2	0	0	1	1	0	0	0	0	1	1	0	2	0	2	0	0	0	0	0	13	0	1371.6453	NbL15g01970.1	NbL15g01970.1	2	14	yes	yes	2	0.00013987	190.26
AATTDDSDCNDEECAPDKEVGK	SKLTQKQSLIRFRIRAATTDDSDCNDEECA	DCNDEECAPDKEVGKVSMEWVAGDNTKVVG	R	A	A	G	K	V	3	0	1	5	2	0	3	1	0	0	0	2	0	0	1	1	2	0	0	1	0	0	22	1	2425.9486	NbL11g17110.1	NbL11g17110.1	45	66	yes	yes	3	0.00060336	86.016
AATTDTLTAPYNDISAVASLFK	GVATLGLPDSPGVPKAATTDTLTAPYNDIS	TAPYNDISAVASLFKEHKGEVAAIILEPVV	K	A	A	F	K	E	5	0	1	2	0	0	0	0	0	1	2	1	0	1	1	2	4	0	1	1	0	0	22	0	2269.1478	NbL04g03230.1	NbL04g03230.1	289	310	yes	yes	2;3	7.1804E-14	157.88
AATTDTLTAPYNDISAVESLFK	GVATLGLPDSPGVPKAATTDTLTAPYNDIS	TAPYNDISAVESLFKEHKGEVAAIILEPVV	K	A	A	F	K	E	4	0	1	2	0	0	1	0	0	1	2	1	0	1	1	2	4	0	1	1	0	0	22	0	2327.1533	NbL14g11940.1	NbL14g11940.1	223	244	yes	yes	2;3	3.31E-31	246.66
AATTTSTPPQTTTQK	KCRPHFKKSPTFTIKAATTTSTPPQTTTQK	AATTTSTPPQTTTQKLNKYSSRITEPKSQG	K	A	A	Q	K	L	2	0	0	0	0	2	0	0	0	0	0	1	0	0	2	1	7	0	0	0	0	0	15	0	1532.7682	NbL10g12550.1	NbL10g12550.1	45	59	yes	yes	2	0.00020773	152.38
AATVIPAPKPVLLPVEGTDDMFPVR	______________________________	VLLPVEGTDDMFPVRRVYCVGRNYADHAIE	M	A	A	V	R	R	3	1	0	2	0	0	1	1	0	1	2	1	1	1	5	0	2	0	0	4	0	0	25	1	2632.4298	tr|Q7CZ30|Q7CZ30_AGRFC	tr|Q7CZ30|Q7CZ30_AGRFC	2	26	yes	yes	3	0.0022189	62.765
AATYDLAK	LTSKRPCGPNKRSIRAATYDLAKNDHWKEP	PNKRSIRAATYDLAKNDHWKEPFENLPDYA	R	A	A	A	K	N	3	0	0	1	0	0	0	0	0	0	1	1	0	0	0	0	1	0	1	0	0	0	8	0	851.43888	NbL17g02080.1	NbL17g02080.1	257	264	yes	yes	2	0.012763	129.68
AATYFWPGSEVIK	LGEPLWETVVNHGLKAATYFWPGSEVIKGG	LKAATYFWPGSEVIKGGWTCPESLCVRYNG	K	A	A	I	K	G	2	0	0	0	0	0	1	1	0	1	0	1	0	1	1	1	1	1	1	1	0	0	13	0	1467.7398	NbL04g19940.1;NbL18g20390.1	NbL04g19940.1	208	220	no	no	2	0.00032319	143.5
AAVAALGLGYAGGEAVATMVK	IQSQFTSGASSISQKAAVAALGLGYAGGEA	GLGYAGGEAVATMVKAFRERRDYLVKSFGE	K	A	A	V	K	A	7	0	0	0	0	0	1	4	0	0	2	1	1	0	0	0	1	0	1	3	0	0	21	0	1919.0186	NbL02g01350.1;NbL12g17630.1	NbL02g01350.1	351	371	no	no	2;3	3.9872E-69	278.97
AAVAEDLAEGHGDVGAR	DIRDITAEVGAAVLRAAVAEDLAEGHGDVG	VAEDLAEGHGDVGARELQHMSKEESIEYVR	R	A	A	A	R	E	5	1	0	2	0	0	2	3	1	0	1	0	0	0	0	0	0	0	0	2	0	0	17	0	1636.7805	NbL01g06490.1	NbL01g06490.1	556	572	yes	yes	3	0.0008366	106.6
AAVAGSLACTR	ASLDQGMDFEKALKRAAVAGSLACTRAGAQ	ALKRAAVAGSLACTRAGAQPSIPQAAEVDA	R	A	A	T	R	A	4	1	0	0	1	0	0	1	0	0	1	0	0	0	0	1	1	0	0	1	0	0	11	0	1075.5444	tr|A9CKC7|A9CKC7_AGRFC	tr|A9CKC7|A9CKC7_AGRFC	272	282	yes	yes	2	0.063747	79.489
AAVAIQAGKPLEVMTVQLEGPR	______________________________	GKPLEVMTVQLEGPRAGEVLIEVKATGICH	R	A	A	P	R	A	4	1	0	0	0	2	2	2	0	1	2	1	1	0	2	0	1	0	0	3	0	0	22	1	2277.2515	tr|A9CIS7|A9CIS7_AGRFC	tr|A9CIS7|A9CIS7_AGRFC	5	26	yes	yes	3	4.4877E-06	153.11
AAVAWEPNKPLVIEDVQVAPPQAGEVR	______________________________	IEDVQVAPPQAGEVRVKVLYTALCHTDAYT	K	A	A	V	R	V	5	1	1	1	0	2	3	1	0	1	1	1	0	0	4	0	0	1	0	5	0	0	27	1	2882.529	NbL06g17510.1	NbL06g17510.1	12	38	yes	yes	2;3;4	2.9805E-19	152.9					By MS/MS
AAVAWEPNKPLVIEEVQVAPPQAGEVR	______________________________	IEEVQVAPPQAGEVRVKVLYTALCHTDAYT	K	A	A	V	R	V	5	1	1	0	0	2	4	1	0	1	1	1	0	0	4	0	0	1	0	5	0	0	27	1	2896.5447	NbL16g26700.1	NbL16g26700.1	12	38	yes	yes	3	6.129E-05	108.64					By MS/MS
AAVDAGFVPNDLQVGQTGK	DKLAEKIGAAVGATRAAVDAGFVPNDLQVG	AGFVPNDLQVGQTGKIVAPELYMAFGVSGA	R	A	A	G	K	I	3	0	1	2	0	2	0	3	0	0	1	1	0	1	1	0	1	0	0	3	0	0	19	0	1885.9534	NbL11g07960.1	NbL11g07960.1	270	288	yes	yes	2;3	3.7807E-10	168.45
AAVDAGYAPNDWQVGQTGK	LPVADKLGAAVGASRAAVDAGYAPNDWQVG	AGYAPNDWQVGQTGKVVAPQLYIAAGISGA	R	A	A	G	K	V	4	0	1	2	0	2	0	3	0	0	0	1	0	0	1	0	1	1	1	2	0	0	19	0	1946.9123	tr|Q7CSV6|Q7CSV6_AGRFC	tr|Q7CSV6|Q7CSV6_AGRFC	229	247	yes	yes	2	3.0737E-31	236.12
AAVDAVTR	HYTASWYQIHVAAAKAAVDAVTRNLALEWG	IHVAAAKAAVDAVTRNLALEWGTDYDIRVN	K	A	A	T	R	N	3	1	0	1	0	0	0	0	0	0	0	0	0	0	0	0	1	0	0	2	0	0	8	0	801.43447	NbL17g14160.1;NbL07g07560.1	NbL17g14160.1	173	180	yes	no	2	0.0036856	155
AAVDGADVLDCPVQMAK	ASGDYPGCTDLAYTKAAVDGADVLDCPVQM	VDGADVLDCPVQMAKDGIPICLGSINLIDK	K	A	A	A	K	D	4	0	0	3	1	1	0	1	0	0	1	1	1	0	1	0	0	0	0	3	0	0	17	0	1758.8281	NbL11g07590.1	NbL11g07590.1	379	395	yes	yes	2	1.713E-30	243.85				By matching	By MS/MS
AAVDNVPSCK	LSLAGDGFDTVIKAKAAVDNVPSCKNKVSC	VIKAKAAVDNVPSCKNKVSCADILAMAARD	K	A	A	C	K	N	2	0	1	1	1	0	0	0	0	0	0	1	0	0	1	1	0	0	0	2	0	0	10	0	1059.5019	NbL17g16130.1	NbL17g16130.1	110	119	yes	yes	2	0.0029445	126.39
AAVEAAGGSVR	WPIHLEVSRVTVRAKAAVEAAGGSVRRVHY	VRAKAAVEAAGGSVRRVHYNKLGLRALLKP	K	A	A	V	R	R	4	1	0	0	0	0	1	2	0	0	0	0	0	0	0	1	0	0	0	2	0	0	11	0	986.51451	NbL05g18670.1;NbL14g08950.1	NbL05g18670.1	213	223	yes	no	2	0.00061692	145.46
AAVEALAR	AHSCRPFWGVYATSKAAVEALARTWAAETQ	GVYATSKAAVEALARTWAAETQKSPLRINS	K	A	A	A	R	T	4	1	0	0	0	0	1	0	0	0	1	0	0	0	0	0	0	0	0	1	0	0	8	0	799.4552	tr|Q8U5E4|Q8U5E4_AGRFC	tr|Q8U5E4|Q8U5E4_AGRFC	162	169	yes	yes	2	0.0095536	139.68
AAVEALEER	NVYDILRRGKLVLSKAAVEALEERFK____	KLVLSKAAVEALEERFK_____________	K	A	A	E	R	F	3	1	0	0	0	0	3	0	0	0	1	0	0	0	0	0	0	0	0	1	0	0	9	0	986.50327	sp|Q8UE19|RL4_AGRFC	sp|Q8UE19|RL4_AGRFC	196	204	yes	yes	2	1.2074E-06	204.62
AAVEALFGVK	VVFNVAKTASKPEIKAAVEALFGVKVTAVN	KPEIKAAVEALFGVKVTAVNTLIRKGKTRR	K	A	A	V	K	V	3	0	0	0	0	0	1	1	0	0	1	1	0	1	0	0	0	0	0	2	0	0	10	0	1003.5702	sp|Q8UE20|RL23_AGRFC	sp|Q8UE20|RL23_AGRFC	43	52	yes	yes	2	0.00045794	164.96
AAVEEGIVPGGGVALLYAAK	GEKKDRVTDALNATKAAVEEGIVPGGGVAL	GIVPGGGVALLYAAKELDKLETANFDQKIG	K	A	A	A	K	E	5	0	0	0	0	0	2	4	0	1	2	1	0	0	1	0	0	0	1	3	0	0	20	0	1884.0357	NbL01g22310.1;NbL16g13290.1	NbL01g22310.1	436	455	no	no	2;3	3.1114E-15	213.99		By MS/MS	By MS/MS	By MS/MS	By MS/MS	By MS/MS	By MS/MS
AAVEEGIVPGGGVALLYASK	GEKKDRFTDALNATKAAVEEGIVPGGGVAL	GIVPGGGVALLYASKELDNLPTANFDQKIG	K	A	A	S	K	E	4	0	0	0	0	0	2	4	0	1	2	1	0	0	1	1	0	0	1	3	0	0	20	0	1900.0306	NbL10g12480.1;NbL15g13400.1	NbL15g13400.1	436	455	no	no	2;3	7.1082E-23	208.47		By MS/MS	By MS/MS	By MS/MS	By MS/MS	By MS/MS	By MS/MS
AAVEEGIVPGGGVALLYATK	GERKDRVTDALNATRAAVEEGIVPGGGVAL	GIVPGGGVALLYATKCLKDLQTANDGQKKG	R	A	A	T	K	C	4	0	0	0	0	0	2	4	0	1	2	1	0	0	1	0	1	0	1	3	0	0	20	0	1914.0462	NbL13g19680.1	NbL13g19680.1	435	454	yes	yes	2;3	7.4053E-11	167.61
AAVEEGIVVGGGCTLLR	KEKKLRVEDALNATKAAVEEGIVVGGGCTL	VEEGIVVGGGCTLLRLAAKVEDIKGTLDDD	K	A	A	L	R	L	2	1	0	0	1	0	2	4	0	1	2	0	0	0	0	0	1	0	0	3	0	0	17	0	1699.8927	NbL06g19120.1;NbL16g24250.1;NbL03g23160.1;NbL13g20460.1	NbL03g23160.1	464	480	no	no	2;3	1.3473E-18	222.79			By matching	By MS/MS	By matching		By matching
AAVEFNPFTSVFETLKK	MQQALSNQFPDLELKAAVEFNPFTSVFETL	VEFNPFTSVFETLKKLVELYFK________	K	A	A	K	K	L	2	0	1	0	0	0	2	0	0	0	1	2	0	3	1	1	2	0	0	2	0	0	17	1	1927.0091	NbL11g07940.1	NbL11g07940.1	312	328	yes	yes	3	0.022686	62.055
AAVELLAGR	VKFLDSAHFNVPFGRAAVELLAGRESAIAQ	NVPFGRAAVELLAGRESAIAQIIRTVPKKV	R	A	A	G	R	E	3	1	0	0	0	0	1	1	0	0	2	0	0	0	0	0	0	0	0	1	0	0	9	0	898.52362	NbL01g17920.1;NbL14g08140.1	NbL01g17920.1	256	264	yes	no	2	0.0062392	125.31						By matching	By matching
AAVEMDEMK	______________________________	AAADNRAAVEMDEMKKRLKEMEDESAALLE	R	A	A	M	K	K	2	0	0	1	0	0	2	0	0	0	0	1	2	0	0	0	0	0	0	1	0	0	9	0	1022.4413	NbL01g14860.1	NbL01g14860.1	14	22	yes	yes	2	0.044769	79.713
AAVESILK	EDILVGYVGKQNVQKAAVESILKRTLPHAM	GKQNVQKAAVESILKRTLPHAMSSVTGKTL	K	A	A	L	K	R	2	0	0	0	0	0	1	0	0	1	1	1	0	0	0	1	0	0	0	1	0	0	8	0	829.49092	NbL15g19330.1;NbL05g01840.1	NbL15g19330.1	154	161	yes	no	2	0.028606	108.09	By matching
AAVGAPNVLGDCPFSQR	______________________________	VGAPNVLGDCPFSQRALLTLEEKKVPYKMH	K	A	A	Q	R	A	3	1	1	1	1	1	0	2	0	0	1	0	0	1	2	1	0	0	0	2	0	0	17	0	1757.8519	NbL12g14460.1;NbL10g09750.1	NbL12g14460.1	9	25	no	no	2;3	2.1393E-30	265.77				By matching	By matching
AAVGDVITFVPVDK	GSDGQAMVFEPATVKAAVGDVITFVPVDKG	KAAVGDVITFVPVDKGHDAAAVKDMIPEGV	K	A	A	D	K	G	2	0	0	2	0	0	0	1	0	1	0	1	0	1	1	0	1	0	0	4	0	0	14	0	1429.7817	tr|Q8U549|Q8U549_AGRFC	tr|Q8U549|Q8U549_AGRFC	50	63	yes	yes	2	1.1058E-05	184.36
AAVGQPFSGNIK	______________________________	______________________________	M	A	A	I	K	K	2	0	1	0	0	1	0	2	0	1	0	1	0	1	1	1	0	0	0	1	0	0	12	0	1187.6299	NbL11g23520.1	NbL11g23520.1	2	13	yes	yes	2	0.0032682	123.75
AAVGQPFSGNIKK	______________________________	______________________________	M	A	A	K	K	A	2	0	1	0	0	1	0	2	0	1	0	2	0	1	1	1	0	0	0	1	0	0	13	1	1315.7248	NbL11g23520.1	NbL11g23520.1	2	14	yes	yes	2	0.0029377	98.04
AAVIGDTIGDPLKDTSGPSLNILIK	EHARTLGPKGSDPHKAAVIGDTIGDPLKDT	PLKDTSGPSLNILIKLMAVESLVFAPFFAT	K	A	A	I	K	L	2	0	1	3	0	0	0	3	0	4	3	2	0	0	2	2	2	0	0	1	0	0	25	1	2507.3847	NbL06g03640.1;NbL08g21050.1;NbL07g17010.1;NbL03g20460.1	NbL06g03640.1	717	741	yes	no	3	0.0081278	51.568
AAVIGDTVGDPLK	EHARTLGPKGSDAHKAAVIGDTVGDPLKDT	HKAAVIGDTVGDPLKDTSGPSLNILIKLMA	K	A	A	L	K	D	2	0	0	2	0	0	0	2	0	1	1	1	0	0	1	0	1	0	0	2	0	0	13	0	1254.682	NbL13g02470.1;NbL07g02620.1;NbL16g00610.1	NbL13g02470.1	718	730	no	no	2	0.0072339	107.06
AAVIGDTVGDPLKDTSGPSLNILIK	EHARTLGPKGSDAHKAAVIGDTVGDPLKDT	PLKDTSGPSLNILIKLMAVESLVFAPFFAT	K	A	A	I	K	L	2	0	1	3	0	0	0	3	0	3	3	2	0	0	2	2	2	0	0	2	0	0	25	1	2493.369	NbL13g02470.1;NbL07g02620.1;NbL16g00610.1	NbL13g02470.1	718	742	no	no	3	1.1497E-13	131.56
AAVIGGDGLSNSEFWNIGAK	EAGLLVRQLKDIGSKAAVIGGDGLSNSEFW	GDGLSNSEFWNIGAKAGEGTIFTNASDALK	K	A	A	A	K	A	3	0	2	1	0	0	1	4	0	2	1	1	0	1	0	2	0	1	0	1	0	0	20	0	2004.9905	tr|A9CI34|A9CI34_AGRFC	tr|A9CI34|A9CI34_AGRFC	242	261	yes	yes	2	6.637200000000001E-33	272.74
AAVISDDLR	KYVAATISERFMGMKAAVISDDLRLKSFCD	RFMGMKAAVISDDLRLKSFCDKLGFTILEL	K	A	A	L	R	L	2	1	0	2	0	0	0	0	0	1	1	0	0	0	0	1	0	0	0	1	0	0	9	0	958.50836	NbL05g10850.1;NbL06g20840.1	NbL06g20840.1	99	107	no	no	2	0.0020433	140.09
AAVIVEDGFGLK	KLADASGLLAADVVKAAVIVEDGFGLKRLW	VVKAAVIVEDGFGLKRLWTEVDALDGKVGG	K	A	A	L	K	R	2	0	0	1	0	0	1	2	0	1	1	1	0	1	0	0	0	0	0	2	0	0	12	0	1217.6656	tr|A9CHD5|A9CHD5_AGRFC	tr|A9CHD5|A9CHD5_AGRFC	1349	1360	yes	yes	2	0.0075212	109.83		By MS/MS				By matching
AAVLAEMDAVGK	KYESLGQLCIDPRAKAAVLAEMDAVGKEAQ	RAKAAVLAEMDAVGKEAQLRGFEFAKAVTL	K	A	A	G	K	E	4	0	0	1	0	0	1	1	0	0	1	1	1	0	0	0	0	0	0	2	0	0	12	0	1173.6064	NbL01g10500.1	NbL01g10500.1	621	632	yes	yes	2	0.0010001	141.95
AAVLENK	HIPNPEDKTAMALTRAAVLENKADLGIVFD	KTAMALTRAAVLENKADLGIVFDTDVDRSG	R	A	A	N	K	A	2	0	1	0	0	0	1	0	0	0	1	1	0	0	0	0	0	0	0	1	0	0	7	0	743.41775	NbL07g12900.1	NbL07g12900.1	315	321	yes	yes	2	0.028315	132.96
AAVNAYTSIMAK	AKGWPSFLSAYTLSKAAVNAYTSIMAKKHP	LSKAAVNAYTSIMAKKHPSIQINCVCPGFV	K	A	A	A	K	K	4	0	1	0	0	0	0	0	0	1	0	1	1	0	0	1	1	0	1	1	0	0	12	0	1238.6329	NbL17g20090.1	NbL17g20090.1	234	245	yes	yes	2	0.00010225	203.02						By matching
AAVNTVVLHPNQTELISGDQNGNIR	WDLRAPGCQREYESRAAVNTVVLHPNQTEL	NQTELISGDQNGNIRVWDLRANSCSCELVP	R	A	A	I	R	V	2	1	4	1	0	2	1	2	1	2	2	0	0	0	1	1	2	0	0	3	0	0	25	0	2659.3678	NbL17g01880.1;NbL03g05390.1	NbL17g01880.1	121	145	yes	no	3	3.6823E-14	181.23
AAVPSGASTGIYEALELR	TVEVDVTLSNGVFARAAVPSGASTGIYEAL	PSGASTGIYEALELRDGGSEYLGKGVSKAV	R	A	A	L	R	D	4	1	0	0	0	0	2	2	0	1	2	0	0	0	1	2	1	0	1	1	0	0	18	0	1803.9367	NbL05g02830.1;NbL15g06080.1	NbL15g06080.1	35	52	no	no	2;3	1.1878E-16	215.87			By matching	By MS/MS		By matching	By MS/MS
AAVPTIK	PLDDNQNITDDTRIRAAVPTIKHLMANGAK	ITDDTRIRAAVPTIKHLMANGAKVILSTHL	R	A	A	I	K	H	2	0	0	0	0	0	0	0	0	1	0	1	0	0	1	0	1	0	0	1	0	0	7	0	698.43268	NbL07g07580.1;NbL17g14140.1;NbL09g03010.1;NbL11g07130.1	NbL17g14140.1	118	124	no	no	2	0.053337	110.63
AAVQATNDDASASK	______________________________	RAAVQATNDDASASKLSCVKKGYMKDDYVN	R	A	A	S	K	L	5	0	1	2	0	1	0	0	0	0	0	1	0	0	0	2	1	0	0	1	0	0	14	0	1347.6266	NbL01g15490.1;NbL14g06270.1	NbL01g15490.1	13	26	yes	no	2	1.8049999999999997E-19	243.85
AAVQEGIVPGGGVALLR	KEKKDRIDDALNATRAAVQEGIVPGGGVAL	VQEGIVPGGGVALLRSSTKITVKGVNDDQE	R	A	A	L	R	S	3	1	0	0	0	1	1	4	0	1	2	0	0	0	1	0	0	0	0	3	0	0	17	0	1605.9202	sp|P30779|CH60_AGRFC	sp|P30779|CH60_AGRFC	405	421	yes	yes	2;3	1.3686E-05	192.4		By MS/MS	By matching	By matching	By matching	By matching	By matching
AAVSAALVK	QPAVEAKETTVEPPKAAVSAALVKELREET	TVEPPKAAVSAALVKELREETGAGMMDCKK	K	A	A	V	K	E	4	0	0	0	0	0	0	0	0	0	1	1	0	0	0	1	0	0	0	2	0	0	9	0	828.5069	NbL05g14960.1;NbL07g06340.1	NbL07g06340.1	830	838	no	no	2	0.00091124	159.2					By matching		By MS/MS
AAVSALQNQPIVNAVIDGDDIIYR	EKHGVKLGLMSGFVKAAVSALQNQPIVNAV	PIVNAVIDGDDIIYRDYVDISIAVGTPKGL	K	A	A	Y	R	D	4	1	2	3	0	2	0	1	0	4	1	0	0	0	1	1	0	0	1	3	0	0	24	0	2554.3391	NbL11g07780.1;NbL09g02930.1	NbL09g02930.1	307	330	no	no	2;3	1.9289999999999999E-59	245.04
AAVSAMPELLR	LVPLLKFYFHEEVRKAAVSAMPELLRSAKL	EVRKAAVSAMPELLRSAKLAVEKGIAQGRN	K	A	A	L	R	S	3	1	0	0	0	0	1	0	0	0	2	0	1	0	1	1	0	0	0	1	0	0	11	0	1156.6274	NbL06g19240.1;NbL19g24460.1;NbL06g00060.1	NbL06g19240.1	727	737	no	no	2	0.00094017	131.12
AAVSLILDPR	PTHLIGAALLRGEWKAAVSLILDPREGKKN	RGEWKAAVSLILDPREGKKNAISTVREYYK	K	A	A	P	R	E	2	1	0	1	0	0	0	0	0	1	2	0	0	0	1	1	0	0	0	1	0	0	10	0	1053.6182	NbL01g09450.1;NbL11g16370.1	NbL01g09450.1	397	406	yes	no	2	0.00070775	158.87						By MS/MS
AAVSSLINSPK	AAEAEAAERAKASARAAVSSLINSPKLFGN	ASARAAVSSLINSPKLFGNKEPEEQSTTAG	R	A	A	P	K	L	2	0	1	0	0	0	0	0	0	1	1	1	0	0	1	3	0	0	0	1	0	0	11	0	1085.6081	NbL13g13010.1	NbL13g13010.1	582	592	yes	yes	2	0.00061692	145.46
AAVSTSEAPTQK	PLFPLKPISRNLSIRAAVSTSEAPTQKFQH	SIRAAVSTSEAPTQKFQHCFKKSGDGFLYC	R	A	A	Q	K	F	3	0	0	0	0	1	1	0	0	0	0	1	0	0	1	2	2	0	0	1	0	0	12	0	1188.5986	NbL11g01400.1	NbL11g01400.1	46	57	yes	yes	2	0.00074098	139.15
AAVTGGWDK	EKAIFPTLEEVDANKAAVTGGWDKVVGANV	EVDANKAAVTGGWDKVVGANVK________	K	A	A	D	K	V	2	0	0	1	0	0	0	2	0	0	0	1	0	0	0	0	1	1	0	1	0	0	9	0	903.44503	tr|A9CI90|A9CI90_AGRFC	tr|A9CI90|A9CI90_AGRFC	353	361	yes	yes	2	0.0016116	147.29
AAVTNAPR	LYKVKKWIEDHGLKRAAVTNAPRLNGELII	EDHGLKRAAVTNAPRLNGELIIEILGLKDF	R	A	A	P	R	L	3	1	1	0	0	0	0	0	0	0	0	0	0	0	1	0	1	0	0	1	0	0	8	0	798.4348	NbL10g13800.1;NbL19g13340.1	NbL10g13800.1	128	135	no	no	2	0.00098898	183.74
AAVTNVGPGVVTIELVK	FIGNVPRNWGEEDMRAAVTNVGPGVVTIEL	VTNVGPGVVTIELVKDPQNSGRNRGFAFIE	R	A	A	V	K	D	2	0	1	0	0	0	1	2	0	1	1	1	0	0	1	0	2	0	0	5	0	0	17	0	1665.9665	NbL19g18680.1	NbL19g18680.1	213	229	yes	yes	2	0.047531	76.588
AAVTNVGPGVVTIELVKDPQNSGR	FIGNVPRNWGEEDMRAAVTNVGPGVVTIEL	VVTIELVKDPQNSGRNRGFAFIEYYNNACA	R	A	A	G	R	N	2	1	2	1	0	1	1	3	0	1	1	1	0	0	2	1	2	0	0	5	0	0	24	1	2420.3023	NbL19g18680.1	NbL19g18680.1	213	236	yes	yes	3	5.944E-08	123.58
AAVTPAFAAQFPGLNGLGLSAAR	FSGLSAAGNTASIIKAAVTPAFAAQFPGLN	AQFPGLNGLGLSAARLDLAPGGVIPFHTHP	K	A	A	A	R	L	7	1	1	0	0	1	0	3	0	0	3	0	0	2	2	1	1	0	0	1	0	0	23	0	2199.18	NbL13g19070.1;NbL03g24480.1	NbL13g19070.1	66	88	yes	no	2;3	1.7932E-46	229.69			By MS/MS
AAVTPAFAPQFPGLNGLGISMAR	FSGLATPVKLNPLIKAAVTPAFAPQFPGLN	PQFPGLNGLGISMARLDLAIGGVIPMHTHP	K	A	A	A	R	L	5	1	1	0	0	1	0	3	0	1	2	0	1	2	3	1	1	0	0	1	0	0	23	0	2285.1991	NbL05g12510.1	NbL05g12510.1	95	117	yes	yes	2;3	1.4908E-32	195.18			By MS/MS				By MS/MS
AAVTTISTNAK	AISKGEKPFDAAAVKAAVTTISTNAKAFPD	AAVKAAVTTISTNAKAFPDQFPVGSETGSA	K	A	A	A	K	A	3	0	1	0	0	0	0	0	0	1	0	1	0	0	0	1	3	0	0	1	0	0	11	0	1075.5873	sp|Q8UH04|C556_AGRFC	sp|Q8UH04|C556_AGRFC	62	72	yes	yes	2	0.0018316	128.86
AAVVGGNVLTSQR	KIYIPPGSFLSPSDKAAVVGGNVLTSQRIT	DKAAVVGGNVLTSQRITDVVLTAFQACACS	K	A	A	Q	R	I	2	1	1	0	0	1	0	2	0	0	1	0	0	0	0	1	1	0	0	3	0	0	13	0	1270.6993	NbL05g05150.1;NbL02g12820.1	NbL02g12820.1	1086	1098	no	no	2	0.00010683	196.44	By MS/MS	By MS/MS	By MS/MS	By MS/MS		By matching
AAVVYGNR	SANYVPLTPVSFLERAAVVYGNRVSIVYGD	PVSFLERAAVVYGNRVSIVYGDVKFTWAET	R	A	A	N	R	V	2	1	1	0	0	0	0	1	0	0	0	0	0	0	0	0	0	0	1	2	0	0	8	0	848.45045	NbL13g04400.1	NbL13g04400.1	23	30	yes	yes	2	0.065854	89.673
AAVYLEMGK	AIELDDEDISFITNRAAVYLEMGKYEDCIK	SFITNRAAVYLEMGKYEDCIKDCDQAVERG	R	A	A	G	K	Y	2	0	0	0	0	0	1	1	0	0	1	1	1	0	0	0	0	0	1	1	0	0	9	0	980.5001	NbL10g15300.1;NbL16g20440.1;NbL15g09520.1;NbL14g00890.1	NbL15g09520.1	289	297	no	no	2	0.011915	113.26
AAWDGYSDCSDADLIAEHQIWAAVDPYAK	ICKHEGLPLKFPGVKAAWDGYSDCSDADLI	IAEHQIWAAVDPYAKNEAFNVSNGDVFKWK	K	A	A	A	K	N	7	0	0	5	1	1	1	1	1	2	1	1	0	0	1	2	0	2	2	1	0	0	29	0	3237.4349	NbL07g08030.1	NbL07g08030.1	241	269	yes	yes	3	4.787E-07	85.798
AAWEELICK	PDRILVASIMEEYNKAAWEELICKVEETGI	MEEYNKAAWEELICKVEETGIDAIEINFSC	K	A	A	C	K	V	2	0	0	0	1	0	2	0	0	1	1	1	0	0	0	0	0	1	0	0	0	0	9	0	1118.543	NbL13g15130.1	NbL13g15130.1	170	178	yes	yes	2	0.0015313	151.04
AAWEELIYK	PDRILIASIMEEYNKAAWEELIYKVEETGI	MEEYNKAAWEELIYKVEETGIDAIEINFSC	K	A	A	Y	K	V	2	0	0	0	0	0	2	0	0	1	1	1	0	0	0	0	0	1	1	0	0	0	9	0	1121.5757	NbL03g14930.1	NbL03g14930.1	173	181	yes	yes	2	0.0029149	139.97						By MS/MS
AAWEFAEK	SRQKWYPVSKTLAEKAAWEFAEKNGLDVVA	SKTLAEKAAWEFAEKNGLDVVAINPATCLG	K	A	A	E	K	N	3	0	0	0	0	0	2	0	0	0	0	1	0	1	0	0	0	1	0	0	0	0	8	0	950.44978	NbL01g12760.1	NbL01g12760.1	175	182	yes	yes	2	0.012591	130.22
AAWEIFTPLLHR	IRGDQQHFVRRDELKAAWEIFTPLLHRIDD	ELKAAWEIFTPLLHRIDDGEIKPIPYKPGS	K	A	A	H	R	I	2	1	0	0	0	0	1	0	1	1	2	0	0	1	1	0	1	1	0	0	0	0	12	0	1452.7878	NbL02g25910.1;NbL19g08070.1	NbL02g25910.1	457	468	no	no	2;3	0.00053512	125.23			By MS/MS	By matching
AAWVENAAEEPALVAAMK	VTIDNKNFVMFTKDKAAWVENAAEEPALVA	VENAAEEPALVAAMKGGKSMTVKAVSGRGT	K	A	A	M	K	G	7	0	1	0	0	0	3	0	0	0	1	1	1	0	1	0	0	1	0	2	0	0	18	0	1869.9295	tr|Q8U529|Q8U529_AGRFC	tr|Q8U529|Q8U529_AGRFC	113	130	yes	yes	2;3	3.1267000000000002E-24	231.07
AAYAAMKPTKPGLEEPQEQIHK	______________________________	PTKPGLEEPQEQIHKIRITLSSKNVKNLEK	M	A	A	H	K	I	4	0	0	0	0	2	3	1	1	1	1	3	1	0	3	0	1	0	1	0	0	0	22	2	2436.2471	NbL01g08710.1;NbL08g01410.1	NbL01g08710.1	2	23	yes	no	3;4	1.5022E-08	137.85
AAYAGMFGPTVGDK	______________________________	RAAYAGMFGPTVGDKVRLADTELFIEIEKD	R	A	A	D	K	V	3	0	0	1	0	0	0	3	0	0	0	1	1	1	1	0	1	0	1	1	0	0	14	0	1383.6493	sp|Q8UCT2|URE1_AGRFC	sp|Q8UCT2|URE1_AGRFC	8	21	yes	yes	2	7.2588E-05	144.17
AAYEQLK	VKAVGVSNYSEKRLRAAYEQLKRRGIPLAS	NYSEKRLRAAYEQLKRRGIPLASNQVNYSL	R	A	A	L	K	R	2	0	0	0	0	1	1	0	0	0	1	1	0	0	0	0	0	0	1	0	0	0	7	0	821.42832	NbL05g13400.1;NbL18g18610.1	NbL18g18610.1	207	213	no	no	2	0.031684	127.84
AAYFVPLFQPAASPEDAATLATVK	NHRLVADNLLQDKAKAAYFVPLFQPAASPE	PAASPEDAATLATVKTEAICDPFDVVILGM	K	A	A	V	K	T	7	0	0	1	0	1	1	0	0	0	2	1	0	2	3	1	2	0	1	2	0	0	24	0	2477.2842	tr|Q7D149|Q7D149_AGRFC	tr|Q7D149|Q7D149_AGRFC	96	119	yes	yes	2;3	9.4411E-06	106
AAYGMIK	AEATGVILDPVYSGKAAYGMIKDMNENPTK	LDPVYSGKAAYGMIKDMNENPTKWEGRKIL	K	A	A	I	K	D	2	0	0	0	0	0	0	1	0	1	0	1	1	0	0	0	0	0	1	0	0	0	7	0	752.3891	NbL13g15360.1	NbL13g15360.1	361	367	yes	yes	2	0.046459	114.67						By matching
AAYNNPER	GGGCWDRETVVRALRAAYNNPERAVDYLYS	TVVRALRAAYNNPERAVDYLYSGIPEQAEI	R	A	A	E	R	A	2	1	2	0	0	0	1	0	0	0	0	0	0	0	1	0	0	0	1	0	0	0	8	0	933.43044	NbL03g20730.1;NbL08g21140.1;NbL07g17270.1;NbL02g15130.1	NbL02g15130.1	182	189	no	no	2	0.013552	127.56
AAYPIEYIPNAK	REVDYADKSVTENTRAAYPIEYIPNAKIPC	NTRAAYPIEYIPNAKIPCVGPHPKNVILLA	R	A	A	A	K	I	3	0	1	0	0	0	1	0	0	2	0	1	0	0	2	0	0	0	2	0	0	0	12	0	1348.7027	NbL07g13690.1;NbL06g06460.1;NbL18g13960.1	NbL18g13960.1	447	458	no	no	2	0.0036858	118.71		By MS/MS				By matching	By MS/MS
AAYQLFR	TVRGAGHEVPLFKPRAAYQLFRSFLRGEPL	EVPLFKPRAAYQLFRSFLRGEPLPKS____	R	A	A	F	R	S	2	1	0	0	0	1	0	0	0	0	1	0	0	1	0	0	0	0	1	0	0	0	7	0	867.46029	NbL02g23560.1;NbL19g10710.1	NbL02g23560.1	446	452	yes	no	2	0.010052	172.15
AAYSYYNVSTK	LPSSILGNQNYSTLKAAYSYYNVSTKTSWI	STLKAAYSYYNVSTKTSWIQLMNDALIVAK	K	A	A	T	K	T	2	0	1	0	0	0	0	0	0	0	0	1	0	0	0	2	1	0	3	1	0	0	11	0	1265.5928	NbL09g10400.1;NbL03g00850.1	NbL09g10400.1	353	363	yes	no	2	1.1082E-06	219.5							By matching
AAYSYYNVSTR	LPSSILGNQNYSTLKAAYSYYNVSTRTSWI	STLKAAYSYYNVSTRTSWIQLMNDALIVAK	K	A	A	T	R	T	2	1	1	0	0	0	0	0	0	0	0	0	0	0	0	2	1	0	3	1	0	0	11	0	1293.599	NbL09g10390.1	NbL09g10390.1	353	363	yes	yes	2	3.0017E-05	223.87
ACALITDGR	MLYPTSYLKSKGLGKACALITDGRFSGGTS	SKGLGKACALITDGRFSGGTSGLSIGHASP	K	A	C	G	R	F	2	1	0	1	1	0	0	1	0	1	1	0	0	0	0	0	1	0	0	0	0	0	9	0	975.48076	sp|Q8UE43|ILVD_AGRFC	sp|Q8UE43|ILVD_AGRFC	507	515	yes	yes	2	0.027873	99.442
ACAMAGLHVLR	TPVSFSRFQLTRIERACAMAGLHVLRLMPE	RIERACAMAGLHVLRLMPEPTAVALLYAQQ	R	A	C	L	R	L	3	1	0	0	1	0	0	1	1	0	2	0	1	0	0	0	0	0	0	1	0	0	11	0	1197.6111	NbL09g18400.1;NbL06g11280.1	NbL09g18400.1	186	196	no	no	3	0.0050246	100.02
ACAPLIATLPLEVR	VKTIFLPTEKPMTLKACAPLIATLPLEVRG	KACAPLIATLPLEVRGTIGNFLMGVFNVFQ	K	A	C	V	R	G	3	1	0	0	1	0	1	0	0	1	3	0	0	0	2	0	1	0	0	1	0	0	14	0	1522.8541	NbL11g13150.1	NbL11g13150.1	162	175	yes	yes	2	6.5204E-05	161.67			By MS/MS
ACASLEPNYQPPVTFVVVQK	QFYQVLLFELDAIRKACASLEPNYQPPVTF	EPNYQPPVTFVVVQKRHHTRLFANNHHDRN	K	A	C	Q	K	R	2	0	1	0	1	2	1	0	0	0	1	1	0	1	3	1	1	0	1	4	0	0	20	0	2246.1405	NbL09g05430.1;NbL13g15390.1;NbL03g15280.1	NbL09g05430.1	875	894	no	no	2;3	6.6043E-09	181.71				By matching	By MS/MS	By MS/MS
ACAYIAGPAPNR	GLQHQQVFLKDTDERACAYIAGPAPNRWGF	DERACAYIAGPAPNRWGFTFEGKDLFESVG	R	A	C	N	R	W	4	1	1	0	1	0	0	1	0	1	0	0	0	0	2	0	0	0	1	0	0	0	12	0	1259.6081	NbL03g21200.1;NbL07g17750.1	NbL03g21200.1	1000	1011	no	no	2	0.00034125	160.19
ACCEASLK	EDGKRGICGEPAYVRACCEASLKRLDIDCI	GEPAYVRACCEASLKRLDIDCIDLYYVHRI	R	A	C	L	K	R	2	0	0	0	2	0	1	0	0	0	1	1	0	0	0	1	0	0	0	0	0	0	8	0	937.39974	NbL11g22950.1	NbL11g22950.1	111	118	yes	yes	2	0.00118	176.41
ACCGEGGYYNYDAK	QHTVNQGFDQNSLLKACCGEGGYYNYDAKR	KACCGEGGYYNYDAKRQCGFPGVPVCADPG	K	A	C	A	K	R	2	0	1	1	2	0	1	3	0	0	0	1	0	0	0	0	0	0	3	0	0	0	14	0	1626.6079	NbL08g17080.1	NbL08g17080.1	316	329	yes	yes	2	9.4202E-06	187.85
ACCGFLSFPHSPPSETDDAR	FLNQTHTHLHSFASRACCGFLSFPHSPPSE	LSFPHSPPSETDDARIVREFAELVDASEAY	R	A	C	A	R	I	2	1	0	2	2	0	1	1	1	0	1	0	0	2	3	3	1	0	0	0	0	0	20	0	2249.947	NbL06g20840.1	NbL06g20840.1	34	53	yes	yes	3	0.019311	98.508
ACCGFLSLPHSPPSETDDAR	FLNPTHTHLHSFASRACCGFLSLPHSPPSE	LSLPHSPPSETDDARIVRELAELVDASEAY	R	A	C	A	R	I	2	1	0	2	2	0	1	1	1	0	2	0	0	1	3	3	1	0	0	0	0	0	20	0	2215.9627	NbL05g10850.1	NbL05g10850.1	34	53	yes	yes	3	0.014079	62.525
ACCGIGGGDYNFDIHNIK	QNAVSLGFDRNSLQKACCGIGGGDYNFDIH	GIGGGDYNFDIHNIKNCGAPGVSVCVDPTT	K	A	C	I	K	N	1	0	2	2	2	0	0	4	1	3	0	1	0	1	0	0	0	0	1	0	0	0	18	0	2009.8724	NbL11g00080.1	NbL11g00080.1	319	336	yes	yes	3	1.0634E-05	139.34
ACEAGATVK	AVPPSPTVEPAPEAKACEAGATVKNFTN__	PAPEAKACEAGATVKNFTN___________	K	A	C	V	K	N	3	0	0	0	1	0	1	1	0	0	0	1	0	0	0	0	1	0	0	1	0	0	9	0	905.42767	NbL02g15000.1;NbL19g01710.1	NbL02g15000.1	230	238	no	no	2	0.007831	120.87
ACEDLIFNHLK	VEHKGVVDLVTETDKACEDLIFNHLKQHFP	ETDKACEDLIFNHLKQHFPSHKFIGEETTA	K	A	C	L	K	Q	1	0	1	1	1	0	1	0	1	1	2	1	0	1	0	0	0	0	0	0	0	0	11	0	1358.6653	NbL13g27370.1	NbL13g27370.1	54	64	yes	yes	3	0.0052867	125.75
ACENATQPLR	HGGKGAVDLGIAVQKACENATQPLRFLYPL	IAVQKACENATQPLRFLYPLDIGIKDKIAA	K	A	C	L	R	F	2	1	1	0	1	1	1	0	0	0	1	0	0	0	1	0	1	0	0	0	0	0	10	0	1158.5452	NbL07g02850.1;NbL08g01650.1	NbL07g02850.1	504	513	no	no	2	2.9228E-08	246.93	By MS/MS	By MS/MS	By MS/MS		By MS/MS	By MS/MS
ACENPTVTEISDCCNYLK	SKKTIAEGRRICVTKACENPTVTEISDCCN	NPTVTEISDCCNYLKIPCAIELDKAYPRDF	K	A	C	L	K	I	1	0	2	1	3	0	2	0	0	1	1	1	0	0	1	1	2	0	1	1	0	0	18	0	2172.9126	NbL10g24020.1;NbL17g27580.1	NbL10g24020.1	63	80	no	no	2	0.032281	94.781
ACGAQYAFAPCVAVAK	DLVRRIGVVTALETRACGAQYAFAPCVAVA	CGAQYAFAPCVAVAKDPRWGRFYESYSEDT	R	A	C	A	K	D	6	0	0	0	2	1	0	1	0	0	0	1	0	1	1	0	0	0	1	2	0	0	16	0	1682.7909	NbL09g06630.1;NbL11g03560.1	NbL09g06630.1	137	152	no	no	2	3.2891999999999998E-21	231.42
ACGAVIVNRPDELQESDVGTGAGLFEVK	AIRRLRKTDNNRIAKACGAVIVNRPDELQE	QESDVGTGAGLFEVKKIGDEFFTFIVDCKD	K	A	C	V	K	K	3	1	1	2	1	1	3	4	0	1	2	1	0	1	1	1	1	0	0	4	0	0	28	1	2930.4444	NbL09g04290.1;NbL11g06150.1;NbL10g08330.1	NbL09g04290.1	391	418	no	no	3	2.6075999999999997E-52	202.15
ACGEVALQMVTEFTDIPK				A	C	P	K		2	0	0	1	1	1	2	1	0	1	1	1	1	1	1	0	2	0	0	2	0	0	18	0	2007.9645		REV__NbL11g18120.1			yes	no	2	2.8552E-07	166.11
ACGINYTFAPCVAVCR	DLAQKIGVVSALEVRACGINYTFAPCVAVC	CGINYTFAPCVAVCRDPRWGRCYESYGEDT	R	A	C	C	R	D	3	1	1	0	3	0	0	1	0	1	0	0	0	1	1	0	1	0	1	2	0	0	16	0	1857.8324	NbL12g01790.1	NbL12g01790.1	138	153	yes	yes	2	0.00010854	152.38
ACGISISSNFTQVEGR	NALKINKYDAEPLLRACGISISSNFTQVEG	CGISISSNFTQVEGRVLSPPKLKTGGDDFV	R	A	C	G	R	V	1	1	1	0	1	1	1	2	0	2	0	0	0	1	0	3	1	0	0	1	0	0	16	0	1724.8152	NbL06g20250.1	NbL06g20250.1	438	453	yes	yes	2	6.9314E-18	231.74			By matching	By matching	By MS/MS	By MS/MS	By MS/MS
ACGKPEVTPGENVWANVDVLMTHDGCGPGTIGIFK	SVKTGMTMTEKILAKACGKPEVTPGENVWA	MTHDGCGPGTIGIFKKQFGQNAKVWDPEKI	K	A	C	F	K	K	2	0	2	2	2	0	2	6	1	2	1	2	1	1	3	0	3	1	0	4	0	0	35	1	3725.764	NbL01g21890.1	NbL01g21890.1	77	111	yes	yes	4	8.4286E-06	67.033
ACGVTRPVIAASVTSNEGSQLK	NVPYVFVPSKQALGRACGVTRPVIAASVTS	VIAASVTSNEGSQLKSQIQQLKDAIEKLLI	R	A	C	L	K	S	3	1	1	0	1	1	1	2	0	1	1	1	0	0	1	3	2	0	0	3	0	0	22	1	2244.1532	NbL15g02550.1;NbL14g03300.1	NbL15g02550.1	92	113	yes	no	3	3.9329E-06	117.37
ACGVTRPVIACSVTSNEGSQLK	NVPYVFVPSKQALGRACGVTRPVIACSVTS	VIACSVTSNEGSQLKSQIQQLKDAIEKLLI	R	A	C	L	K	S	2	1	1	0	2	1	1	2	0	1	1	1	0	0	1	3	2	0	0	3	0	0	22	1	2333.1468	NbL19g17000.1;NbL05g05890.1	NbL19g17000.1	92	113	yes	no	3	0.00014522	155.16
ACIEMGDNNPIISIHDQGAGGNCNVVK	RGDAEMAQKLYRVVRACIEMGDNNPIISIH	SIHDQGAGGNCNVVKEIIHPQGAKIDIRAI	R	A	C	V	K	E	2	0	4	2	2	1	1	4	1	4	0	1	1	0	1	1	0	0	0	2	0	0	27	0	2882.3109	NbL16g14460.1	NbL16g14460.1	584	610	yes	yes	3	2.8603E-31	167.34				By matching
ACIEMGDYNPIISIHDQGAGGNCNVVK	RGDAEMAQKLYRVVRACIEMGDYNPIISIH	SIHDQGAGGNCNVVKEIIHPQGAKIDIRAI	R	A	C	V	K	E	2	0	3	2	2	1	1	4	1	4	0	1	1	0	1	1	0	0	1	2	0	0	27	0	2931.3313	NbL06g14360.1	NbL06g14360.1	584	610	yes	yes	3	5.2978E-06	77.045			By matching	By matching
ACIVTCGGLCPGLNTVIR	AGPRQKVYFSSDDVRACIVTCGGLCPGLNT	VTCGGLCPGLNTVIREIVHSLDYMYGVSKV	R	A	C	I	R	E	1	1	1	0	3	0	0	3	0	2	2	0	0	0	1	0	2	0	0	2	0	0	18	0	1959.9693	NbL08g18930.1;NbL18g12050.1;NbL10g16400.1;NbL17g04570.1	NbL08g18930.1	124	141	yes	no	2	6.1775E-11	180.84
ACMSLPATK	LGTPVFDKLEAELAKACMSLPATKGFEFGS	EAELAKACMSLPATKGFEFGSGFGGTFMTG	K	A	C	T	K	G	2	0	0	0	1	0	0	0	0	0	1	1	1	0	1	1	1	0	0	0	0	0	9	0	977.46742	NbL10g04270.1;NbL12g19100.1	NbL10g04270.1	293	301	no	no	2	0.00075483	153.04			By matching		By MS/MS	By MS/MS	By MS/MS
ACNALLLK	LVTNPKRIAEAIQKKACNALLLKVNQIGTV	AEAIQKKACNALLLKVNQIGTVTESIQAAL	K	A	C	L	K	V	2	0	1	0	1	0	0	0	0	0	3	1	0	0	0	0	0	0	0	0	0	0	8	0	901.50552	NbL13g06910.1	NbL13g06910.1	95	102	yes	yes	2	5.1544E-05	207.86							By matching
ACNVQTPSVSLCK	LGINVNQTQAMALPKACNVQTPSVSLCKGT	PKACNVQTPSVSLCKGTTPSGSSGSSSNPS	K	A	C	C	K	G	1	0	1	0	2	1	0	0	0	0	1	1	0	0	1	2	1	0	0	2	0	0	13	0	1462.6908	NbL09g14420.1	NbL09g14420.1	93	105	yes	yes	2	6.8544E-58	300.5
ACQIGGIHPENFR	LVVYCSDQTHSALQKACQIGGIHPENFRML	QKACQIGGIHPENFRMLKAVSCRDYALSPD	K	A	C	F	R	M	1	1	1	0	1	1	1	2	1	2	0	0	0	1	1	0	0	0	0	0	0	0	13	0	1497.7147	NbL06g17540.1	NbL06g17540.1	195	207	no	no	2;3	0.034735	89.9
ACQITNFPHPYPQLESLQK	TENTQYYLVSWPEKKACQITNFPHPYPQLE	TNFPHPYPQLESLQKEMIRYQRKDGVQLTA	K	A	C	Q	K	E	1	0	1	0	1	3	1	0	1	1	2	1	0	1	3	1	1	0	1	0	0	0	19	0	2270.1154	NbL01g18510.1	NbL01g18510.1	634	652	yes	yes	3	8.1223E-05	119.51			By matching	By matching	By MS/MS	By matching	By matching
ACSNPAQYVHWDGIHLTDEAHR	YNFNFSNVCGSASVRACSNPAQYVHWDGIH	YVHWDGIHLTDEAHRRITDIIVKDMLSRLG	R	A	C	H	R	R	3	1	1	2	1	1	1	1	3	1	1	0	0	0	1	1	1	1	1	1	0	0	22	0	2576.1615	NbL15g17720.1	NbL15g17720.1	331	352	yes	yes	3;4;5	6.0964E-14	157.57
ACSSDSDCSDGWR	KTKLPPLTDFITCGKACSSDSDCSDGWRCT	GKACSSDSDCSDGWRCTYCIYQNEVVIVSP	K	A	C	W	R	C	1	1	0	3	2	0	0	1	0	0	0	0	0	0	0	4	0	1	0	0	0	0	13	0	1501.5198	NbL16g27900.1	NbL16g27900.1	59	71	yes	yes	2	0.00052278	136.49
ACTHYPTLFDNFQR	NAIPMPLGLEAICLKACTHYPTLFDNFQRE	KACTHYPTLFDNFQRELRDVLQELQRKSLV	K	A	C	Q	R	E	1	1	1	1	1	1	0	0	1	0	1	0	0	2	1	0	2	0	1	0	0	0	14	0	1768.7991	NbL03g14500.1;NbL13g14600.1	NbL03g14500.1	206	219	no	no	3	0.0027814	99.844					By matching
ACTLVSPLFR	TLDEAVQLEVAPFSRACTLVSPLFRCLGIA	APFSRACTLVSPLFRCLGIAFKFAELDYVA	R	A	C	F	R	C	1	1	0	0	1	0	0	0	0	0	2	0	0	1	1	1	1	0	0	1	0	0	10	0	1162.6169	NbL12g10370.1;NbL02g17930.1	NbL12g10370.1	44	53	yes	no	2	0.010703	109.11
ACTVLLR	GDEFFTFIVDCKDPKACTVLLRGASKDLLN	IVDCKDPKACTVLLRGASKDLLNEVERNLQ	K	A	C	L	R	G	1	1	0	0	1	0	0	0	0	0	2	0	0	0	0	0	1	0	0	1	0	0	7	0	831.46366	NbL09g04290.1;NbL11g06150.1	NbL09g04290.1	436	442	yes	no	2	0.028465	132.72
ACVGLAPENNMILEYK	NALSKQRAMLENILRACVGLAPENNMILEY	CVGLAPENNMILEYK_______________	R	A	C	Y	K	-	2	0	2	0	1	0	2	1	0	1	2	1	1	0	1	0	0	0	1	1	0	0	16	0	1820.8801	NbL02g01320.1;NbL12g17590.1;NbL10g10970.1	NbL12g17590.1	495	510	no	no	2;3	2.0168E-13	217.46			By MS/MS	By MS/MS		By matching
ACYGVLR	ESLRYKLLGGLAVRRACYGVLRFIMESGAK	LGGLAVRRACYGVLRFIMESGAKGCEVIVS	R	A	C	L	R	F	1	1	0	0	1	0	0	1	0	0	1	0	0	0	0	0	0	0	1	1	0	0	7	0	837.41671	NbL18g19710.1;NbL05g12400.1;NbL10g02360.1;NbL16g02480.1	NbL16g02480.1	151	157	no	no	2	0.033622	126.05
ACYTAVLK	ITRTVHFGKPTPHEKACYTAVLKGHISLGN	KPTPHEKACYTAVLKGHISLGNARFPNGTN	K	A	C	L	K	G	2	0	0	0	1	0	0	0	0	0	1	1	0	0	0	0	1	0	1	1	0	0	8	0	924.47389	NbL12g05480.1;NbL02g08870.1	NbL12g05480.1	480	487	yes	no	2	0.0053692	150.17						By matching	By MS/MS
ADAALDYMDIPVSQIR	YLASRGKETPAAAPKADAALDYMDIPVSQI	DAALDYMDIPVSQIRKVTASRLLLSKQTIP	K	A	D	I	R	K	3	1	0	3	0	1	0	0	0	2	1	0	1	0	1	1	0	0	1	1	0	0	16	0	1776.8716	NbL13g19480.1	NbL13g19480.1	116	131	yes	yes	2	0.03992	92.925
ADAANSSSEEGASQK	IEKPVKNETESSREKADAANSSSEEGASQK	ADAANSSSEEGASQKEQTTSDAEKPSTDGK	K	A	D	Q	K	E	4	0	1	1	0	1	2	1	0	0	0	1	0	0	0	4	0	0	0	0	0	0	15	0	1450.6172	NbL05g13380.1	NbL05g13380.1	851	865	yes	yes	2	0.0039365	123.28
ADAANSSSEEGASQKEQTTSDAEKPSTDGK	IEKPVKNETESSREKADAANSSSEEGASQK	EQTTSDAEKPSTDGKADAQSKDHESDHDEL	K	A	D	G	K	A	5	0	1	3	0	2	4	2	0	0	0	3	0	0	1	6	3	0	0	0	0	0	30	2	3025.3232	NbL05g13380.1	NbL05g13380.1	851	880	yes	yes	4	1.4904E-06	79.382
ADAAYLK	RLGHSNSLAYEPFPKADAAYLKESTVVLPV	LAYEPFPKADAAYLKESTVVLPVQINGKTR	K	A	D	L	K	E	3	0	0	1	0	0	0	0	0	0	1	1	0	0	0	0	0	0	1	0	0	0	7	0	750.3912	NbL02g22460.1;NbL19g11990.1	NbL19g11990.1	926	932	no	no	2	0.0088066	174.64	By matching	By matching	By matching	By MS/MS	By MS/MS
ADADTAAPGEEHVNSLPTDMQVIGAVQR	YAAPDAGLKAAWFEKADADTAAPGEEHVNS	NSLPTDMQVIGAVQRQSRDNTVVMCAAGTM	K	A	D	Q	R	Q	5	1	1	3	0	2	2	2	1	1	1	0	1	0	2	1	2	0	0	3	0	0	28	0	2891.3719	tr|A9CGS0|A9CGS0_AGRFC	tr|A9CGS0|A9CGS0_AGRFC	374	401	yes	yes	3	2.9206000000000003E-33	165.88
ADAEAWYQTK	AEVKAQYEEVARRSRADAEAWYQTKYEEMQ	ARRSRADAEAWYQTKYEEMQVTAGQHCDNL	R	A	D	T	K	Y	3	0	0	1	0	1	1	0	0	0	0	1	0	0	0	0	1	1	1	0	0	0	10	0	1181.5353	CON__Q9NSB2;CON__Q6ISB0	CON__Q9NSB2	350	359	yes	no	2	8.5258E-31	269.99
ADAEWNIILLR	RTKLFLEEIARDIQKADAEWNIILLRYFNP	DIQKADAEWNIILLRYFNPVGAHESGKLGE	K	A	D	L	R	Y	2	1	1	1	0	0	1	0	0	2	2	0	0	0	0	0	0	1	0	0	0	0	11	0	1312.7139	NbL10g21080.1	NbL10g21080.1	251	261	yes	yes	2	0.00056495	148.91
ADAEWSIILLR	RTKLFLEEIARDIQKADAEWSIILLRYFNP	DIQKADAEWSIILLRYFNPVGAHESGKLGE	K	A	D	L	R	Y	2	1	0	1	0	0	1	0	0	2	2	0	0	0	0	1	0	1	0	0	0	0	11	0	1285.703	NbL17g26040.1	NbL17g26040.1	175	185	yes	yes	2	0.00063918	143.03
ADAFEYADTVLEK	GFHINFITVRKLTSKADAFEYADTVLEKWY	SKADAFEYADTVLEKWYPSVEQGNDKGIVV	K	A	D	E	K	W	3	0	0	2	0	0	2	0	0	0	1	1	0	1	0	0	1	0	1	1	0	0	13	0	1470.6878	NbL11g15780.1	NbL11g15780.1	154	166	yes	yes	2;3	1.033E-11	240
ADAFLLVGTQPR	RSGYIMNTSISGLEKADAFLLVGTQPRVEA	LEKADAFLLVGTQPRVEAAMVNARIRKTVR	K	A	D	P	R	V	2	1	0	1	0	1	0	1	0	0	2	0	0	1	1	0	1	0	0	1	0	0	12	0	1286.6983	NbL05g19790.1	NbL05g19790.1	475	486	yes	yes	2	0.00032312	173.64						By matching	By MS/MS
ADAGASKTYPQQAGTIR	______________________________	AGASKTYPQQAGTIRKNGYIVIKGRPCKVV	K	A	D	I	R	K	4	1	0	1	0	2	0	2	0	1	0	1	0	0	1	1	2	0	1	0	0	0	17	1	1733.8697	NbL16g09160.1;NbL17g12240.1;NbL03g19290.1;NbL07g01570.1;NbL10g00490.1;NbL13g07820.1;NbL16g00460.1	NbL07g01570.1	12	28	no	no	3	0.00014175	134.02
ADAGEGGLK	VKYVNREQLKELLRKADAGEGGLKLSPWFR	KELLRKADAGEGGLKLSPWFRLVVDNFLFK	K	A	D	L	K	L	2	0	0	1	0	0	1	3	0	0	1	1	0	0	0	0	0	0	0	0	0	0	9	0	816.39775	NbL02g01760.1	NbL02g01760.1	243	251	yes	yes	2	0.0047992	130.22
ADAGHVGVEK	KSTDEPPHVEGDAVKADAGHVGVEKYISEI	GDAVKADAGHVGVEKYISEIFDSWASFRPQ	K	A	D	E	K	Y	2	0	0	1	0	0	1	2	1	0	0	1	0	0	0	0	0	0	0	2	0	0	10	0	981.48796	NbL11g21760.1;NbL01g20290.1	NbL01g20290.1	214	223	no	no	2;3	4.9523E-05	187.5					By matching
ADAGMPEGFPAR	KGQQGFVKLGYIPVRADAGMPEGFPARDKI	PVRADAGMPEGFPARDKIKVLPLSAADALK	R	A	D	A	R	D	3	1	0	1	0	0	1	2	0	0	0	0	1	1	2	0	0	0	0	0	0	0	12	0	1217.5499	tr|A9CIE2|A9CIE2_AGRFC	tr|A9CIE2|A9CIE2_AGRFC	284	295	yes	yes	2	0.002416	116.77
ADAIFMK	GVEHIGGDMFASVPKADAIFMKWICHDWSD	DMFASVPKADAIFMKWICHDWSDEHCLKFL	K	A	D	M	K	W	2	0	0	1	0	0	0	0	0	1	0	1	1	1	0	0	0	0	0	0	0	0	7	0	794.39966	NbL03g13770.1;NbL13g13820.1	NbL13g13820.1	259	265	no	no	2	0.0088066	174.64					By matching	By MS/MS	By MS/MS
ADAIMSR	KENAEELVVALAEAKADAIMSRLETTDHLE	VVALAEAKADAIMSRLETTDHLEENTHPTL	K	A	D	S	R	L	2	1	0	1	0	0	0	0	0	1	0	0	1	0	0	1	0	0	0	0	0	0	7	0	762.36942	NbL19g01370.1	NbL19g01370.1	122	128	yes	yes	2	0.026955	114.78
ADAITEIGSSETGLPAGR	RAAFLDTIADEIEARADAITEIGSSETGLP	ITEIGSSETGLPAGRLQGERGRTVGQLHLF	R	A	D	G	R	L	3	1	0	1	0	0	2	3	0	2	1	0	0	0	1	2	2	0	0	0	0	0	18	0	1743.8639	tr|A9CEX8|A9CEX8_AGRFC	tr|A9CEX8|A9CEX8_AGRFC	79	96	yes	yes	2	2.3907E-76	296.28				By matching
ADAIVILR	SILFTARNEQVDMMKADAIVILRNAKIDMF	EQVDMMKADAIVILRNAKIDMFKGSMRLAV	K	A	D	L	R	N	2	1	0	1	0	0	0	0	0	2	1	0	0	0	0	0	0	0	0	1	0	0	8	0	869.53345	NbL04g19690.1	NbL04g19690.1	95	102	yes	yes	2	0.0017536	166.17	By matching	By matching	By matching		By matching
ADAIVTLTPHQGQEASSELLPINFAGLAK	ELQVVNKKETAISLKADAIVTLTPHQGQEA	ASSELLPINFAGLAKAVKKGDTIFVGQYLF	K	A	D	A	K	A	5	0	1	1	0	2	2	2	1	2	4	1	0	1	2	2	2	0	0	1	0	0	29	0	2990.5713	NbL09g19470.1	NbL09g19470.1	161	189	yes	yes	3	5.0836E-17	128.01				By matching
ADAIVTLTPHQGQEASSELLPINFGGLAK	ELQVVNKKETAISLKADAIVTLTPHQGQEA	ASSELLPINFGGLAKAVKKGDTIFVGQYLF	K	A	D	A	K	A	4	0	1	1	0	2	2	3	1	2	4	1	0	1	2	2	2	0	0	1	0	0	29	0	2976.5557	NbL08g15350.1	NbL08g15350.1	178	206	yes	yes	3	2.2515E-25	149.64
ADAQKFEEWAR	KAYIEALNEDPVQYRADAQKFEEWARTQNA	VQYRADAQKFEEWARTQNANTLIDFSSRDG	R	A	D	A	R	T	3	1	0	1	0	1	2	0	0	0	0	1	0	1	0	0	0	1	0	0	0	0	11	1	1349.6364	NbL04g17500.1	NbL04g17500.1	158	168	yes	yes	3	0.0049851	143.96
ADAQQTLQR	VGDRIFFDTDSTSIRADAQQTLQRQAQWLS	DSTSIRADAQQTLQRQAQWLSRYPNYAITV	R	A	D	Q	R	Q	2	1	0	1	0	3	0	0	0	0	1	0	0	0	0	0	1	0	0	0	0	0	9	0	1029.5203	sp|Q8U9L5|PAL_AGRFC	sp|Q8U9L5|PAL_AGRFC	81	89	yes	yes	2	0.00046868	153.24
ADAQSKDHESDHDEL	EQTTSDAEKPSTDGKADAQSKDHESDHDEL	ADAQSKDHESDHDEL_______________	K	A	D	E	L	-	2	0	0	4	0	1	2	0	2	0	1	1	0	0	0	2	0	0	0	0	0	0	15	1	1695.6972	NbL05g13380.1;NbL18g18640.1	NbL18g18640.1	881	895	no	no	2;3	6.2684E-05	155.14				By MS/MS
ADASLLESTVFR	PPKGVKLSYGTAGFRADASLLESTVFRVGI	GFRADASLLESTVFRVGILAALRSLKTGSV	R	A	D	F	R	V	2	1	0	1	0	0	1	0	0	0	2	0	0	1	0	2	1	0	0	1	0	0	12	0	1307.6721	NbL13g05120.1	NbL13g05120.1	33	44	yes	yes	2	0.00012332	232.84
ADAVIEITEWVEAPR	LHFSLSRSGIFSLDRADAVIEITEWVEAPR	ADAVIEITEWVEAPRRNLTVDNSTSASTNT	R	A	D	P	R	R	3	1	0	1	0	0	3	0	0	2	0	0	0	0	1	0	1	1	0	2	0	0	15	0	1697.8625	NbL18g18640.1	NbL18g18640.1	540	554	yes	yes	2;3	1.8578E-05	162.72
ADAYVAACDVPGIK	SGLAMSKATQKKIVKADAYVAACDVPGIKR	KADAYVAACDVPGIKRLVPQKWRELEFFDN	K	A	D	I	K	R	4	0	0	2	1	0	0	1	0	1	0	1	0	0	1	0	0	0	1	2	0	0	14	0	1448.697	NbL01g09540.1;NbL11g16290.1	NbL01g09540.1	299	312	yes	no	2	7.3529E-05	160.67
ADDAAEGEEAAPK	ETKKKAPAKKKAAAKADDAAEGEEAAPKKK	AKADDAAEGEEAAPKKKAPAKKKATEADAE	K	A	D	P	K	K	5	0	0	2	0	0	3	1	0	0	0	1	0	0	1	0	0	0	0	0	0	0	13	0	1272.547	sp|Q8UEU0|TIG_AGRFC	sp|Q8UEU0|TIG_AGRFC	465	477	yes	yes	2	0.00017213	212.28
ADDDFVNPTASLFTGK	PSSSAPPSDDLLNPRADDDFVNPTASLFTG	DDDFVNPTASLFTGKSNNGESDTKARSADH	R	A	D	G	K	S	2	0	1	3	0	0	0	1	0	0	1	1	0	2	1	1	2	0	0	1	0	0	16	0	1696.7944	NbL14g18030.1	NbL14g18030.1	403	418	yes	yes	2	0.00022155	138.89
ADDELEIIGR	NVSVDMSISFLSSAKADDELEIIGRVLGQK	LSSAKADDELEIIGRVLGQKGGYSGTNVLM	K	A	D	G	R	V	1	1	0	2	0	0	2	1	0	2	1	0	0	0	0	0	0	0	0	0	0	0	10	0	1129.5615	NbL09g06690.1;NbL11g03490.1;NbL11g03500.1	NbL11g03500.1	110	119	no	no	2	0.00060931	160.59
ADDGSDTVTFMFESPTQDK	KMLKCAGNDDIITLKADDGSDTVTFMFESP	SDTVTFMFESPTQDKIADFEMKLMDIDSEH	K	A	D	D	K	I	1	0	0	4	0	1	1	1	0	0	0	1	1	2	1	2	3	0	0	1	0	0	19	0	2089.8786	NbL09g06720.1;NbL11g03460.1	NbL09g06720.1	119	137	no	no	2	6.2714E-71	282.12
ADDGSFLHR	WFDRDLSVAGRVILRADDGSFLHRLVKITR	GRVILRADDGSFLHRLVKITRPLLRVPTLA	R	A	D	H	R	L	1	1	0	2	0	0	0	1	1	0	1	0	0	1	0	1	0	0	0	0	0	0	9	0	1016.4676	NbL13g24290.1;NbL18g02710.1	NbL18g02710.1	208	216	no	no	2;3	0.00041332	174.16	By MS/MS	By MS/MS		By MS/MS	By MS/MS		By matching
ADDGSVSVPDGFK	LFPLNLSGDQQGCKRADDGSVSVPDGFKAA	KRADDGSVSVPDGFKAAYDAYCEGGWIGLA	R	A	D	F	K	A	1	0	0	3	0	0	0	2	0	0	0	1	0	1	1	2	0	0	0	2	0	0	13	0	1292.5885	tr|A9CK83|A9CK83_AGRFC	tr|A9CK83|A9CK83_AGRFC	68	80	yes	yes	2	0.0281	100.88
ADDHTLYASHTVWATK	ELPGYIEFHMLKGPKADDHTLYASHTVWAT	DDHTLYASHTVWATKDDFLAWTKSEQFRAA	K	A	D	T	K	D	3	0	0	2	0	0	0	0	2	0	1	1	0	0	0	1	3	1	1	1	0	0	16	0	1814.8588	tr|A9CHT4|A9CHT4_AGRFC	tr|A9CHT4|A9CHT4_AGRFC	46	61	yes	yes	3	0.0097809	90.853
ADDISGFHANTHIPIVVGSQLR	HLFDKPCFLGRLAVKADDISGFHANTHIPI	HANTHIPIVVGSQLRYEITGDPLYKEIGMF	K	A	D	L	R	Y	2	1	1	2	0	1	0	2	2	3	1	0	0	1	1	2	1	0	0	2	0	0	22	0	2346.208	NbL17g06930.1	NbL17g06930.1	332	353	yes	yes	3;4	1.5432E-05	106.31
ADDISGFHANTHIPVVIGSQLR	HLFDKPCFLGLLALKADDISGFHANTHIPV	HANTHIPVVIGSQLRYEITGDPLYKEIGTY	K	A	D	L	R	Y	2	1	1	2	0	1	0	2	2	3	1	0	0	1	1	2	1	0	0	2	0	0	22	0	2346.208	NbL06g00340.1	NbL06g00340.1	332	353	yes	yes	3;4	7.5858E-12	149.42						By MS/MS
ADDKETCFAEEGKK	AVMDDFAAFVEKCCKADDKETCFAEEGKKL	KADDKETCFAEEGKKLVAASQAALGL____	K	A	D	K	K	L	2	0	0	2	1	0	3	1	0	0	0	3	0	1	0	0	1	0	0	0	0	0	14	2	1626.7196	CON__P02768-1	CON__P02768-1	585	598	yes	yes	3	0.031227	139.64
ADDLEVMLR	WFTEVDVSSDNEYVRADDLEVMLREAYAHP	DNEYVRADDLEVMLREAYAHPAVEGIMLWG	R	A	D	L	R	E	1	1	0	2	0	0	1	0	0	0	2	0	1	0	0	0	0	0	0	1	0	0	9	0	1060.5223	NbL04g12160.1;NbL08g20240.1;NbL06g06510.1	NbL04g12160.1	866	874	yes	no	2	0.00044639	171.53							By MS/MS
ADDPLWK	IYPEYTGNAAFFFSKADDPLWKDAAKGYEE	NAAFFFSKADDPLWKDAAKGYEEAKTLDYD	K	A	D	W	K	D	1	0	0	2	0	0	0	0	0	0	1	1	0	0	1	0	0	1	0	0	0	0	7	0	843.41267	tr|A9CKK7|A9CKK7_AGRFC	tr|A9CKK7|A9CKK7_AGRFC	91	97	yes	yes	2	0.060529	106.42
ADDSPASIGFLGLGIMGSPMVQNLIK	SFKVFSSQTSASTPKADDSPASIGFLGLGI	GLGIMGSPMVQNLIKAGRDVTVWNRTKSKC	K	A	D	I	K	A	2	0	1	2	0	1	0	4	0	3	3	1	2	1	2	3	0	0	0	1	0	0	26	0	2630.3448	NbL13g19600.1	NbL13g19600.1	71	96	yes	yes	2;3	8.6647E-15	139.11
ADDSPLYQTAR	SQNILADTPSNSITKADDSPLYQTARIFTQ	SITKADDSPLYQTARIFTQQSSYKFPISQV	K	A	D	A	R	I	2	1	0	2	0	1	0	0	0	0	1	0	0	0	1	1	1	0	1	0	0	0	11	0	1235.5782	NbL08g03010.1	NbL08g03010.1	79	89	no	no	2	0.00021802	178.54
ADDTMNLGGIK	VFERTSKGYYHAHGRADDTMNLGGIKVSSL	AHGRADDTMNLGGIKVSSLEIERICNAADE	R	A	D	I	K	V	1	0	1	2	0	0	0	2	0	1	1	1	1	0	0	0	1	0	0	0	0	0	11	0	1133.5387	NbL19g21950.1;NbL06g02980.1;NbL19g24420.1	NbL19g21950.1	604	614	no	no	2	3.7656E-28	266.99						By matching	By MS/MS
ADDTPASIGFLGLGIMGSPMAQNLIK	SFKAFSSQASASTPKADDTPASIGFLGLGI	GLGIMGSPMAQNLIKAGRDVTVWNRTKSKC	K	A	D	I	K	A	3	0	1	2	0	1	0	4	0	3	3	1	2	1	2	2	1	0	0	0	0	0	26	0	2616.3291	NbL03g23940.1	NbL03g23940.1	81	106	yes	yes	2;3	4.8539E-26	157.88
ADDVPLQWR	KNPVLLLHPLGGYTKADDVPLQWRMKQHEK	LGGYTKADDVPLQWRMKQHEKVLEDGVLDP	K	A	D	W	R	M	1	1	0	2	0	1	0	0	0	0	1	0	0	0	1	0	0	1	0	1	0	0	9	0	1098.5458	NbL18g04880.1	NbL18g04880.1	291	299	no	no	2	0.0073776	122.13					By matching
ADEATAAGADVVGAEELVEIVQGGK	TGRDVRVAVFARGVKADEATAAGADVVGAE	VVGAEELVEIVQGGKIDFDRCIATPDMMPL	K	A	D	G	K	I	6	0	0	2	0	1	4	4	0	1	1	1	0	0	0	0	1	0	0	4	0	0	25	0	2398.1864	sp|Q8UE05|RL1_AGRFC	sp|Q8UE05|RL1_AGRFC	84	108	yes	yes	2;3	2.4699E-10	136.02
ADECSVCAGTGK	VNDRIKHCLNHIAGKADECSVCAGTGKCQL	AGKADECSVCAGTGKCQLR___________	K	A	D	G	K	C	2	0	0	1	2	0	1	2	0	0	0	1	0	0	0	1	1	0	0	1	0	0	12	0	1253.5016	NbL19g08650.1;NbL02g25230.1	NbL19g08650.1	190	201	yes	no	2	1.087E-15	245.08
ADEDIEQYGR	ASSSSEHAEDVFERRADEDIEQYGRRIYDH	VFERRADEDIEQYGRRIYDHVFGYNIEVAL	R	A	D	G	R	R	1	1	0	2	0	1	2	1	0	1	0	0	0	0	0	0	0	0	1	0	0	0	10	0	1194.5153	NbL01g01390.1;NbL11g14270.1	NbL01g01390.1	224	233	yes	no	2	0.0005383	162.64							By MS/MS
ADEEEKPIADIAAPATVEEVK	NAEEPSQVIVEEVKKADEEEKPIADIAAPA	PIADIAAPATVEEVKKADEVEKPIANKAAP	K	A	D	V	K	K	5	0	0	2	0	0	5	0	0	2	0	2	0	0	2	0	1	0	0	2	0	0	21	1	2224.1111	NbL11g12940.1	NbL11g12940.1	123	143	yes	yes	3	4.9686E-08	137.13			By matching	By matching		By MS/MS	By MS/MS
ADEEEKPIADIAAPATVEEVKK	NAEEPSQVIVEEVKKADEEEKPIADIAAPA	IADIAAPATVEEVKKADEVEKPIANKAAPS	K	A	D	K	K	A	5	0	0	2	0	0	5	0	0	2	0	3	0	0	2	0	1	0	0	2	0	0	22	2	2352.206	NbL11g12940.1	NbL11g12940.1	123	144	yes	yes	3;4	0.00078557	101.23		By MS/MS	By matching	By MS/MS		By MS/MS	By matching
ADEEEKPTIEEQPATIIEELK	IANKAAPSIVEEVKKADEEEKPTIEEQPAT	PTIEEQPATIIEELKKTDGEDKTKADEPIP	K	A	D	L	K	K	2	0	0	1	0	1	7	0	0	3	1	2	0	0	2	0	2	0	0	0	0	0	21	1	2411.1955	NbL11g12940.1	NbL11g12940.1	167	187	yes	yes	3	5.5762E-06	163.96					By matching	By MS/MS	By MS/MS
ADEEEKPTIEEQPATIIEELKK	IANKAAPSIVEEVKKADEEEKPTIEEQPAT	TIEEQPATIIEELKKTDGEDKTKADEPIPV	K	A	D	K	K	T	2	0	0	1	0	1	7	0	0	3	1	3	0	0	2	0	2	0	0	0	0	0	22	2	2539.2905	NbL11g12940.1	NbL11g12940.1	167	188	yes	yes	3;4	2.4043E-11	152.38			By MS/MS	By matching	By matching	By MS/MS	By MS/MS
ADEEPTIEEPPPTIIEEK	KADEPIPVKVEEVKKADEEPTIEEPPPTII	EPTIEEPPPTIIEEKKSDEEEKPIADEPLP	K	A	D	E	K	K	1	0	0	1	0	0	6	0	0	3	0	1	0	0	4	0	2	0	0	0	0	0	18	0	2035.9837	NbL11g12940.1	NbL11g12940.1	211	228	yes	yes	2;3	3.0128999999999996E-19	258.65		By matching	By matching	By matching	By matching	By MS/MS	By MS/MS
ADEETIDR	REVVERRVFTVTGNRADEETIDRLIETGDS	FTVTGNRADEETIDRLIETGDSEQIFQKAI	R	A	D	D	R	L	1	1	0	2	0	0	2	0	0	1	0	0	0	0	0	0	1	0	0	0	0	0	8	0	947.4196	NbL09g19970.1;NbL06g18390.1;NbL15g04340.1;NbL16g25280.1	NbL09g19970.1	176	183	yes	no	2	0.0024309	162.25
ADEISNIIR	______________________________	______________________________	R	A	D	I	R	E	1	1	1	1	0	0	1	0	0	3	0	0	0	0	0	1	0	0	0	0	0	0	9	0	1029.5455	NbL10g16970.1	NbL10g16970.1	6	14	yes	yes	2	7.7326E-07	209.19	By MS/MS	By MS/MS	By MS/MS	By MS/MS	By MS/MS	By MS/MS	By MS/MS
ADELMEFYK	SEINFMPLKQTRNFRADELMEFYKSDLKLK	QTRNFRADELMEFYKSDLKLKKFLHIIENS	R	A	D	Y	K	S	1	0	0	1	0	0	2	0	0	0	1	1	1	1	0	0	0	0	1	0	0	0	9	0	1144.5111	NbL15g07870.1;NbL17g12260.1	NbL17g12260.1	231	239	no	no	2	0.00056707	158.07		By matching	By MS/MS	By MS/MS	By matching	By matching
ADEMGSLMGK	ILFIHTGGLLGLYDKADEMGSLMGKWRKMD	GLYDKADEMGSLMGKWRKMDINESIPRQDG	K	A	D	G	K	W	1	0	0	1	0	0	1	2	0	0	1	1	2	0	0	1	0	0	0	0	0	0	10	0	1037.4522	NbL13g15360.1	NbL13g15360.1	396	405	yes	yes	2	1.8205E-06	204.42
ADEPAVLEKPEEPAVEK	EPVATENPEEPAKEKADEPAVLEKPEEPAV	EPAVLEKPEEPAVEKKPEEPVATEKPEEPA	K	A	D	E	K	K	3	0	0	1	0	0	5	0	0	0	1	2	0	0	3	0	0	0	0	2	0	0	17	1	1849.9309	NbL02g25330.1	NbL02g25330.1	1927	1943	yes	yes	3	0.0064913	141.85			By MS/MS	By MS/MS	By MS/MS	By MS/MS	By MS/MS
ADEPAVQEK	QAIEEKPEEPAIKEKADEPAVQEKLEEPAA	PAIKEKADEPAVQEKLEEPAAEKKPEEPVA	K	A	D	E	K	L	2	0	0	1	0	1	2	0	0	0	0	1	0	0	1	0	0	0	0	1	0	0	9	0	985.47164	NbL02g25330.1;NbL19g08550.1	NbL02g25330.1	1883	1891	no	no	2	0.00030076	181.55						By MS/MS	By MS/MS
ADEPIPVK	IIEELKKTDGEDKTKADEPIPVKVEEVKKA	DGEDKTKADEPIPVKVEEVKKADEEPTIEE	K	A	D	V	K	V	1	0	0	1	0	0	1	0	0	1	0	1	0	0	2	0	0	0	0	1	0	0	8	0	867.47018	NbL11g12940.1	NbL11g12940.1	197	204	yes	yes	2	0.003303	157.21		By MS/MS	By MS/MS	By matching	By matching	By MS/MS	By MS/MS
ADEPIPVKVEEVK	IIEELKKTDGEDKTKADEPIPVKVEEVKKA	TKADEPIPVKVEEVKKADEEPTIEEPPPTI	K	A	D	V	K	K	1	0	0	1	0	0	3	0	0	1	0	2	0	0	2	0	0	0	0	3	0	0	13	1	1451.7872	NbL11g12940.1	NbL11g12940.1	197	209	yes	yes	2;3	0.00090082	156.01		By MS/MS	By MS/MS	By MS/MS	By MS/MS	By MS/MS	By MS/MS
ADESYQVGR	AIWAEEDKLSLHRFKADESYQVGRGPHLAK	SLHRFKADESYQVGRGPHLAKDMGPIESYL	K	A	D	G	R	G	1	1	0	1	0	1	1	1	0	0	0	0	0	0	0	1	0	0	1	1	0	0	9	0	1023.4621	tr|A9CHG1|A9CHG1_AGRFC	tr|A9CHG1|A9CHG1_AGRFC	46	54	yes	yes	2	0.00050055	167.23
ADEVEKPIANK	IADIAAPATVEEVKKADEVEKPIANKAAPS	EVKKADEVEKPIANKAAPSIVEEVKKADEE	K	A	D	N	K	A	2	0	1	1	0	0	2	0	0	1	0	2	0	0	1	0	0	0	0	1	0	0	11	1	1212.635	NbL11g12940.1	NbL11g12940.1	145	155	yes	yes	2;3	9.0226E-10	237.51	By MS/MS	By MS/MS	By MS/MS	By MS/MS	By MS/MS	By MS/MS	By MS/MS
ADEVESVNTK	QMRHYEVVYLIHEDRADEVESVNTKVQEFL	IHEDRADEVESVNTKVQEFLKEKKGKLWRF	R	A	D	T	K	V	1	0	1	1	0	0	2	0	0	0	0	1	0	0	0	1	1	0	0	2	0	0	10	0	1090.5142	NbL06g12520.1	NbL06g12520.1	146	155	yes	yes	2	3.1146E-06	196.79
ADEVSGPLVMR	EYAVALVEQLYGKEKADEVSGPLVMRSNHS	GKEKADEVSGPLVMRSNHSEEFAFAELNSV	K	A	D	M	R	S	1	1	0	1	0	0	1	1	0	0	1	0	1	0	1	1	0	0	0	2	0	0	11	0	1172.586	NbL05g09540.1;NbL15g21410.1	NbL05g09540.1	225	235	yes	no	2	9.4619E-06	218.73						By matching
ADEWNVNK	YVYLIPPRKSAASYRADEWNVNKWAWEGTL	KSAASYRADEWNVNKWAWEGTLKVLSKGEE	R	A	D	N	K	W	1	0	2	1	0	0	1	0	0	0	0	1	0	0	0	0	0	1	0	1	0	0	8	0	974.44576	NbL15g23440.1;NbL04g19320.1	NbL15g23440.1	47	54	yes	no	2	0.00027506	201.49
ADEYFAK	RKKWVKPSVAKNLARADEYFAKKRAAAASE	SVAKNLARADEYFAKKRAAAASEAADPSSA	R	A	D	A	K	K	2	0	0	1	0	0	1	0	0	0	0	1	0	1	0	0	0	0	1	0	0	0	7	0	842.38103	NbL08g14190.1;NbL13g07280.1	NbL13g07280.1	246	252	no	no	2	0.0044768	198.39			By matching		By matching		By matching
ADFATLSQLDREDEALK	SMVPPGMDSYGEPAKADFATLSQLDREDEA	FATLSQLDREDEALKLMKDAGYGEGGKPLS	K	A	D	L	K	L	3	1	0	3	0	1	2	0	0	0	3	1	0	1	0	1	1	0	0	0	0	0	17	1	1920.9429	tr|A9CGB6|A9CGB6_AGRFC	tr|A9CGB6|A9CGB6_AGRFC	343	359	yes	yes	3	7.6909E-06	153.94							By matching
ADFDATVGIHPTSAEEFVTMR	VVQGFAIAVKAGLTKADFDATVGIHPTSAE	VGIHPTSAEEFVTMRTPTRKVRSSPSEGKA	K	A	D	M	R	T	3	1	0	2	0	0	2	1	1	1	0	0	1	2	1	1	3	0	0	2	0	0	21	0	2293.0685	NbL06g15610.1;NbL16g27660.1	NbL06g15610.1	513	533	no	no	3	8.0244E-16	173.49
ADFEGASLNGSK	TKLDGTDFTKAELGRADFEGASLNGSKFSL	LGRADFEGASLNGSKFSLTNLSRARFGGAT	R	A	D	S	K	F	2	0	1	1	0	0	1	2	0	0	1	1	0	1	0	2	0	0	0	0	0	0	12	0	1194.5517	tr|Q7D066|Q7D066_AGRFC	tr|Q7D066|Q7D066_AGRFC	158	169	yes	yes	2	0.018065	97.163
ADFEGPIADLCVK	PRYDVLQPEYNLYNRADFEGPIADLCVKEE	NRADFEGPIADLCVKEEIGVINYYSLAAGF	R	A	D	V	K	E	2	0	0	2	1	0	1	1	0	1	1	1	0	1	1	0	0	0	0	1	0	0	13	0	1433.6861	tr|A9CKH4|A9CKH4_AGRFC	tr|A9CKH4|A9CKH4_AGRFC	192	204	yes	yes	2	0.0057603	110.38
ADFELLEK	QSFDTELGAAIEAGKADFELLEKKALEWGE	AAIEAGKADFELLEKKALEWGEPKVPSGKQ	K	A	D	E	K	K	1	0	0	1	0	0	2	0	0	0	2	1	0	1	0	0	0	0	0	0	0	0	8	0	963.49131	NbL08g04960.1;NbL13g00280.1	NbL13g00280.1	457	464	no	no	2	0.00073944	194.44	By MS/MS	By MS/MS	By matching	By MS/MS	By MS/MS	By matching	By matching
ADFGGAMPIAR	PLNGRVIFVDYAKPKADFGGAMPIARGPPE	AKPKADFGGAMPIARGPPEPPTEQ______	K	A	D	A	R	G	3	1	0	1	0	0	0	2	0	1	0	0	1	1	1	0	0	0	0	0	0	0	11	0	1104.5386	NbL15g03000.1	NbL15g03000.1	110	120	yes	yes	2	0.00054943	138.06
ADFGSVMDVLK	KDMKCRFANPPVEVKADFGSVMDVLKKYLL	VEVKADFGSVMDVLKKYLLSKNAKH_____	K	A	D	L	K	K	1	0	0	2	0	0	0	1	0	0	1	1	1	1	0	1	0	0	0	2	0	0	11	0	1180.5798	NbL03g00820.1;NbL09g10360.1;NbL13g19410.1;NbL03g24120.1	NbL13g19410.1	502	512	no	no	2	4.3957E-07	225.87				By MS/MS	By matching	By matching	By matching
ADFGSVMDVLKK	KDMKCRFANPPVEVKADFGSVMDVLKKYLL	EVKADFGSVMDVLKKYLLSKNAKH______	K	A	D	K	K	Y	1	0	0	2	0	0	0	1	0	0	1	2	1	1	0	1	0	0	0	2	0	0	12	1	1308.6748	NbL03g00820.1;NbL09g10360.1;NbL13g19410.1;NbL03g24120.1	NbL13g19410.1	502	513	no	no	2;3	2.0969E-06	228.84				By MS/MS	By matching		By matching
ADGAAVLAAAAK	AKNPLIIIGQGALARADGAAVLAAAAKLAV	LARADGAAVLAAAAKLAVSVGAVTEEWNGF	R	A	D	A	K	L	7	0	0	1	0	0	0	1	0	0	1	1	0	0	0	0	0	0	0	1	0	0	12	0	1027.5662	tr|Q7CZL6|Q7CZL6_AGRFC	tr|Q7CZL6|Q7CZL6_AGRFC	461	472	yes	yes	2	3.5551E-07	225.87							By matching
ADGAENESVELEK	DSSHKWPAGNDSSEKADGAENESVELEKSN	EKADGAENESVELEKSNILLMGPTGSGKTL	K	A	D	E	K	S	2	0	1	1	0	0	4	1	0	0	1	1	0	0	0	1	0	0	0	1	0	0	13	0	1389.626	NbL13g13030.1;NbL03g13040.1	NbL13g13030.1	207	219	yes	no	2	0.011022	101.56
ADGAFAISEDVWNEPLGR	ISKHNDDKQYVWESKADGAFAISEDVWNEP	AFAISEDVWNEPLGRGTEIRLHLRDEAGEY	K	A	D	G	R	G	3	1	1	2	0	0	2	2	0	1	1	0	0	1	1	1	0	1	0	1	0	0	18	0	1945.917	NbL02g02830.1;NbL06g12330.1;NbL13g04550.1	NbL02g02830.1	228	245	no	no	2	7.1372E-16	208.51
ADGDEEVTAAGSNISGVVLLQELPHLSHLGVR	LPSSATGPVILVVNKADGDEEVTAAGSNIS	VLLQELPHLSHLGVRARQEKVVFVTCDDDD	K	A	D	V	R	A	3	1	1	2	0	1	3	4	2	1	5	0	0	0	1	3	1	0	0	4	0	0	32	0	3282.6844	NbL11g23010.1;NbL01g24890.1	NbL11g23010.1	747	778	yes	no	3;4	3.8770999999999997E-22	120.52
ADGEDIQPLVCDNGTGMVK	______________________________	DIQPLVCDNGTGMVKAGFAGDDAPRAVFPS	M	A	D	V	K	A	1	0	1	3	1	1	1	3	0	1	1	1	1	0	1	0	1	0	0	2	0	0	19	0	2017.9085	NbL08g02380.1;NbL00g00200.1;NbL06g13030.1;NbL15g14330.1;NbL10g05920.1;NbL11g02790.1;NbL12g21960.1;NbL05g18680.1;NbL14g13290.1	NbL14g13290.1	2	20	no	no	2	2.9794E-72	293.29						By matching
ADGELLTCEPATVLPMAQR	LTPHIEVDPETYEVRADGELLTCEPATVLP	LLTCEPATVLPMAQRYFLF___________	R	A	D	Q	R	Y	3	1	0	1	1	1	2	1	0	0	3	0	1	0	2	0	2	0	0	1	0	0	19	0	2071.0078	sp|Q8UCT2|URE1_AGRFC	sp|Q8UCT2|URE1_AGRFC	547	565	yes	yes	2	0.0019386	130.15
ADGETIYQASDLR	MRGRLVLGTADGWLKADGETIYQASDLRVG	LKADGETIYQASDLRVGLSKEKAA______	K	A	D	L	R	V	2	1	0	2	0	1	1	1	0	1	1	0	0	0	0	1	1	0	1	0	0	0	13	0	1437.6736	sp|Q7D235|FABA_AGRFC	sp|Q7D235|FABA_AGRFC	150	162	yes	yes	2	3.0238E-72	306.48						By MS/MS
ADGFAGVFPEHK	DSAIASLPIEELIEKADGFAGVFPEHKYEI	IEKADGFAGVFPEHKYEIVKKLQERKHIVG	K	A	D	H	K	Y	2	0	0	1	0	0	1	2	1	0	0	1	0	2	1	0	0	0	0	1	0	0	12	0	1273.6091	NbL05g15120.1;NbL19g12550.1;NbL07g05900.1;NbL08g17820.1;NbL09g06120.1;NbL13g17720.1;NbL03g17630.1;NbL11g04080.1;NbL06g04610.1	NbL07g05900.1	561	572	no	no	2;3	0.014714	99.973		By matching			By matching	By matching	By matching
ADGFGIK	ASNCHPQTIDICKTRADGFGIKVETVDLKD	TIDICKTRADGFGIKVETVDLKDIDYKSGD	R	A	D	I	K	V	1	0	0	1	0	0	0	2	0	1	0	1	0	1	0	0	0	0	0	0	0	0	7	0	706.36499	NbL10g15890.1;NbL17g05050.1	NbL10g15890.1	261	267	no	no	2	0.006473	187.14	By MS/MS	By MS/MS			By MS/MS	By MS/MS	By MS/MS
ADGFGIKVETVDLK	ASNCHPQTIDICKTRADGFGIKVETVDLKD	RADGFGIKVETVDLKDIDYKSGDICGVLVQ	R	A	D	L	K	D	1	0	0	2	0	0	1	2	0	1	1	2	0	1	0	0	1	0	0	2	0	0	14	1	1490.7981	NbL10g15890.1;NbL17g05050.1	NbL10g15890.1	261	274	no	no	2;3	5.4093000000000005E-27	208.33				By matching	By MS/MS	By matching
ADGFVVQTGDPEGPAEGFIDPSTEK	DLVERHFYDGMEIQRADGFVVQTGDPEGPA	PEGPAEGFIDPSTEKIRTVPLEIMVDGEKV	R	A	D	E	K	I	2	0	0	3	0	1	3	4	0	1	0	1	0	2	3	1	2	0	0	2	0	0	25	0	2562.1762	NbL02g24960.1	NbL02g24960.1	303	327	yes	yes	2;3	1.4556000000000001E-71	276.3
ADGGLWLLVR	HNRSVARRIQNMGWRADGGLWLLVRGGGLY	NMGWRADGGLWLLVRGGGLYLSKGTGLSED	R	A	D	V	R	G	1	1	0	1	0	0	0	2	0	0	3	0	0	0	0	0	0	1	0	1	0	0	10	0	1098.6186	NbL04g06220.1;NbL14g16250.1	NbL04g06220.1	345	354	no	no	2	4.4105E-08	223.83
ADGHQDSPLVK	AFAFKLESSAERKAKADGHQDSPLVKCTDY	RKAKADGHQDSPLVKCTDYLPSGSVVDGLA	K	A	D	V	K	C	1	0	0	2	0	1	0	1	1	0	1	1	0	0	1	1	0	0	0	1	0	0	11	0	1165.5728	NbL08g13170.1;NbL18g05950.1	NbL08g13170.1	173	183	no	no	3	0.016312	100.69
ADGIFGDQNLHDSYVK	MVSEDGEELRARAGKADGIFGDQNLHDSYV	DGIFGDQNLHDSYVKNFVEYMRINGEMKV_	K	A	D	V	K	N	1	0	1	3	0	1	0	2	1	1	1	1	0	1	0	1	0	0	1	1	0	0	16	0	1777.8271	NbL16g10200.1	NbL16g10200.1	447	462	yes	yes	2;3	3.1801E-07	187.11
ADGKDVAICR	CSGKIYYELDEERKKADGKDVAICRVEQLC	EERKKADGKDVAICRVEQLCPFPYDLIQRE	K	A	D	C	R	V	2	1	0	2	1	0	0	1	0	1	0	1	0	0	0	0	0	0	0	1	0	0	10	1	1103.5393	NbL10g09850.1;NbL12g14340.1	NbL10g09850.1	912	921	no	no	2;3	0.016612	123.11					By MS/MS
ADGMIAHLASLAENR	TVVCLDVMIHYPQSKADGMIAHLASLAENR	ADGMIAHLASLAENRLILSFAPKTFYYDLL	K	A	D	N	R	L	4	1	1	1	0	0	1	1	1	1	2	0	1	0	0	1	0	0	0	0	0	0	15	0	1567.7777	NbL07g17640.1	NbL07g17640.1	240	254	yes	yes	2;3	1.5999E-07	195.71
ADGNLGMSDEEVR	SYVYQWRLQAEIAMRADGNLGMSDEEVRDF	MRADGNLGMSDEEVRDFVSRYLPAYKAYLP	R	A	D	V	R	D	1	1	1	2	0	0	2	2	0	0	1	0	1	0	0	1	0	0	0	1	0	0	13	0	1391.5987	NbL13g20870.1	NbL13g20870.1	397	409	yes	yes	2	3.3959999999999996E-19	255.41
ADGNLGMSDEEVRDFVSR	SYVYQWRLQAEIAMRADGNLGMSDEEVRDF	NLGMSDEEVRDFVSRYLPAYKAYLPTLYSE	R	A	D	S	R	Y	1	2	1	3	0	0	2	2	0	0	1	0	1	1	0	2	0	0	0	2	0	0	18	1	1995.8956	NbL13g20870.1	NbL13g20870.1	397	414	yes	yes	3	0.012592	77.24
ADGNPGMSDEEVR	SYVYQWRLQAEIAMRADGNPGMSDEEVRDF	MRADGNPGMSDEEVRDFVSRYLPAYKAYLP	R	A	D	V	R	D	1	1	1	2	0	0	2	2	0	0	0	0	1	0	1	1	0	0	0	1	0	0	13	0	1375.5674	NbL03g22830.1	NbL03g22830.1	397	409	yes	yes	2	3.8187E-11	232.56
ADGNPGMSDEEVRDFVSR	SYVYQWRLQAEIAMRADGNPGMSDEEVRDF	NPGMSDEEVRDFVSRYLPAYKAYLPTLYSE	R	A	D	S	R	Y	1	2	1	3	0	0	2	2	0	0	0	0	1	1	1	2	0	0	0	2	0	0	18	1	1979.8643	NbL03g22830.1	NbL03g22830.1	397	414	yes	yes	3	0.00085333	105.58
ADGSASFEMGNTK	MEMRQIRAEIGVVSRADGSASFEMGNTKVI	SRADGSASFEMGNTKVIAAVYGPREVQNRS	R	A	D	T	K	V	2	0	1	1	0	0	1	2	0	0	0	1	1	1	0	2	1	0	0	0	0	0	13	0	1313.5558	NbL01g07710.1;NbL11g18120.1	NbL01g07710.1	32	44	yes	no	2	4.5427E-08	227.36
ADGSDGSLVLIK	LGVTITIDIIEMEIKADGSDGSLVLIKQGA	EIKADGSDGSLVLIKQGAEARVFESTFVGR	K	A	D	I	K	Q	1	0	0	2	0	0	0	2	0	1	2	1	0	0	0	2	0	0	0	1	0	0	12	0	1173.6241	NbL16g07280.1	NbL16g07280.1	81	92	yes	yes	2	7.1125E-07	221.68
ADGTFVPR	MRIQYAKTKSDVVAKADGTFVPREKRKRHE	KSDVVAKADGTFVPREKRKRHEDKGRKKKD	K	A	D	P	R	E	1	1	0	1	0	0	0	1	0	0	0	0	0	1	1	0	1	0	0	1	0	0	8	0	861.43447	NbL11g23770.1;NbL01g19690.1	NbL11g23770.1	112	119	yes	no	2	0.0047838	149.4
ADGTYTNEDDALTTFDSSIR	FLLSNPKTVVISAAKADGTYTNEDDALTTF	TNEDDALTTFDSSIRQKTRRHTIQVFVGDE	K	A	D	I	R	Q	2	1	1	4	0	0	1	1	0	1	1	0	0	1	0	2	4	0	1	0	0	0	20	0	2190.9553	NbL11g06550.1	NbL11g06550.1	56	75	yes	yes	2	0.00067828	137.73
ADGYILEGK	RLLACISSRPGQCGRADGYILEGKELEFYM	PGQCGRADGYILEGKELEFYMKKLQKKKGK	R	A	D	G	K	E	1	0	0	1	0	0	1	2	0	1	1	1	0	0	0	0	0	0	1	0	0	0	9	0	964.48656	NbL05g01900.1;NbL11g06990.1;NbL15g19180.1;NbL11g19150.1;NbL08g07600.1;NbL16g05930.1;NbL06g16490.1;NbL16g25860.1;NbL01g21000.1;NbL12g01480.1;NbL02g07910.1	NbL06g16490.1	194	202	no	no	2	0.00039627	175.51
ADGYLVDK	LIEITTDIFGIKDDKADGYLVDKVLDKTGM	FGIKDDKADGYLVDKVLDKTGMKGTGKWTV	K	A	D	D	K	V	1	0	0	2	0	0	0	1	0	0	1	1	0	0	0	0	0	0	1	1	0	0	8	0	879.4338	NbL08g13210.1	NbL08g13210.1	255	262	yes	yes	2	6.3869E-05	205.58					By MS/MS
ADGYLVDNVLDK	LIEITADIFGIKDDKADGYLVDNVLDKTGM	DDKADGYLVDNVLDKTGMKGTGKWTIQQAA	K	A	D	D	K	T	1	0	1	3	0	0	0	1	0	0	2	1	0	0	0	0	0	0	1	2	0	0	12	0	1320.6561	NbL18g05920.1	NbL18g05920.1	255	266	yes	yes	2	5.6878E-07	266.26				By matching	By MS/MS	By MS/MS
ADHGVELLNK	KQGKTLIVSGLAKSKADHGVELLNKLEAGL	LAKSKADHGVELLNKLEAGLDELQKIVEDK	K	A	D	N	K	L	1	0	1	1	0	0	1	1	1	0	2	1	0	0	0	0	0	0	0	1	0	0	10	0	1094.572	NbL02g24960.1	NbL02g24960.1	182	191	yes	yes	2;3	3.0807E-06	196.99
ADHITVSGFDGGTGASPLTSLK	EVGVGTVAAGVAKARADHITVSGFDGGTGA	GFDGGTGASPLTSLKHAGSPWEIGLAETQQ	R	A	D	L	K	H	2	0	0	2	0	0	0	4	1	1	2	1	0	1	1	3	3	0	0	1	0	0	22	0	2130.0593	tr|Q7CTA8|Q7CTA8_AGRFC	tr|Q7CTA8|Q7CTA8_AGRFC	1091	1112	yes	yes	3	8.3385E-05	93.215		By MS/MS
ADHLLKDFCK	TDLMVKDEKTGTCYRADHLLKDFCKDKLER	GTCYRADHLLKDFCKDKLERDPNLPAEKAA	R	A	D	C	K	D	1	0	0	2	1	0	0	0	1	0	2	2	0	1	0	0	0	0	0	0	0	0	10	1	1245.6176	NbL07g17590.1	NbL07g17590.1	107	116	yes	yes	3	0.0023005	133.23
ADIAFAIAER	LEALAQTTDAMKVSRADIAFAIAERRTGAT	MKVSRADIAFAIAERRTGATTVAATMIAAA	R	A	D	E	R	R	4	1	0	1	0	0	1	0	0	2	0	0	0	1	0	0	0	0	0	0	0	0	10	0	1075.5662	tr|Q7CYB9|Q7CYB9_AGRFC	tr|Q7CYB9|Q7CYB9_AGRFC	96	105	yes	yes	2	0.053131	84.817
ADIAGNIR	LMMATPDELQADIYKADIAGNIRDGAAIAF	LQADIYKADIAGNIRDGAAIAFAHGLNVHF	K	A	D	I	R	D	2	1	1	1	0	0	0	1	0	2	0	0	0	0	0	0	0	0	0	0	0	0	8	0	828.44537	sp|Q8UDV0|ILVC_AGRFC	sp|Q8UDV0|ILVC_AGRFC	92	99	yes	yes	2	0.005683	149.4
ADIEDYLASR	LSSIKGTGPEGRIVKADIEDYLASRGKEAL	GRIVKADIEDYLASRGKEALAPAPKAEASL	K	A	D	S	R	G	2	1	0	2	0	0	1	0	0	1	1	0	0	0	0	1	0	0	1	0	0	0	10	0	1151.5459	NbL13g00020.1;NbL13g19480.1	NbL13g00020.1	285	294	no	no	2	1.4682E-08	227.99			By matching
ADIEEQALFFHR	MTSHDKNNTPANTAKADIEEQALFFHRYPR	TAKADIEEQALFFHRYPRPGKLEIQATKPL	K	A	D	H	R	Y	2	1	0	1	0	1	2	0	1	1	1	0	0	2	0	0	0	0	0	0	0	0	12	0	1474.7205	tr|A9CIT3|A9CIT3_AGRFC	tr|A9CIT3|A9CIT3_AGRFC	16	27	yes	yes	2;3	0.00035359	138.25					By matching	By MS/MS	By MS/MS
ADIGIAVADATDAAR	GMTGDGVNDAPALKKADIGIAVADATDAAR	ADIGIAVADATDAARGASDIVLTEPGLSVI	K	A	D	A	R	G	6	1	0	3	0	0	0	1	0	2	0	0	0	0	0	0	1	0	0	1	0	0	15	0	1428.7209	NbL07g16770.1;NbL03g20260.1;NbL05g15120.1;NbL07g05900.1;NbL06g04610.1	NbL07g05900.1	602	616	no	no	2	0.0079409	101.56
ADIGIAVDDATDAAR	GMTGDGVNDAPALKKADIGIAVDDATDAAR	ADIGIAVDDATDAARSASDIVLTEPGLSVI	K	A	D	A	R	S	5	1	0	4	0	0	0	1	0	2	0	0	0	0	0	0	1	0	0	1	0	0	15	0	1472.7107	NbL08g17820.1;NbL09g06120.1;NbL13g17720.1;NbL03g17630.1;NbL11g04080.1	NbL09g06120.1	603	617	no	no	2	0.029898	83.226
ADIHGFVSQLVK	VYESSSGLPSGGDFRADIHGFVSQLVKFLS	DFRADIHGFVSQLVKFLSDNGCPFTINIYP	R	A	D	V	K	F	1	0	0	1	0	1	0	1	1	1	1	1	0	1	0	1	0	0	0	2	0	0	12	0	1312.7139	NbL12g16630.1	NbL12g16630.1	180	191	yes	yes	2;3	1.7954E-07	221.59
ADIIAGTVK	ALITPEMTAAVDKAKADIIAGTVKVHDYMA	AVDKAKADIIAGTVKVHDYMADNSCPK___	K	A	D	V	K	V	2	0	0	1	0	0	0	1	0	2	0	1	0	0	0	0	1	0	0	1	0	0	9	0	886.51238	tr|A9CKN9|A9CKN9_AGRFC	tr|A9CKN9|A9CKN9_AGRFC	310	318	yes	yes	2	0.0023922	143.73
ADILGALER	FKDFDLILAMDEQNKADILGALERWIHRET	MDEQNKADILGALERWIHRETLPADAPEKV	K	A	D	E	R	W	2	1	0	1	0	0	1	1	0	1	2	0	0	0	0	0	0	0	0	0	0	0	9	0	956.5291	NbL07g02260.1;NbL17g07390.1	NbL07g02260.1	192	200	yes	no	2	0.0073081	122.33					By matching	By matching
ADILISEPMGTLLVNER	TVIKGKVEDVELPEKADILISEPMGTLLVN	ILISEPMGTLLVNERMLESYVIARDRFLVQ	K	A	D	E	R	M	1	1	1	1	0	0	2	1	0	2	3	0	1	0	1	1	1	0	0	1	0	0	17	0	1869.987	NbL06g00900.1;NbL12g13890.1	NbL06g00900.1	249	265	no	no	2	0.0094227	87.216
ADILISGEELAK	LQTGDRVRIDVGRGKADILISGEELAKRYE	RGKADILISGEELAKRYEALAAQGGYKFPD	K	A	D	A	K	R	2	0	0	1	0	0	2	1	0	2	2	1	0	0	0	1	0	0	0	0	0	0	12	0	1257.6816	tr|A9CEV6|A9CEV6_AGRFC	tr|A9CEV6|A9CEV6_AGRFC	535	546	yes	yes	2	0.00034793	161.67
ADIPIAK	FFQSTVDLIEMVLGKADIPIAKHYDDVLVS	LIEMVLGKADIPIAKHYDDVLVSETRRELG	K	A	D	A	K	H	2	0	0	1	0	0	0	0	0	2	0	1	0	0	1	0	0	0	0	0	0	0	7	0	726.42759	NbL16g08690.1	NbL16g08690.1	941	947	yes	yes	2	0.014774	158.38			By MS/MS				By matching
ADIQTQK	______________________________	______________________________	M	A	D	Q	K	T	1	0	0	1	0	2	0	0	0	1	0	1	0	0	0	0	1	0	0	0	0	0	7	0	802.41848	NbL06g09640.1	NbL06g09640.1	2	8	yes	yes	2	0.010219	176.66
ADITDPSNFR	LTPAARRGAVGVIFKADITDPSNFRAVKHL	GVIFKADITDPSNFRAVKHLDAWLKARGVI	K	A	D	F	R	A	1	1	1	2	0	0	0	0	0	1	0	0	0	1	1	1	1	0	0	0	0	0	10	0	1134.5306	sp|Q8UDF7|CARA_AGRFC	sp|Q8UDF7|CARA_AGRFC	97	106	yes	yes	2	0.049293	72.243
ADITGSSDPAFR	YRDYERDYTISTAGKADITGSSDPAFRGDP	AGKADITGSSDPAFRGDPSRWNPEDLLVAS	K	A	D	F	R	G	2	1	0	2	0	0	0	1	0	1	0	0	0	1	1	2	1	0	0	0	0	0	12	0	1235.5782	tr|Q7D059|Q7D059_AGRFC	tr|Q7D059|Q7D059_AGRFC	40	51	yes	yes	2	0.00031326	162.64
ADIVGLWALR	RLELQELHSSLEEAKADIVGLWALRFLMDK	LEEAKADIVGLWALRFLMDKDLLPKSLAKS	K	A	D	L	R	F	2	1	0	1	0	0	0	1	0	1	2	0	0	0	0	0	0	1	0	1	0	0	10	0	1112.6342	NbL10g18840.1	NbL10g18840.1	638	647	yes	yes	2	0.0015178	135.83						By MS/MS
ADIVITPVIK	EPHCVYNKTFLEKYKADIVITPVIKQLLPN	LEKYKADIVITPVIKQLLPNFTLVSGQEDA	K	A	D	I	K	Q	1	0	0	1	0	0	0	0	0	3	0	1	0	0	1	0	1	0	0	2	0	0	10	0	1067.659	NbL12g16420.1	NbL12g16420.1	249	258	yes	yes	2	0.01249	106.6
ADKEVLGHASK	GGTVIRDELGLTLDKADKEVLGHASKVVLT	TLDKADKEVLGHASKVVLTKDATTIVGDGS	K	A	D	S	K	V	2	0	0	1	0	0	1	1	1	0	1	2	0	0	0	1	0	0	0	1	0	0	11	1	1153.6091	NbL06g19120.1;NbL16g24250.1	NbL16g24250.1	365	375	no	no	2;3	0.00098027	166.29	By matching
ADKIPDASSDFEPAADSGTEK	TDANVTPKVDMPESKADKIPDASSDFEPAA	ASSDFEPAADSGTEKDASLTNAGAAVEERN	K	A	D	E	K	D	4	0	0	4	0	0	2	1	0	1	0	2	0	1	2	3	1	0	0	0	0	0	21	1	2149.9651	NbL13g00860.1	NbL13g00860.1	1513	1533	yes	yes	3	0.0056594	73.76
ADKIPDSSSDFEPAADSATEK	TDANVTPKVDIPKSKADKIPDSSSDFEPAA	SSSDFEPAADSATEKDASLTNAGAAVEERN	K	A	D	E	K	D	4	0	0	4	0	0	2	0	0	1	0	2	0	1	2	4	1	0	0	0	0	0	21	1	2179.9757	NbL08g04330.1	NbL08g04330.1	1516	1536	yes	yes	3	5.6223E-08	136.61
ADKNEYLFMLPPGTTGNVFPTNPPK	PDAPLPCPHGYRKHKADKNEYLFMLPPGTT	PPGTTGNVFPTNPPKFQLIMEKLFSKFSET	K	A	D	P	K	F	1	0	3	1	0	0	1	2	0	0	2	2	1	2	5	0	3	0	1	1	0	0	25	1	2747.3629	NbL18g11080.1;NbL00g01450.1;NbL00g01460.1	NbL18g11080.1	94	118	yes	no	3	2.1669E-05	91.378
ADKNEYLIMSPPGTTGNVFPTNPPK	SDAPLPFPHGYRKNKADKNEYLIMSPPGTT	PPGTTGNVFPTNPPKYQLIMEKLFNKFSET	K	A	D	P	K	Y	1	0	3	1	0	0	1	2	0	1	1	2	1	1	5	1	3	0	1	1	0	0	25	1	2687.3265	NbL18g11190.1	NbL18g11190.1	94	118	yes	yes	3	1.7595E-14	140.07
ADKPSNLYWVETQDGGDAK	AFNSVRKGMRSINWRADKPSNLYWVETQDG	SNLYWVETQDGGDAKVEVSPRDIIYTQSAA	R	A	D	A	K	V	2	0	1	3	0	1	1	2	0	0	1	2	0	0	1	1	1	1	1	1	0	0	19	1	2092.9702	NbL01g18510.1	NbL01g18510.1	421	439	yes	yes	2;3	2.3926000000000002E-101	316.54		By MS/MS	By MS/MS	By MS/MS	By MS/MS	By MS/MS	By matching
ADKTGIVHLPFGK	PQAIEEFKKGKVEYRADKTGIVHLPFGKAN	YRADKTGIVHLPFGKANFSEEDLIINFIAA	R	A	D	G	K	A	1	0	0	1	0	0	0	2	1	1	1	2	0	1	1	0	1	0	0	1	0	0	13	1	1381.7718	NbL01g18110.1;NbL14g08290.1	NbL14g08290.1	268	280	no	no	3;4	0.0065312	157.03
ADLAESVFR	______________________________	GKTVTRADLAESVFRKVGLSRTESAELVET	R	A	D	F	R	K	2	1	0	1	0	0	1	0	0	0	1	0	0	1	0	1	0	0	0	1	0	0	9	0	1006.5084	sp|Q8UG61|IHFA_AGRFC	sp|Q8UG61|IHFA_AGRFC	9	17	yes	yes	2	0.0017729	148.99
ADLDALGALGDAGWYSIR	YLGDQEFLKNDIRVKADLDALGALGDAGWY	DALGALGDAGWYSIRAILWTTDYELPKTVT	K	A	D	I	R	A	4	1	0	3	0	0	0	3	0	1	3	0	0	0	0	1	0	1	1	0	0	0	18	0	1862.9163	NbL14g20010.1	NbL14g20010.1	177	194	yes	yes	2	1.5187E-110	329.46
ADLEAQQESLKEEQLSLK	KCGTQKLLDDATLAKADLEAQQESLKEEQL	EAQQESLKEEQLSLKSNHEQEVKILRSQLG	K	A	D	L	K	S	2	0	0	1	0	3	4	0	0	0	4	2	0	0	0	2	0	0	0	0	0	0	18	1	2058.0481	CON__O76015	CON__O76015	222	239	no	no	3	0.0066943	80.738
ADLEMQIENLKEELAYLK	INGLRRVLDELTLARADLEMQIENLKEELA	EMQIENLKEELAYLKKNHEEEMNALRGQVG	R	A	D	L	K	K	2	0	1	1	0	1	4	0	0	1	4	2	1	0	0	0	0	0	1	0	0	0	18	1	2149.0977	CON__Q04695	CON__Q04695	202	219	no	no	3	0.00027545	118.2
ADLEMQIESLK	INGLRRVLDELTLARADLEMQIESLKEELA	TLARADLEMQIESLKEELAYLKKNHEEEMN	R	A	D	L	K	E	1	0	0	1	0	1	2	0	0	1	2	1	1	0	0	1	0	0	0	0	0	0	11	0	1275.6381	CON__P02533	CON__P02533	233	243	no	no	2	0.0029589	130.01
ADLEMQIESLKEELAYLK	INGLRRVLDELTLARADLEMQIESLKEELA	EMQIESLKEELAYLKKNHEEEMNALRGQVG	R	A	D	L	K	K	2	0	0	1	0	1	4	0	0	1	4	2	1	0	0	1	0	0	1	0	0	0	18	1	2122.0868	CON__P02533	CON__P02533	233	250	yes	yes	2;3	2.245E-14	219.97
ADLEMQIESLTEELAYLK	INGLRRVLDELTLTKADLEMQIESLTEELA	EMQIESLTEELAYLKKNHEEEMKDLRNVST	K	A	D	L	K	K	2	0	0	1	0	1	4	0	0	1	4	1	1	0	0	1	1	0	1	0	0	0	18	0	2095.0395	CON__P13645	CON__P13645	267	284	yes	yes	2;3	4.4728E-40	262.64
ADLEMQIESLTEELAYLKK	INGLRRVLDELTLTKADLEMQIESLTEELA	MQIESLTEELAYLKKNHEEEMKDLRNVSTG	K	A	D	K	K	N	2	0	0	1	0	1	4	0	0	1	4	2	1	0	0	1	1	0	1	0	0	0	19	1	2223.1345	CON__P13645	CON__P13645	267	285	yes	yes	2;3;4	1.7128E-25	228.17
ADLFFALR	PAVIYNSPYYGFATRADLFFALRAEHKNLV	YYGFATRADLFFALRAEHKNLVGFKEFGGP	R	A	D	L	R	A	2	1	0	1	0	0	0	0	0	0	2	0	0	2	0	0	0	0	0	0	0	0	8	0	951.5178	tr|A9CGZ4|A9CGZ4_AGRFC	tr|A9CGZ4|A9CGZ4_AGRFC	147	154	yes	yes	2	0.010356	137.18
ADLFVEPGDK	LPDVKSIISKASNAKADLFVEPGDKIHFGD	ASNAKADLFVEPGDKIHFGDIFLEFRATPG	K	A	D	D	K	I	1	0	0	2	0	0	1	1	0	0	1	1	0	1	1	0	0	0	0	1	0	0	10	0	1089.5342	NbL05g09100.1;NbL09g02650.1	NbL05g09100.1	140	149	no	no	2	0.06369	81.525
ADLGGVNNLK				A	D	L	K		1	0	2	1	0	0	0	2	0	0	2	1	0	0	0	0	0	0	0	1	0	0	10	0	999.53491		REV__NbL16g07630.1			yes	no	2	0.00086208	151.04					By MS/MS
ADLGIFGFPPK	STPSLLFNLELDTLRADLGIFGFPPKELHY	DTLRADLGIFGFPPKELHYQFLSQFTPVFY	R	A	D	P	K	E	1	0	0	1	0	0	0	2	0	1	1	1	0	2	2	0	0	0	0	0	0	0	11	0	1160.623	NbL09g01630.1;NbL16g03460.1	NbL09g01630.1	251	261	yes	no	2	0.012424	104.01
ADLGIIFDTDVDR	KTAMKAITKAVLDNRADLGIIFDTDVDRSA	NRADLGIIFDTDVDRSAAVDSSGREFNRNR	R	A	D	D	R	S	1	1	0	4	0	0	0	1	0	2	1	0	0	1	0	0	1	0	0	1	0	0	13	0	1448.7147	NbL12g19410.1	NbL12g19410.1	350	362	yes	yes	2	0.014994	108.35
ADLGIVFDTDVDR	KTAMALTRAAVLENKADLGIVFDTDVDRSG	NKADLGIVFDTDVDRSGVVDSEGNPINGDR	K	A	D	D	R	S	1	1	0	4	0	0	0	1	0	1	1	0	0	1	0	0	1	0	0	2	0	0	13	0	1434.6991	NbL07g12900.1	NbL07g12900.1	322	334	yes	yes	2	0.00019887	158.05
ADLGLPELK	LELAMGCSARIATAKADLGLPELKLGVIPG	RIATAKADLGLPELKLGVIPGCGGTQRLPR	K	A	D	L	K	L	1	0	0	1	0	0	1	1	0	0	3	1	0	0	1	0	0	0	0	0	0	0	9	0	954.5386	NbL10g17850.1;NbL17g15920.1	NbL10g17850.1	174	182	no	no	2	0.003715	135.83				By matching	By matching	By MS/MS	By MS/MS
ADLGRDEFTK	QLVVERMLAAEGVKRADLGRDEFTKRVWEW	EGVKRADLGRDEFTKRVWEWKQKYGGTITN	R	A	D	T	K	R	1	1	0	2	0	0	1	1	0	0	1	1	0	1	0	0	1	0	0	0	0	0	10	1	1150.5619	NbL09g03860.1;NbL11g06640.1	NbL11g06640.1	161	170	no	no	3	0.019179	109.79					By MS/MS	By matching
ADLHHLGMFLEGK	RREREFKVVIKLAARADLHHLGMFLEGKQA	ARADLHHLGMFLEGKQADAPQEALQVLDIV	R	A	D	G	K	Q	1	0	0	1	0	0	1	2	2	0	3	1	1	1	0	0	0	0	0	0	0	0	13	0	1466.734	NbL13g15390.1	NbL13g15390.1	352	364	no	no	3	0.00056937	121.21					By matching
ADLHHLGMFLQGR	RREREFKVVIKLAARADLHHLGMFLQGRQA	ARADLHHLGMFLQGRQADAPQEALQVLDIV	R	A	D	G	R	Q	1	1	0	1	0	1	0	2	2	0	3	0	1	1	0	0	0	0	0	0	0	0	13	0	1493.7562	NbL09g05430.1	NbL09g05430.1	304	316	no	no	3	0.013789	111.52				By matching	By matching
ADLIAYLK	GTKMVFPGLKKPQERADLIAYLKSATA___	LKKPQERADLIAYLKSATA___________	R	A	D	L	K	S	2	0	0	1	0	0	0	0	0	1	2	1	0	0	0	0	0	0	1	0	0	0	8	0	905.52222	NbL03g07950.1;NbL06g12860.1;NbL07g16360.1;NbL11g12200.1;NbL19g19250.1	NbL07g16360.1	101	108	no	no	2	0.0019366	165.11		By matching					By matching
ADLLVEPGDK	LPGVKSIISKASNAKADLLVEPGDKIHFGD	ASNAKADLLVEPGDKIHFGDIFLEVRATPG	K	A	D	D	K	I	1	0	0	2	0	0	1	1	0	0	2	1	0	0	1	0	0	0	0	1	0	0	10	0	1055.5499	NbL15g21940.1	NbL15g21940.1	139	148	yes	yes	2	0.059092	83.647
ADLNACKDNAEGTVDLQSK	DRWLQKHCAYSSDVKADLNACKDNAEGTVD	ACKDNAEGTVDLQSKAVGAAGGVQELANLD	K	A	D	S	K	A	3	0	2	3	1	1	1	1	0	0	2	2	0	0	0	1	1	0	0	1	0	0	19	1	2047.948	NbL01g18510.1	NbL01g18510.1	919	937	yes	yes	2;3	4.3291999999999994E-21	246.49					By MS/MS	By matching
ADLNPFDLLGDDDNDDPSK	______________________________	PFDLLGDDDNDDPSKLIAIQQQKVDTAKKP	M	A	D	S	K	L	1	0	2	7	0	0	0	1	0	0	3	1	0	1	2	1	0	0	0	0	0	0	19	0	2074.8967	NbL01g15550.1;NbL14g06220.1	NbL01g15550.1	2	20	yes	no	2	0.00075468	124.2
ADLNVPLDDNFNITDDTR	SLKEADLKGKRVFVRADLNVPLDDNFNITD	NVPLDDNFNITDDTRIRAAVPTIKYLMQHG	R	A	D	T	R	I	1	1	3	5	0	0	0	0	0	1	2	0	0	1	1	0	2	0	0	1	0	0	18	0	2046.9494	NbL11g07130.1	NbL11g07130.1	24	41	yes	yes	2;3	3.8965999999999996E-19	239.51
ADLNVPLDDNQNITDDTR	DLTAAELKGKNVFVRADLNVPLDDNQNITD	NVPLDDNQNITDDTRIRAAVPTIKHLMANG	R	A	D	T	R	I	1	1	3	5	0	1	0	0	0	1	2	0	0	0	1	0	2	0	0	1	0	0	18	0	2027.9396	NbL17g14140.1	NbL17g14140.1	98	115	yes	yes	2;3	2.0693E-76	325.24	By MS/MS	By matching	By MS/MS	By MS/MS	By MS/MS	By MS/MS	By MS/MS
ADLNVPLDDSQNITDDTR	DLTAAELKGKKVFVRADLNVPLDDSQNITD	NVPLDDSQNITDDTRIRAAVPTIKHLMANG	R	A	D	T	R	I	1	1	2	5	0	1	0	0	0	1	2	0	0	0	1	1	2	0	0	1	0	0	18	0	2000.9287	NbL07g07580.1	NbL07g07580.1	98	115	yes	yes	2;3	3.3389E-62	299.17	By MS/MS	By MS/MS	By MS/MS	By MS/MS	By MS/MS	By MS/MS	By MS/MS
ADLPEVQEK	PSTIEEEMETNPFMRADLPEVQEKVGFTSP	TNPFMRADLPEVQEKVGFTSPVEALREIRQ	R	A	D	E	K	V	1	0	0	1	0	1	2	0	0	0	1	1	0	0	1	0	0	0	0	1	0	0	9	0	1027.5186	NbL12g11540.1;NbL10g05100.1	NbL10g05100.1	228	236	no	no	2	0.00012842	189.82
ADLQNAVQSENYDLAAK	KSEAQDMAISILRLRADLQNAVQSENYDLA	LQNAVQSENYDLAAKLRDEISKLEAESLTA	R	A	D	A	K	L	4	0	2	2	0	2	1	0	0	0	2	1	0	0	0	1	0	0	1	1	0	0	17	0	1848.8854	NbL08g12360.1;NbL05g20040.1	NbL08g12360.1	162	178	yes	no	2	6.151499999999999E-129	336.93
ADLSEVTDPATK	DKNSIGFELDASGFKADLSEVTDPATKDAI	GFKADLSEVTDPATKDAIEKLKLQALSGDM	K	A	D	T	K	D	2	0	0	2	0	0	1	0	0	0	1	1	0	0	1	1	2	0	0	1	0	0	12	0	1245.6089	tr|A9CJF4|A9CJF4_AGRFC	tr|A9CJF4|A9CJF4_AGRFC	185	196	yes	yes	2	0.0003304	178.84
ADLSGNEWGMGR	VLVSAAELAKREPARADLSGNEWGMGRELF	PARADLSGNEWGMGRELFAPFRRNAGPADQ	R	A	D	G	R	E	1	1	1	1	0	0	1	3	0	0	1	0	1	0	0	1	0	1	0	0	0	0	12	0	1291.5615	tr|A9CK56|A9CK56_AGRFC	tr|A9CK56|A9CK56_AGRFC	573	584	yes	yes	2	0.00045956	150.15
ADLTIPADQLLIPLK	KVDYTNFFRLLSNVKADLTIPADQLLIPLK	ADLTIPADQLLIPLKAALLDIGMERKEAWT	K	A	D	L	K	A	2	0	0	2	0	1	0	0	0	2	4	1	0	0	2	0	1	0	0	0	0	0	15	0	1619.9498	NbL08g01420.1	NbL08g01420.1	511	525	yes	yes	2;3	0.00021162	153.95
ADLVAYGR	GYDRGDGNKAVVEDRADLVAYGRLFLANPD	KAVVEDRADLVAYGRLFLANPDLPRRFELD	R	A	D	G	R	L	2	1	0	1	0	0	0	1	0	0	1	0	0	0	0	0	0	0	1	1	0	0	8	0	863.45012	NbL17g02110.1;NbL11g08430.1	NbL17g02110.1	326	333	yes	no	2	0.012763	129.68
ADLVEEVMR	VSVTVPSWRPDVDGKADLVEEVMRIHGVDN	PDVDGKADLVEEVMRIHGVDNIKPEPLENF	K	A	D	M	R	I	1	1	0	1	0	0	2	0	0	0	1	0	1	0	0	0	0	0	0	2	0	0	9	0	1060.5223	sp|Q8UIN4|SYFB_AGRFC	sp|Q8UIN4|SYFB_AGRFC	458	466	yes	yes	2	0.0051843	127.68
ADLVNNLGTIAR	NNTLTIIDSGIGMTKADLVNNLGTIARSGT	MTKADLVNNLGTIARSGTKEFMEALAAGAD	K	A	D	A	R	S	2	1	2	1	0	0	0	1	0	1	2	0	0	0	0	0	1	0	0	1	0	0	12	0	1255.6884	NbL08g07780.1;NbL11g07290.1;NbL09g03140.1;NbL11g19340.1;NbL15g18400.1;NbL13g08990.1;NbL19g13260.1;NbL03g12220.1	NbL11g07290.1	88	99	no	no	2	1.9658E-10	233.84	By MS/MS	By MS/MS	By matching	By MS/MS	By matching	By MS/MS	By MS/MS
ADMDALPIQEEVEWEHK	VGFIGSGKPPFVALRADMDALPIQEEVEWE	MDALPIQEEVEWEHKSKIPGKMHACGHDAH	R	A	D	H	K	S	2	0	0	2	0	1	4	0	1	1	1	1	1	0	1	0	0	1	0	1	0	0	17	0	2038.9306	NbL16g02040.1	NbL16g02040.1	112	128	yes	yes	3	0.0026727	111.43
ADMDALSMQELVDWEHK	VGFIGSGKSPFVAIRADMDALSMQELVDWE	MDALSMQELVDWEHKSKNAGKMHACGHDAH	R	A	D	H	K	S	2	0	0	3	0	1	2	0	1	0	2	1	2	0	0	1	0	1	0	1	0	0	17	0	2016.8921	NbL03g23530.1	NbL03g23530.1	107	123	yes	yes	3	0.0029547	117.48
ADMWFFSPEHPPLTEDAQK	TLFKVREETVKILGKADMWFFSPEHPPLTE	FFSPEHPPLTEDAQKALDWALDEKLKSSEN	K	A	D	Q	K	A	2	0	0	2	0	1	2	0	1	0	1	1	1	2	3	1	1	1	0	0	0	0	19	0	2245.015	NbL10g21850.1;NbL17g25390.1	NbL10g21850.1	152	170	no	no	2;3	0.00027358	109.36
ADNEPFK	GFPVWLKYVPGISFRADNEPFKNAMKGYAE	YVPGISFRADNEPFKNAMKGYAEKIVNLMK	R	A	D	F	K	N	1	0	1	1	0	0	1	0	0	0	0	1	0	1	1	0	0	0	0	0	0	0	7	0	819.37628	NbL02g14360.1;NbL19g00820.1	NbL02g14360.1	143	149	yes	no	2	0.021671	143.85						By MS/MS	By matching
ADNETPVR	______________________________	______________________________	M	A	D	V	R	F	1	1	1	1	0	0	1	0	0	0	0	0	0	0	1	0	1	0	0	1	0	0	8	0	900.43011	NbL17g19210.1	NbL17g19210.1	2	9	yes	yes	2	0.008179	148.04
ADNFFVDIK	PTAGDTVLGIVVDTRADNFFVDIKGPMVAF	IVVDTRADNFFVDIKGPMVAFLPVLAFEGG	R	A	D	I	K	G	1	0	1	2	0	0	0	0	0	1	0	1	0	2	0	0	0	0	0	1	0	0	9	0	1067.5288	NbL16g27240.1;NbL11g04420.1	NbL16g27240.1	89	97	yes	no	2	0.0093888	116.52
ADNIVNDAEFIR	VKSAEDLVNYLRHFRADNIVNDAEFIRKRL	HFRADNIVNDAEFIRKRLVPGAGPWTILGQ	R	A	D	I	R	K	2	1	2	2	0	0	1	0	0	2	0	0	0	1	0	0	0	0	0	1	0	0	12	0	1375.6732	NbL01g07460.1	NbL01g07460.1	189	200	yes	yes	2	7.5529E-32	272.94				By matching
ADNQSIVEEQLQK	VMFKSQNGESSSIEKADNQSIVEEQLQKLV	EKADNQSIVEEQLQKLVDERLNQIKLIAEK	K	A	D	Q	K	L	1	0	1	1	0	3	2	0	0	1	1	1	0	0	0	1	0	0	0	1	0	0	13	0	1500.742	NbL13g05000.1	NbL13g05000.1	433	445	yes	yes	2	1.5444999999999998E-72	312.64				By matching
ADNSAQLK	______________________________	______________________________	M	A	D	L	K	S	2	0	1	1	0	1	0	0	0	0	1	1	0	0	0	1	0	0	0	0	0	0	8	0	845.4243	NbL04g16320.1	NbL04g16320.1	2	9	yes	yes	2	0.0012077	190.52
ADNSTQLK	______________________________	______________________________	M	A	D	L	K	S	1	0	1	1	0	1	0	0	0	0	1	1	0	0	0	1	1	0	0	0	0	0	8	0	875.43486	NbL15g07200.1	NbL15g07200.1	2	9	yes	yes	2	0.0021803	167.23					By matching
ADNYAAQR	ILLDFVWYEPLTRGKADNYAAQRARDFHLG	EPLTRGKADNYAAQRARDFHLGWFLHPLVY	K	A	D	Q	R	A	3	1	1	1	0	1	0	0	0	0	0	0	0	0	0	0	0	0	1	0	0	0	8	0	907.41479	NbL03g21780.1;NbL13g06080.1	NbL03g21780.1	299	306	no	no	2	0.0008165	193.28
ADPELEAIR	______________________________	______________________________	M	A	D	I	R	Q	2	1	0	1	0	0	2	0	0	1	1	0	0	0	1	0	0	0	0	0	0	0	9	0	1012.5189	NbL02g18490.1	NbL02g18490.1	2	10	no	no	2	0.025423	117.89
ADPNYSLTIR	HPELIDKPSFRVYTKADPNYSLTIRDGKVV	RVYTKADPNYSLTIRDGKVVLASSDPSDPF	K	A	D	I	R	D	1	1	1	1	0	0	0	0	0	1	1	0	0	0	1	1	1	0	1	0	0	0	10	0	1148.5826	NbL19g13540.1;NbL07g00480.1;NbL09g21880.1	NbL19g13540.1	179	188	yes	no	2	0.005323	117.53			By MS/MS
ADPPIYTIQICIPK	CGGEPRAMLMKTRGKADPPIYTIQICIPKH	KADPPIYTIQICIPKHALSLIFSFTNGTEW	K	A	D	P	K	H	1	0	0	1	1	1	0	0	0	4	0	1	0	0	3	0	1	0	1	0	0	0	14	0	1627.8644	NbL06g03590.1	NbL06g03590.1	147	160	yes	yes	2	0.011432	99.5
ADQAEEIAAK	GTFKNGFQGGVHIVKADQAEEIAAKMLGQI	VHIVKADQAEEIAAKMLGQILVTKQTGAQG	K	A	D	A	K	M	4	0	0	1	0	1	2	0	0	1	0	1	0	0	0	0	0	0	0	0	0	0	10	0	1044.5088	NbL09g14120.1;NbL16g06530.1	NbL16g06530.1	101	110	no	no	2	8.0654E-16	246.93	By matching	By matching		By MS/MS	By MS/MS	By MS/MS	By MS/MS
ADQLTDDQISEFK	______________________________	______________________________	M	A	D	F	K	E	1	0	0	3	0	2	1	0	0	1	1	1	0	1	0	1	1	0	0	0	0	0	13	0	1508.6995	NbL07g10590.1;NbL19g00130.1;NbL16g23340.1;NbL13g22460.1;NbL09g23760.1;NbL17g11260.1	NbL07g10590.1	2	14	no	no	2	1.9788E-26	268.14	By MS/MS	By MS/MS	By matching	By MS/MS	By matching		By MS/MS
ADQLTDDQVSEFK	______________________________	______________________________	M	A	D	F	K	E	1	0	0	3	0	2	1	0	0	0	1	1	0	1	0	1	1	0	0	1	0	0	13	0	1494.6838	NbL09g20660.1	NbL09g20660.1	2	14	yes	yes	2	1.9267E-72	312.95			By matching		By matching	By MS/MS	By MS/MS
ADQNEVYADLAR	NTNDITDTWESMISRADQNEVYADLARPGG	ISRADQNEVYADLARPGGWNDPDMLEVGNG	R	A	D	A	R	P	3	1	1	2	0	1	1	0	0	0	1	0	0	0	0	0	0	0	1	1	0	0	12	0	1363.6368	NbL14g11630.1;NbL04g03500.1	NbL14g11630.1	255	266	no	no	2	1.7393E-10	252.97
ADRDESSPYAAMLAAQDVSQR	GRETMVRITGGMKVKADRDESSPYAAMLAA	SPYAAMLAAQDVSQRCKELGINALHIKLRA	K	A	D	Q	R	C	5	2	0	3	0	2	1	0	0	0	1	0	1	0	1	3	0	0	1	1	0	0	21	1	2280.0441	NbL05g14580.1;NbL02g18170.1;NbL12g10620.1;NbL15g02950.1;NbL19g18510.1	NbL12g10620.1	63	83	no	no	3	7.5061E-14	173.09
ADRVEGGYVLNGNK	SEPNAGSDVVSMKCKADRVEGGYVLNGNKM	KADRVEGGYVLNGNKMWCTNGPTAQTLVVY	K	A	D	N	K	M	1	1	2	1	0	0	1	3	0	0	1	1	0	0	0	0	0	0	1	2	0	0	14	1	1490.7478	NbL14g06720.1;NbL17g08320.1	NbL17g08320.1	170	183	no	no	3	0.0049254	129.54
ADSATPFK	______________________________	______________________________	M	A	D	F	K	K	2	0	0	1	0	0	0	0	0	0	0	1	0	1	1	1	1	0	0	0	0	0	8	0	835.40758	NbL10g07690.1	NbL10g07690.1	2	9	yes	yes	1	0.013666	111.01
ADSATPFKK	______________________________	______________________________	M	A	D	K	K	V	2	0	0	1	0	0	0	0	0	0	0	2	0	1	1	1	1	0	0	0	0	0	9	1	963.50255	NbL10g07690.1	NbL10g07690.1	2	10	yes	yes	2	0.00068623	178.99
ADSCDFGGLGLITTVDPSVGTCR	ISYALNSYYQQHDQRADSCDFGGLGLITTV	LGLITTVDPSVGTCRFIVQLRTSSSASFFI	R	A	D	C	R	F	1	1	0	3	2	0	0	4	0	1	2	0	0	1	1	2	3	0	0	2	0	0	23	0	2397.0941	NbL05g07950.1	NbL05g07950.1	422	444	yes	yes	2;3	7.408E-12	140.93
ADSFLEK	EDGARFPEFLIDQGKADSFLEKGLRPWLFE	EFLIDQGKADSFLEKGLRPWLFEEAIKGTD	K	A	D	E	K	G	1	0	0	1	0	0	1	0	0	0	1	1	0	1	0	1	0	0	0	0	0	0	7	0	808.39668	tr|A9CJ11|A9CJ11_AGRFC	tr|A9CJ11|A9CJ11_AGRFC	222	228	yes	yes	2	0.014865	157.99
ADSLLSQALANSAELEQK	DLEVKLQLSDENFSKADSLLSQALANSAEL	LLSQALANSAELEQKLKSLEELHHESGNAL	K	A	D	Q	K	L	4	0	1	1	0	2	2	0	0	0	4	1	0	0	0	3	0	0	0	0	0	0	18	0	1886.9585	NbL18g18760.1	NbL18g18760.1	431	448	yes	yes	2;3	5.3359E-110	323.59							By matching
ADSNGGPAAAPR	RTEETPQTGAANGPRADSNGGPAAAPRQGR	GPRADSNGGPAAAPRQGRPSAQETVAEPNN	R	A	D	P	R	Q	4	1	1	1	0	0	0	2	0	0	0	0	0	0	2	1	0	0	0	0	0	0	12	0	1082.5105	NbL09g12940.1	NbL09g12940.1	132	143	yes	yes	2	0.038618	85.731
ADSPPYGIDYPTHRPTGR	LVDNGNNNYLLTSARADSPPYGIDYPTHRP	PPYGIDYPTHRPTGRFSNGFNIPDLISQEL	R	A	D	G	R	F	1	2	0	2	0	0	0	2	1	1	0	0	0	0	4	1	2	0	2	0	0	0	18	1	1998.9548	NbL16g06360.1	NbL16g06360.1	49	66	yes	yes	2;3	0.0038001	87.824
ADSPPYGIDYPTR	LVDSGNNNYLATTARADSPPYGIDYPTRGA	ARADSPPYGIDYPTRGATGRFSNGLNIPDI	R	A	D	T	R	G	1	1	0	2	0	0	0	1	0	1	0	0	0	0	3	1	1	0	2	0	0	0	13	0	1450.6729	NbL18g02180.1	NbL18g02180.1	65	77	yes	yes	2	0.00020776	186.87
ADSQAASESDVTSDMFEENFK	LAEIEALKGDNNVDKADSQAASESDVTSDM	SESDVTSDMFEENFKELKKWVDVKSSKYGV	K	A	D	F	K	E	3	0	1	3	0	1	3	0	0	0	0	1	1	2	0	4	1	0	0	1	0	0	21	0	2306.9485	NbL03g11790.1	NbL03g11790.1	1247	1267	yes	yes	2;3	2.8085E-174	354.39		By MS/MS	By matching
ADSSGHSQVGQGQSEGPR	GSRHSGSRHHEASSRADSSGHSQVGQGQSE	SGHSQVGQGQSEGPRTSRNWGSSFSQDSDS	R	A	D	P	R	T	1	1	0	1	0	3	1	4	1	0	0	0	0	0	1	4	0	0	0	1	0	0	18	0	1782.7881	CON__P20930	CON__P20930	2541	2558	yes	yes	3	2.6513E-06	149.31
ADSSLPQDALFLGFDSSTQSLK	______________________________	DALFLGFDSSTQSLKATVLDANLNIVAAEL	M	A	D	L	K	A	2	0	0	3	0	2	0	1	0	0	4	1	0	2	1	5	1	0	0	0	0	0	22	0	2326.1329	NbL18g14390.1	NbL18g14390.1	2	23	yes	yes	2	0.067873	53.828
ADSSPYGIDYPTR	LVDSGNNNYLATTARADSSPYGIDYPTRRA	ARADSSPYGIDYPTRRATGRFSNGFNIPDL	R	A	D	T	R	R	1	1	0	2	0	0	0	1	0	1	0	0	0	0	2	2	1	0	2	0	0	0	13	0	1440.6521	NbL13g22990.1	NbL13g22990.1	64	76	yes	yes	2	0.00024686	172.21
ADSTGGISGSSNDAR	SLSTNVKRVDDELLKADSTGGISGSSNDAR	ADSTGGISGSSNDARHATEVNNLESFESAI	K	A	D	A	R	H	2	1	1	2	0	0	0	3	0	1	0	0	0	0	0	4	1	0	0	0	0	0	15	0	1393.607	NbL01g24560.1	NbL01g24560.1	149	163	yes	yes	2	0.00017131	140.45							By MS/MS
ADSWVITK	DDFTPTGTGEPPLSKADSWVITKDPLSGKA	GEPPLSKADSWVITKDPLSGKAARRETNTM	K	A	D	T	K	D	1	0	0	1	0	0	0	0	0	1	0	1	0	0	0	1	1	1	0	1	0	0	8	0	918.48108	NbL02g22460.1	NbL02g22460.1	566	573	yes	yes	2	1.1507E-07	221.7			By matching	By matching
ADSWVVTK	DDFTPTGTGEPPLSKADSWVVTKDPLSGKA	GEPPLSKADSWVVTKDPLSGKAARRETNTM	K	A	D	T	K	D	1	0	0	1	0	0	0	0	0	0	0	1	0	0	0	1	1	1	0	2	0	0	8	0	904.46543	NbL19g11990.1	NbL19g11990.1	600	607	yes	yes	2	5.2913E-05	204.65					By MS/MS
ADSYSHPLFSCR	______________________________	______________________________	M	A	D	C	R	S	1	1	0	1	1	0	0	0	1	0	1	0	0	1	1	3	0	0	1	0	0	0	12	0	1438.6299	NbL03g13390.1	NbL03g13390.1	2	13	yes	yes	2	0.00032331	175.15
ADTANSSSEEGASQK	IEKPMENETESGGEKADTANSSSEEGASQK	ADTANSSSEEGASQKEQTTSDAEKPSTDGK	K	A	D	Q	K	E	3	0	1	1	0	1	2	1	0	0	0	1	0	0	0	4	1	0	0	0	0	0	15	0	1480.6278	NbL18g18640.1	NbL18g18640.1	851	865	yes	yes	2	4.897E-08	188.15				By MS/MS
ADTANSSSEEGASQKEQTTSDAEKPSTDGK	IEKPMENETESGGEKADTANSSSEEGASQK	EQTTSDAEKPSTDGKADAQSKDHESDHDEL	K	A	D	G	K	A	4	0	1	3	0	2	4	2	0	0	0	3	0	0	1	6	4	0	0	0	0	0	30	2	3055.3338	NbL18g18640.1	NbL18g18640.1	851	880	yes	yes	4	3.6394E-08	89.882				By MS/MS
ADTEGDNLRDDVPEKFENR	QLQAVDLQSIEPAIRADTEGDNLRDDVPEK	GDNLRDDVPEKFENREALISAVPSFEEPYI	R	A	D	N	R	E	1	2	2	4	0	0	3	1	0	0	1	1	0	1	1	0	1	0	0	1	0	0	19	2	2219.0091	NbL17g04640.1;NbL10g16330.1	NbL17g04640.1	99	117	yes	no	3	1.105E-06	148.36
ADTGEDLTIQQSHGGSGK	ELYKDFNEAFAKKWKADTGEDLTIQQSHGG	GEDLTIQQSHGGSGKQARSVIDGLEADVVT	K	A	D	G	K	Q	1	0	0	2	0	2	1	4	1	1	1	1	0	0	0	2	2	0	0	0	0	0	18	0	1799.8286	tr|A9CJV0|A9CJV0_AGRFC	tr|A9CJV0|A9CJV0_AGRFC	56	73	yes	yes	3	0.00080355	101.04
ADTLAALR	______________________________	______________________________	M	A	D	L	R	S	3	1	0	1	0	0	0	0	0	0	2	0	0	0	0	0	1	0	0	0	0	0	8	0	829.46577	NbL12g05480.1;NbL02g08870.1	NbL12g05480.1	2	9	yes	no	2	7.6786E-08	225.8							By MS/MS
ADTLTDEINFLR	DVDAAYMNKVELQAKADTLTDEINFLRALY	QAKADTLTDEINFLRALYDAELSQMQTHIS	K	A	D	L	R	A	1	1	1	2	0	0	1	0	0	1	2	0	0	1	0	0	2	0	0	0	0	0	12	0	1406.7042	CON__P02538;CON__P04259;CON__P48668	CON__P02538	288	299	no	no	2	8.7726E-16	247.08		By MS/MS	By MS/MS		By MS/MS	By MS/MS	By MS/MS
ADTMEMIK	______________________________	KLNGSERADTMEMIKDACENWGFFELVNHG	R	A	D	I	K	D	1	0	0	1	0	0	1	0	0	1	0	1	2	0	0	0	1	0	0	0	0	0	8	0	937.42489	NbL18g17030.1	NbL18g17030.1	13	20	yes	yes	2	0.02722	95.531
ADTMYFIADSEK	EDVLNKQFAFELSTRADTMYFIADSEKEKE	STRADTMYFIADSEKEKEDWINSIGRCIVQ	R	A	D	E	K	E	2	0	0	2	0	0	1	0	0	1	0	1	1	1	0	1	1	0	1	0	0	0	12	0	1389.6122	NbL10g11880.1;NbL15g12210.1	NbL10g11880.1	101	112	no	no	2	0.00019434	158.47
ADTNELK	MAPPDPILGVSEAFKADTNELKLNLGVGAY	LGVSEAFKADTNELKLNLGVGAYRTEELQP	K	A	D	L	K	L	1	0	1	1	0	0	1	0	0	0	1	1	0	0	0	0	1	0	0	0	0	0	7	0	789.38685	NbL02g01570.1;NbL13g03840.1;NbL02g23400.1	NbL13g03840.1	82	88	no	no	2	0.02097	145.04				By MS/MS	By MS/MS	By matching
ADTPVSTSVSSFAVEESVDVK	MDNGEDFFNNLPSPKADTPVSTSVSSFAVE	TSVSSFAVEESVDVKESQPEMDVQEESADT	K	A	D	V	K	E	2	0	0	2	0	0	2	0	0	0	0	1	0	1	1	5	2	0	0	5	0	0	21	0	2153.0376	NbL14g08390.1	NbL14g08390.1	522	542	yes	yes	3	0.019816	54.368
ADTQEESVLEAK	VSNPKGQMSGILIRKADTQEESVLEAKGLF	IRKADTQEESVLEAKGLFYGIGHSPNSQLL	K	A	D	A	K	G	2	0	0	1	0	1	3	0	0	0	1	1	0	0	0	1	1	0	0	1	0	0	12	0	1318.6252	NbL19g13790.1	NbL19g13790.1	326	337	yes	yes	2	4.6429E-23	257.09			By matching	By matching
ADVASNIAR	LGAPVEVVTADHQNKADVASNIARQWYDTE	ADHQNKADVASNIARQWYDTEQVDSIMELT	K	A	D	A	R	Q	3	1	1	1	0	0	0	0	0	1	0	0	0	0	0	1	0	0	0	1	0	0	9	0	915.47739	tr|A9CG38|A9CG38_AGRFC	tr|A9CG38|A9CG38_AGRFC	80	88	yes	yes	2	0.014599	110.41
ADVEADVTAGQPK	______________________________	______________________________	M	A	D	P	K	K	3	0	0	2	0	1	1	1	0	0	0	1	0	0	1	0	1	0	0	2	0	0	13	0	1299.6307	NbL09g00040.1;NbL08g05120.1	NbL09g00040.1	2	14	yes	no	2	6.8538E-05	205.52
ADVEADVTSGQPK	______________________________	______________________________	-	A	D	P	K	K	2	0	0	2	0	1	1	1	0	0	0	1	0	0	1	1	1	0	0	2	0	0	13	0	1315.6256	NbL11g21120.1	NbL11g21120.1	1	13	yes	yes	2	0.00011456	199.09
ADVEGADVAAGQPK	______________________________	MADVEGADVAAGQPKKRTFKKFSYRGVDLD	M	A	D	P	K	K	4	0	0	2	0	1	1	2	0	0	0	1	0	0	1	0	0	0	0	2	0	0	14	0	1326.6416	NbL15g15800.1;NbL02g12580.1	NbL15g15800.1	2	15	yes	no	2	6.1688E-07	212.89
ADVEPFGLISPHIHPR	NRMPGLNTLGISIVRADVEPFGLISPHIHP	DVEPFGLISPHIHPRGNELILVLEGILYVA	R	A	D	P	R	G	1	1	0	1	0	0	1	1	2	2	1	0	0	1	3	1	0	0	0	1	0	0	16	0	1783.937	NbL01g21050.1	NbL01g21050.1	110	125	yes	yes	4	0.044639	97.631
ADVFLLVGTQPR	RSGYIMNTSISGLEKADVFLLVGTQPRAEA	LEKADVFLLVGTQPRAEAAMVNARIRKTVR	K	A	D	P	R	A	1	1	0	1	0	1	0	1	0	0	2	0	0	1	1	0	1	0	0	2	0	0	12	0	1314.7296	NbL13g26740.1	NbL13g26740.1	432	443	yes	yes	2	7.764E-05	205.83						By matching	By MS/MS
ADVPGIENEIDLK	KFQSIDTDMFLNFLKADVPGIENEIDLKLW	LKADVPGIENEIDLKLWTEGTGIPPDAMEP	K	A	D	L	K	L	1	0	1	2	0	0	2	1	0	2	1	1	0	0	1	0	0	0	0	1	0	0	13	0	1411.7195	NbL02g02200.1	NbL02g02200.1	437	449	yes	yes	2	0.0017521	122.55
ADVTEGSAR	KSILSGPNPDLQIVKADVTEGSARLADAIG	DLQIVKADVTEGSARLADAIGNDSDAVICA	K	A	D	A	R	L	2	1	0	1	0	0	1	1	0	0	0	0	0	0	0	1	1	0	0	1	0	0	9	0	904.42502	NbL19g03090.1	NbL19g03090.1	113	121	yes	yes	2	0.033188	96.492
ADWDLQVNQPAAGNYYPINLGMFLK	DSNGRDFLKRIRDYRADWDLQVNQPAAGNY	AAGNYYPINLGMFLKDNSNEFSVLVDRAVG	R	A	D	L	K	D	3	0	3	2	0	2	0	2	0	1	3	1	1	1	2	0	0	1	2	1	0	0	25	0	2837.3847	NbL03g02970.1	NbL03g02970.1	760	784	yes	yes	3	2.4665E-09	113.78
ADWDLQVTQPVAGNYYPVNLGTYITDKK	DSNGRDFLERVRDYRADWDLQVTQPVAGNY	NYYPVNLGTYITDKKSELSVLVDRATGGAS	R	A	D	K	K	S	2	0	2	3	0	2	0	2	0	1	2	2	0	0	2	0	3	1	3	3	0	0	28	1	3168.5768	NbL12g07800.1	NbL12g07800.1	163	190	yes	yes	3	3.6987E-13	107.03
ADWEEYDATCLVSR	PWGLKAFTNYLGENKADWEEYDATCLVSRF	KADWEEYDATCLVSRFNNVSATILIDQGED	K	A	D	S	R	F	2	1	0	2	1	0	2	0	0	0	1	0	0	0	0	1	1	1	1	1	0	0	14	0	1713.7305	NbL14g15290.1	NbL14g15290.1	200	213	yes	yes	2	0.0014567	117.95
ADWLDGQWSGLR	LEQEFEAGQSYKPNKADWLDGQWSGLRAAD	PNKADWLDGQWSGLRAADNADEQRRGKTGV	K	A	D	L	R	A	1	1	0	2	0	1	0	2	0	0	2	0	0	0	0	1	0	2	0	0	0	0	12	0	1402.663	tr|A9CHK1|A9CHK1_AGRFC	tr|A9CHK1|A9CHK1_AGRFC	576	587	yes	yes	2	0.00010225	203.02				By matching	By MS/MS
ADWLVFNFK	ICYGGVQLREPVAAKADWLVFNFKDLINSL	EPVAAKADWLVFNFKDLINSLE________	K	A	D	F	K	D	1	0	1	1	0	0	0	0	0	0	1	1	0	2	0	0	0	1	0	1	0	0	9	0	1138.5811	NbL09g06800.1;NbL11g03380.1	NbL09g06800.1	309	317	no	no	2	0.0033142	137.9
ADWMIYVTDVGQR	STDLTALWYRLNEEKADWMIYVTDVGQREH	EKADWMIYVTDVGQREHFEMFFSAAKRAGW	K	A	D	Q	R	E	1	1	0	2	0	1	0	1	0	1	0	0	1	0	0	0	1	1	1	2	0	0	13	0	1552.7344	NbL02g03210.1;NbL10g01890.1;NbL16g01930.1	NbL10g01890.1	398	410	no	no	2	3.748E-15	223.31
ADWVEKNPNATK	GELWKGHPEKALGMRADWVEKNPNATKALL	GMRADWVEKNPNATKALLMAVMEAQQWCDE	R	A	D	T	K	A	2	0	2	1	0	0	1	0	0	0	0	2	0	0	1	0	1	1	0	1	0	0	12	1	1371.6783	tr|Q7CTL1|Q7CTL1_AGRFC	tr|Q7CTL1|Q7CTL1_AGRFC	263	274	yes	yes	2;3	0.00013502	194.17
ADYDESGPSVVHR	ILAKVVFPQNQHITKADYDESGPSVVHRKC	TKADYDESGPSVVHRKCF____________	K	A	D	H	R	K	1	1	0	2	0	0	1	1	1	0	0	0	0	0	1	2	0	0	1	2	0	0	13	0	1430.6426	NbL05g21730.1;NbL13g25450.1	NbL05g21730.1	346	358	yes	no	2;3	0.00024584	164.66
ADYDYLIK	______________________________	APPARARADYDYLIKLLLIGDSGVGKSCLL	R	A	D	I	K	L	1	0	0	2	0	0	0	0	0	1	1	1	0	0	0	0	0	0	2	0	0	0	8	0	999.49131	NbL00g00890.1;NbL08g02890.1;NbL04g02210.1;NbL05g04920.1;NbL14g13140.1	NbL00g00890.1	10	17	no	no	2	0.0012926	174.27
ADYFLVGK	EELIGSLEGNEGYGRADYFLVGKDFPDYIE	GNEGYGRADYFLVGKDFPDYIECQDKVDEA	R	A	D	G	K	D	1	0	0	1	0	0	0	1	0	0	1	1	0	1	0	0	0	0	1	1	0	0	8	0	911.47527	NbL18g06660.1;NbL06g13790.1	NbL18g06660.1	917	924	no	no	2	0.0019366	165.11	By MS/MS	By matching		By MS/MS	By MS/MS
ADYFLVGNDFPSYIECQER	DDLIGSLEGTEGFGRADYFLVGNDFPSYIE	LVGNDFPSYIECQERVDEAYRDQRRWTKMS	R	A	D	E	R	V	1	1	1	2	1	1	2	1	0	1	1	0	0	2	1	1	0	0	2	1	0	0	19	0	2322.0263	NbL16g14910.1	NbL16g14910.1	911	929	yes	yes	2;3	2.8843E-19	210.39					By MS/MS
ADYKEPLYDVK	NLHMAGGPEASGQTRADYKEPLYDVKELRT	GQTRADYKEPLYDVKELRTIAPTDLKQPFD	R	A	D	V	K	E	1	0	0	2	0	0	1	0	0	0	1	2	0	0	1	0	0	0	2	1	0	0	11	1	1339.666	NbL17g23180.1;NbL01g02960.1	NbL17g23180.1	311	321	yes	no	2;3	0.0013183	166.69
ADYTVVLR	DICRNIDTAAKSVEKADYTVVLRGDSTLRG	AAKSVEKADYTVVLRGDSTLRGHFPEEADA	K	A	D	L	R	G	1	1	0	1	0	0	0	0	0	0	1	0	0	0	0	0	1	0	1	2	0	0	8	0	935.50763	NbL03g21410.1	NbL03g21410.1	765	772	yes	yes	2	0.00075221	194.25	By MS/MS	By MS/MS			By matching
ADYVFVNSFYK	AYFELVLNQFINVEKADYVFVNSFYKLEAE	NVEKADYVFVNSFYKLEAEVVDAMSKVIPM	K	A	D	Y	K	L	1	0	1	1	0	0	0	0	0	0	0	1	0	2	0	1	0	0	2	2	0	0	11	0	1351.6449	NbL07g14080.1	NbL07g14080.1	203	213	yes	yes	2	0.00037775	159.34
AEAALNMSLDDLIKK	______________________________	AEAALNMSLDDLIKKNKTDTGGKRRGRGRG	M	A	E	K	K	N	3	0	1	2	0	0	1	0	0	1	3	2	1	0	0	1	0	0	0	0	0	0	15	1	1630.86	NbL17g09950.1	NbL17g09950.1	2	16	yes	yes	2	0.041494	101.71
AEAAMVNAR	LEKADVFLLVGTQPRAEAAMVNARIRKTVR	VGTQPRAEAAMVNARIRKTVRANNAKVGYI	R	A	E	A	R	I	4	1	1	0	0	0	1	0	0	0	0	0	1	0	0	0	0	0	0	1	0	0	9	0	931.45455	NbL13g26740.1	NbL13g26740.1	444	452	yes	yes	2	0.0021153	136.27							By MS/MS
AEADFLVMEQK	STELYINLQKTYQAKAEADFLVMEQKVRNL	YQAKAEADFLVMEQKVRNLLKKIGRDPASI	K	A	E	Q	K	V	2	0	0	1	0	1	2	0	0	0	1	1	1	1	0	0	0	0	0	1	0	0	11	0	1279.6118	NbL16g03310.1	NbL16g03310.1	366	376	yes	yes	2	3.2092E-05	188.87
AEADFRDNYSPGWK	ACAATVEKLNESGVRAEADFRDNYSPGWKY	RAEADFRDNYSPGWKYSHWEMKGVPLRIEI	R	A	E	W	K	Y	2	1	1	2	0	0	1	1	0	0	0	1	0	1	1	1	0	1	1	0	0	0	14	1	1654.7376	NbL03g20380.1;NbL07g16940.1	NbL03g20380.1	354	367	no	no	3	0.038035	88.552
AEADFVIMEQK	STELYINLQKTYQAKAEADFVIMEQKVRNL	YQAKAEADFVIMEQKVRNLLKKIGRDPASI	K	A	E	Q	K	V	2	0	0	1	0	1	2	0	0	1	0	1	1	1	0	0	0	0	0	1	0	0	11	0	1279.6118	NbL10g03250.1	NbL10g03250.1	338	348	yes	yes	2	0.0020297	127.76
AEADFWQEAAK	DASKFAGVLGDMNVRAEADFWQEAAKAIMT	MNVRAEADFWQEAAKAIMTTDTYPKVSTRT	R	A	E	A	K	A	4	0	0	1	0	1	2	0	0	0	0	1	0	1	0	0	0	1	0	0	0	0	11	0	1264.5724	sp|Q8UA56|ARGJ_AGRFC	sp|Q8UA56|ARGJ_AGRFC	144	154	yes	yes	2	0.0048697	117.25
AEADYRDNYSPGWK	ACAATVKNLNESGIRAEADYRDNYSPGWKY	RAEADYRDNYSPGWKYSHWEMKGVPLRIEI	R	A	E	W	K	Y	2	1	1	2	0	0	1	1	0	0	0	1	0	0	1	1	0	1	2	0	0	0	14	1	1670.7325	NbL16g03580.1	NbL16g03580.1	341	354	yes	yes	3	0.035522	94.191
AEAEADSQGEPEAAETEEVATETAVATEERPPFKPR	MGLSSKWESRSFVVRAEAEADSQGEPEAAE	ETAVATEERPPFKPRAKLGDIMGILNKQAI	R	A	E	P	R	A	8	2	0	1	0	1	10	1	0	0	0	1	0	1	4	1	4	0	0	2	0	0	36	2	3841.7766	NbL13g05730.1	NbL13g05730.1	63	98	yes	yes	4	2.3463E-06	66.894
AEAEALYQTK	AEVRAQYEEIAQRSKAEAEALYQTKVQQLQ	AQRSKAEAEALYQTKVQQLQISVDQHGDNL	K	A	E	T	K	V	3	0	0	0	0	1	2	0	0	0	1	1	0	0	0	0	1	0	1	0	0	0	10	0	1122.5557	CON__ENSEMBL:ENSBTAP00000038253;CON__P12035;CON__Q32MB2;CON__Q7RTS7;CON__Q8N1N4-2;CON__Q7RTT2;CON__Q3SY84;CON__P19013	CON__P19013	398	407	no	no	2	5.4199E-68	318.46			By matching			By matching
AEAEEKEQAAAEAAAAAAR	SPWGNIGAWAAEAERAEAEEKEQAAAEAAA	EKEQAAAEAAAAAARPTGAGKDPQSFPSLK	R	A	E	A	R	P	11	1	0	0	0	1	5	0	0	0	0	1	0	0	0	0	0	0	0	0	0	0	19	1	1856.8864	NbL18g09960.1;NbL08g09250.1	NbL18g09960.1	19	37	yes	no	3	0.0015372	91.457
AEAEFWR	ALDPLNKEHVIEVNKAEAEFWRKSEGYRVG	EHVIEVNKAEAEFWRKSEGYRVGWSDEILG	K	A	E	W	R	K	2	1	0	0	0	0	2	0	0	0	0	0	0	1	0	0	0	1	0	0	0	0	7	0	907.41882	NbL09g22150.1;NbL15g16410.1	NbL15g16410.1	440	446	no	no	2	0.0065006	183.89
AEAEGPNRSPEIR	______________________________	______________________________	M	A	E	I	R	K	2	2	1	0	0	0	3	1	0	1	0	0	0	0	2	1	0	0	0	0	0	0	13	1	1424.7008	NbL03g09520.1	NbL03g09520.1	2	14	yes	yes	2	0.027374	104.22
AEAELEGVDILVNNAGITK	ANLADRAEVKALGEKAEAELEGVDILVNNA	LEGVDILVNNAGITKDGLFVRMSDEDWDNV	K	A	E	T	K	D	3	0	2	1	0	0	3	2	0	2	2	1	0	0	0	0	1	0	0	2	0	0	19	0	1955.0211	tr|A9CJH7|A9CJH7_AGRFC	tr|A9CJH7|A9CJH7_AGRFC	74	92	yes	yes	2;3	3.6141E-10	194.05
AEAESLYQSK	AEVKAQNEDIAQKSKAEAESLYQSKYEELQ	AQKSKAEAESLYQSKYEELQITAGRHGDSV	K	A	E	S	K	Y	2	0	0	0	0	1	2	0	0	0	1	1	0	0	0	2	0	0	1	0	0	0	10	0	1124.535	CON__P04264	CON__P04264	367	376	yes	yes	2	3.6234E-53	298.58	By MS/MS	By MS/MS	By matching	By matching	By MS/MS	By MS/MS	By MS/MS
AEAESLYQSKYEELQITAGR	AEVKAQNEDIAQKSKAEAESLYQSKYEELQ	LYQSKYEELQITAGRHGDSVRNSKIEISEL	K	A	E	G	R	H	3	1	0	0	0	2	4	1	0	1	2	1	0	0	0	2	1	0	2	0	0	0	20	1	2285.1176	CON__P04264	CON__P04264	367	386	yes	yes	2;3	0.00027998	184.22						By MS/MS	By matching
AEAESTSQSLSK	PPGQYDGDIIISATKAEAESTSQSLSKVEK	ATKAEAESTSQSLSKVEKHQLYRELRDCLD	K	A	E	S	K	V	2	0	0	0	0	1	2	0	0	0	1	1	0	0	0	4	1	0	0	0	0	0	12	0	1236.5834	NbL15g08470.1;NbL04g15220.1	NbL15g08470.1	189	200	yes	no	2	6.6854E-07	222.18							By matching
AEAESWYQTK	AEVKAQYEEIAQRSRAEAESWYQTKYEELQ	AQRSRAEAESWYQTKYEELQVTAGRHGDDL	R	A	E	T	K	Y	2	0	0	0	0	1	2	0	0	0	0	1	0	0	0	1	1	1	1	0	0	0	10	0	1211.5459	CON__O95678;CON__P02538;CON__P04259;CON__P48668;CON__Q8BGZ7	CON__P02538	350	359	no	no	2	1.4617E-82	324.09							By matching
AEAESWYR	AEIKAQYDDIATRSRAEAESWYRSKCEEMK	DIATRSRAEAESWYRSKCEEMKATVIRHGE	R	A	E	Y	R	S	2	1	0	0	0	0	2	0	0	0	0	0	0	0	0	1	0	1	1	0	0	0	8	0	1010.4458	CON__O43790;CON__P78386;CON__Q61726;CON__Q6NT21;CON__P78385	CON__Q6NT21	296	303	no	no	2	5.2908E-05	207.6
AEAFGCLISYHAR	GIIGLGRIGLAIAKRAEAFGCLISYHARSQ	KRAEAFGCLISYHARSQKPNTNYKYYPSVV	R	A	E	A	R	S	3	1	0	0	1	0	1	1	1	1	1	0	0	1	0	1	0	0	1	0	0	0	13	0	1493.7085	NbL13g20620.1	NbL13g20620.1	165	177	yes	yes	3	0.0081703	127.56
AEAFGCPISYHTR	GIIGLGRIGLAIAKRAEAFGCPISYHTRSE	KRAEAFGCPISYHTRSEKPNTNYKYYPSVV	R	A	E	T	R	S	2	1	0	0	1	0	1	1	1	1	0	0	0	1	1	1	1	0	1	0	0	0	13	0	1507.6878	NbL03g23020.1	NbL03g23020.1	163	175	yes	yes	2;3	0.00018474	164.48							By matching
AEAFGCPVSYHSR	GIIGLGRIGSAIAKRAEAFGCPVSYHSRSK	KRAEAFGCPVSYHSRSKKPNINYKYYSNVV	R	A	E	S	R	S	2	1	0	0	1	0	1	1	1	0	0	0	0	1	1	2	0	0	1	1	0	0	13	0	1479.6565	NbL19g20710.1	NbL19g20710.1	163	175	yes	yes	3	0.038362	62.924
AEAFQVLR	ENIITKKFLRFLSMRAEAFQVLRRKPVQGY	LRFLSMRAEAFQVLRRKPVQGYDISFLITN	R	A	E	L	R	R	2	1	0	0	0	1	1	0	0	0	1	0	0	1	0	0	0	0	0	1	0	0	8	0	932.50797	NbL19g23450.1;NbL06g01980.1	NbL19g23450.1	98	105	yes	no	2	0.01885	116.25							By matching
AEAGEDVLSNPGSEEEEILFAQINKR	DDGGDATMYILLGARAEAGEDVLSNPGSEE	GSEEEEILFAQINKRLKASPGWFTKQRDAL	R	A	E	K	R	L	3	1	2	1	0	1	6	2	0	2	2	1	0	1	1	2	0	0	0	1	0	0	26	1	2844.3777	sp|Q8UJ99|SAHH_AGRFC	sp|Q8UJ99|SAHH_AGRFC	146	171	yes	yes	3	5.4259E-09	138.46
AEAGFQEK	FGDCLVNSLYAVYQKAEAGFQEKYFELLKA	LYAVYQKAEAGFQEKYFELLKAGGTKHHSE	K	A	E	E	K	Y	2	0	0	0	0	1	2	1	0	0	0	1	0	1	0	0	0	0	0	0	0	0	8	0	878.4134	tr|Q7CT92|Q7CT92_AGRFC	tr|Q7CT92|Q7CT92_AGRFC	557	564	yes	yes	2	0.018119	117.81
AEAGYNDWFPLDNPATPER	SAVLFAIQNAIKSARAEAGYNDWFPLDNPA	YNDWFPLDNPATPERIRMACTDEFTKLLVE	R	A	E	E	R	I	3	1	2	2	0	0	2	1	0	0	1	0	0	1	3	0	1	1	1	0	0	0	19	0	2161.9705	NbL00g00230.1	NbL00g00230.1	1327	1345	yes	yes	2;3	1.0658E-31	240.46		By matching	By MS/MS	By MS/MS
AEAHLYTIIK	LKKEQDEKEQKRKEKAEAHLYTIIKVARDE	KRKEKAEAHLYTIIKVARDEDLGEQIGKEI	K	A	E	I	K	V	2	0	0	0	0	0	1	0	1	2	1	1	0	0	0	0	1	0	1	0	0	0	10	0	1157.6445	NbL13g23020.1;NbL18g02240.1;NbL10g09400.1;NbL12g14860.1	NbL18g02240.1	559	568	no	no	2;3	0.059421	82.831
AEAINPDIK	LSSFTARPRRMVVVRAEAINPDIKKDEAKV	RMVVVRAEAINPDIKKDEAKVVDSVIVTEL	R	A	E	I	K	K	2	0	1	1	0	0	1	0	0	2	0	1	0	0	1	0	0	0	0	0	0	0	9	0	969.51311	NbL13g10850.1	NbL13g10850.1	337	345	yes	yes	2	0.0045637	131.44							By matching
AEAINPDIKK	LSSFTARPRRMVVVRAEAINPDIKKDEAKV	MVVVRAEAINPDIKKDEAKVVDSVIVTELS	R	A	E	K	K	D	2	0	1	1	0	0	1	0	0	2	0	2	0	0	1	0	0	0	0	0	0	0	10	1	1097.6081	NbL13g10850.1	NbL13g10850.1	337	346	yes	yes	3	0.042695	75.652
AEALAGAEVLTVPAAFTR	GFAICYDVRFPQLFRAEALAGAEVLTVPAA	LAGAEVLTVPAAFTRQTGEAHWEILLRARA	R	A	E	T	R	Q	6	1	0	0	0	0	2	1	0	0	2	0	0	1	1	0	2	0	0	2	0	0	18	0	1785.9625	tr|Q7CSN1|Q7CSN1_AGRFC	tr|Q7CSN1|Q7CSN1_AGRFC	166	183	yes	yes	2	0.0049564	96.371
AEALQSLDEK	DNGKLERKLSPDNVKAEALQSLDEKAFRWA	PDNVKAEALQSLDEKAFRWAMNEDAMATEK	K	A	E	E	K	A	2	0	0	1	0	1	2	0	0	0	2	1	0	0	0	1	0	0	0	0	0	0	10	0	1102.5506	sp|Q8U7I5|TAL_AGRFC	sp|Q8U7I5|TAL_AGRFC	269	278	yes	yes	2	3.908E-06	192.12
AEANEEEEEEEEEEDNKKK	VRQVVEKFLAEEQAKAEANEEEEEEEEEED	EEEEEEEEEEDNKKKSSGAGDKEYDDDGDL	K	A	E	K	K	S	2	0	2	1	0	0	11	0	0	0	0	3	0	0	0	0	0	0	0	0	0	0	19	2	2306.951	NbL10g23940.1	NbL10g23940.1	66	84	yes	yes	4	0.030936	104.16
AEANEEEEEEEEEEEEEDNKKK	VRKVVEKFLAEEQAKAEANEEEEEEEEEEE	EEEEEEEEEEDNKKKSSGGGDKEYDDDGDL	K	A	E	K	K	S	2	0	2	1	0	0	14	0	0	0	0	3	0	0	0	0	0	0	0	0	0	0	22	2	2694.0788	NbL17g27700.1	NbL17g27700.1	66	87	yes	yes	4	0.0015128	75.319
AEAPFVGTGMEPIVAR	LMGSNMQRQAVPLLRAEAPFVGTGMEPIVA	EAPFVGTGMEPIVARDSGAAIAARRGGVVD	R	A	E	A	R	D	3	1	0	0	0	0	2	2	0	1	0	0	1	1	2	0	1	0	0	2	0	0	16	0	1643.8341	sp|Q8UE08|RPOB_AGRFC	sp|Q8UE08|RPOB_AGRFC	705	720	yes	yes	2	9.2959E-14	224.25	By MS/MS	By MS/MS	By matching
AEAPNDSPVVPR	NQERKEMEKKRLKWKAEAPNDSPVVPRGKP	KWKAEAPNDSPVVPRGKPVDPTKLVVELSP	K	A	E	P	R	G	2	1	1	1	0	0	1	0	0	0	0	0	0	0	3	1	0	0	0	2	0	0	12	0	1250.6255	NbL03g02970.1	NbL03g02970.1	977	988	yes	yes	2	0.0067487	111.27
AEAPVGFTPPQLDPNTPSPIFGGSTGGLLR	IRAMAEEAAAAATTKAEAPVGFTPPQLDPN	TPSPIFGGSTGGLLRKAQVEEFYVITWESP	K	A	E	L	R	K	2	1	1	1	0	1	1	5	0	1	3	0	0	2	6	2	3	0	0	1	0	0	30	0	2992.5294	NbL14g07260.1;NbL14g07240.1	NbL14g07260.1	60	89	yes	no	3	0.00017516	65.817
AEAPVIGIKPQFSGDLAQNSVGR	AGGRAVERSLTLPIKAEAPVIGIKPQFSGD	KPQFSGDLAQNSVGRFHIIGVSADGAKQAM	K	A	E	G	R	F	3	1	1	1	0	2	1	3	0	2	1	1	0	1	2	2	0	0	0	2	0	0	23	1	2353.239	tr|Q7CT39|Q7CT39_AGRFC	tr|Q7CT39|Q7CT39_AGRFC	821	843	yes	yes	3	1.0795E-06	114.76			By matching
AEASAPAVLSNELLEWPKK	______________________________	APAVLSNELLEWPKKDKRRILHAVYRVGDL	M	A	E	K	K	D	4	0	1	0	0	0	3	0	0	0	3	2	0	0	2	2	0	1	0	1	0	0	19	1	2052.0892	NbL02g22280.1	NbL02g22280.1	2	20	yes	yes	2	0.00082321	119.96
AEASEASSAADAFTNFK	NLPKNLRFRHKASVKAEASEASSAADAFTN	ASEASSAADAFTNFKHVLLPITDRNPYLSE	K	A	E	F	K	H	6	0	1	1	0	0	2	0	0	0	0	1	0	2	0	3	1	0	0	0	0	0	17	0	1715.7639	NbL02g15750.1	NbL02g15750.1	69	85	yes	yes	2;3	5.5644E-284	417.4
AEASLDYTDIPVSQIR	YLASRGKEALAPAPKAEASLDYTDIPVSQI	EASLDYTDIPVSQIRKVTASRLLLSKQTIP	K	A	E	I	R	K	2	1	0	2	0	1	1	0	0	2	1	0	0	0	1	2	1	0	1	1	0	0	16	0	1776.8894	NbL13g00020.1	NbL13g00020.1	305	320	no	no	2	5.9672E-33	331.92				By matching	By matching	By matching
AEATDVANAVLDGSDAILLGAETLR	TRVVDSMTDNLRPTRAEATDVANAVLDGSD	LDGSDAILLGAETLRGLYPVETISIVGKIC	R	A	E	L	R	G	6	1	1	3	0	0	2	2	0	1	4	0	0	0	0	1	2	0	0	2	0	0	25	0	2484.2708	NbL13g23800.1;NbL18g03090.1	NbL13g23800.1	328	352	no	no	2;3	2.1853000000000002E-64	238.17
AEATDVANAVLDGTDAILLGAETLR	TRVVDSMTDNLRPTRAEATDVANAVLDGTD	LDGTDAILLGAETLRGLYPVETISTVGRIC	R	A	E	L	R	G	6	1	1	3	0	0	2	2	0	1	4	0	0	0	0	0	3	0	0	2	0	0	25	0	2498.2864	NbL08g15350.1;NbL09g19470.1	NbL08g15350.1	394	418	no	no	2;3	3.1209000000000004E-64	236.19
AEAYASLR	DCLIAFYSSGYPLEKAEAYASLRKPFLVNE	SGYPLEKAEAYASLRKPFLVNELEPQYLLH	K	A	E	L	R	K	3	1	0	0	0	0	1	0	0	0	1	0	0	0	0	1	0	0	1	0	0	0	8	0	879.44503	NbL19g09710.1	NbL19g09710.1	118	125	yes	yes	2	0.0062403	148.04
AECCHLNPTEQCTK	EEWVKICLPAKAKVKAECCHLNPTEQCTKL	KAECCHLNPTEQCTKLEKEAVNVSLGNLLT	K	A	E	T	K	L	1	0	1	0	3	1	2	0	1	0	1	1	0	0	1	0	2	0	0	0	0	0	14	0	1746.7124	NbL18g09130.1	NbL18g09130.1	232	245	yes	yes	3	0.0094408	81.789
AEDAAAAAAAEASAAE	PGKRALERVAEKKQKAEDAAAAAAAEASAA	EDAAAAAAAEASAAE_______________	K	A	E	A	E	-	11	0	0	1	0	0	3	0	0	0	0	0	0	0	0	1	0	0	0	0	0	0	16	0	1388.6056	sp|Q8UBZ9|RS16_AGRFC	sp|Q8UBZ9|RS16_AGRFC	111	126	yes	yes	2	5.8202E-05	159.94
AEDAILGFLEK	______________________________	______________________________	M	A	E	E	K	N	2	0	0	1	0	0	2	1	0	1	2	1	0	1	0	0	0	0	0	0	0	0	11	0	1204.634	NbL03g22110.1	NbL03g22110.1	2	12	yes	yes	2	0.00080083	146.11			By MS/MS	By MS/MS
AEDAILGFLEKNEEISDSFK	______________________________	LGFLEKNEEISDSFKFAEQHGFLHEEIVNV	M	A	E	F	K	F	2	0	1	2	0	0	4	1	0	2	2	2	0	2	0	2	0	0	0	0	0	0	20	1	2254.1005	NbL03g22110.1	NbL03g22110.1	2	21	yes	yes	2;3	0.00025891	116.61
AEDAILQFLEK	______________________________	______________________________	M	A	E	E	K	N	2	0	0	1	0	1	2	0	0	1	2	1	0	1	0	0	0	0	0	0	0	0	11	0	1275.6711	NbL15g10620.1	NbL15g10620.1	2	12	yes	yes	2	0.00074047	154.84			By MS/MS	By MS/MS
AEDAILQFLEKNEEISDSFK	______________________________	LQFLEKNEEISDSFKFAEQHGFLHEEIVNV	M	A	E	F	K	F	2	0	1	2	0	1	4	0	0	2	2	2	0	2	0	2	0	0	0	0	0	0	20	1	2325.1376	NbL15g10620.1	NbL15g10620.1	2	21	yes	yes	2	0.0062184	110.97
AEDAPIGLIPVDSLYSPVK	TVNNGKGYVPAERNRAEDAPIGLIPVDSLY	PIGLIPVDSLYSPVKKVSYKVENTREGQVL	R	A	E	V	K	K	2	0	0	2	0	0	1	1	0	2	2	1	0	0	3	2	0	0	1	2	0	0	19	0	1983.0565	sp|P0A4E3|RPOA_AGRFC	sp|P0A4E3|RPOA_AGRFC	160	178	yes	yes	2	0.028239	72.891
AEDASLDLVILSPEADPPVVK	QNMLGIVSKMEALQKAEDASLDLVILSPEA	DLVILSPEADPPVVKMMDYNKYKYELQKKK	K	A	E	V	K	M	3	0	0	3	0	0	2	0	0	1	3	1	0	0	3	2	0	0	0	3	0	0	21	0	2177.1467	NbL13g01090.1	NbL13g01090.1	111	131	yes	yes	2;3	6.9101E-08	146.59
AEDAWSR	GKLKTVIDSKHPLSKAEDAWSRSIDGHATG	DSKHPLSKAEDAWSRSIDGHATGKIIVEP_	K	A	E	S	R	S	2	1	0	1	0	0	1	0	0	0	0	0	0	0	0	1	0	1	0	0	0	0	7	0	833.36678	NbL16g25940.1	NbL16g25940.1	309	315	yes	yes	2	0.014406	143.85
AEDCIGPEVEK	LVPRLSELLGIQVVKAEDCIGPEVEKLVAS	QVVKAEDCIGPEVEKLVASLPEGGVLLLEN	K	A	E	E	K	L	1	0	0	1	1	0	3	1	0	1	0	1	0	0	1	0	0	0	0	1	0	0	11	0	1245.5547	NbL07g07580.1;NbL17g14140.1	NbL17g14140.1	169	179	no	no	2	5.9256E-05	205.83		By matching	By matching		By MS/MS	By MS/MS	By MS/MS
AEDDYDYLFK	______________________________	AGGYRAEDDYDYLFKLVLIGDSGVGKSNLL	R	A	E	F	K	L	1	0	0	3	0	0	1	0	0	0	1	1	0	1	0	0	0	0	2	0	0	0	10	0	1277.5452	NbL09g02080.1;NbL03g04510.1	NbL09g02080.1	7	16	yes	no	2	0.00085976	151.44
AEDEGVALAEILAGQR	YAIGDVVKGPMLAHKAEDEGVALAEILAGQ	EDEGVALAEILAGQRGHVNYDVIPAVVYTQ	K	A	E	Q	R	G	4	1	0	1	0	1	3	2	0	1	2	0	0	0	0	0	0	0	0	1	0	0	16	0	1640.837	tr|A9CHK4|A9CHK4_AGRFC	tr|A9CHK4|A9CHK4_AGRFC	326	341	yes	yes	3	0.0021718	129.17
AEDGEIWNFTVR	SEIHMGDLGGASSAKAEDGEIWNFTVRSFD	SAKAEDGEIWNFTVRSFDPPLPERTVTVNY	K	A	E	V	R	S	1	1	1	1	0	0	2	1	0	1	0	0	0	1	0	0	1	1	0	1	0	0	12	0	1435.6732	NbL01g23610.1;NbL11g20890.1	NbL01g23610.1	197	208	yes	no	2	5.7554E-05	208.84
AEDISGSQPAEVHNLVQGK	NSTRSNHTLPFATVKAEDISGSQPAEVHNL	SGSQPAEVHNLVQGKWTGSSSWNTILDPLN	K	A	E	G	K	W	2	0	1	1	0	2	2	2	1	1	1	1	0	0	1	2	0	0	0	2	0	0	19	0	1977.9756	NbL09g06210.1	NbL09g06210.1	36	54	yes	yes	2;3	3.1016999999999997E-139	327.94					By matching
AEDITAINTESGVR	IALGSEMSGGIQDVRAEDITAINTESGVRI	RAEDITAINTESGVRIKTAVGRGGFVKDVY	R	A	E	V	R	I	2	1	1	1	0	0	2	1	0	2	0	0	0	0	0	1	2	0	0	1	0	0	14	0	1474.7264	NbL12g13270.1;NbL10g13240.1	NbL12g13270.1	309	322	yes	no	2	2.0149E-27	299.29
AEDIVAINTESGVR	IALGSEMSGGIQDVRAEDIVAINTESGVRI	RAEDIVAINTESGVRIKTAVGRGGYVKDVY	R	A	E	V	R	I	2	1	1	1	0	0	2	1	0	2	0	0	0	0	0	1	1	0	0	2	0	0	14	0	1472.7471	NbL10g22960.1	NbL10g22960.1	317	330	yes	yes	2	1.5971E-37	277.15						By matching	By matching
AEDKASEDELK	AKVIEYCKRHVDATKAEDKASEDELKAFDS	DATKAEDKASEDELKAFDSDFVKVDQATLF	K	A	E	L	K	A	2	0	0	2	0	0	3	0	0	0	1	2	0	0	0	1	0	0	0	0	0	0	11	1	1233.5725	NbL07g15700.1	NbL07g15700.1	69	79	yes	yes	3	0.019493	84.31
AEDLDLPEFDVVDK	ELNLDAEPEKEPESKAEDLDLPEFDVVDKG	KAEDLDLPEFDVVDKGVEIQDKDEVKKEVE	K	A	E	D	K	G	1	0	0	4	0	0	2	0	0	0	2	1	0	1	1	0	0	0	0	2	0	0	14	0	1603.7617	NbL15g02590.1	NbL15g02590.1	443	456	yes	yes	2	0.026255	87.001							By matching
AEDLELIAR	LENLNFYMTDLVQVRAEDLELIARNCKSLV	DLVQVRAEDLELIARNCKSLVSMKISECEL	R	A	E	A	R	N	2	1	0	1	0	0	2	0	0	1	2	0	0	0	0	0	0	0	0	0	0	0	9	0	1028.5502	NbL10g11810.1	NbL10g11810.1	209	217	yes	yes	2	0.00074243	162.25
AEDPLFILYTSGSTGKPK	EIATVKPDCPPVKMRAEDPLFILYTSGSTG	PLFILYTSGSTGKPKGVLHTTGGYLVYTSM	R	A	E	P	K	G	1	0	0	1	0	0	1	2	0	1	2	2	0	1	2	2	2	0	1	0	0	0	18	1	1922.9989	sp|Q8UBV5|ACSA_AGRFC	sp|Q8UBV5|ACSA_AGRFC	255	272	yes	yes	3	0.047692	73.498
AEDQDDSKATLAPK	IRELPSIFDGSASGRAEDQDDSKATLAPKI	RAEDQDDSKATLAPKITPEESWLSFDEDAQ	R	A	E	P	K	I	3	0	0	3	0	1	1	0	0	0	1	2	0	0	1	1	1	0	0	0	0	0	14	1	1487.7104	NbL02g15660.1	NbL02g15660.1	234	247	yes	yes	3	0.033093	102.9
AEDRDNYWK	GNEDAGAEAQRGRWKAEDRDNYWKMMQKYI	QRGRWKAEDRDNYWKMMQKYIGADVTSLVT	K	A	E	W	K	M	1	1	1	2	0	0	1	0	0	0	0	1	0	0	0	0	0	1	1	0	0	0	9	1	1195.5258	NbL15g00860.1;NbL16g22110.1	NbL15g00860.1	69	77	no	no	3	0.037016	104.01
AEDSKPLAVPTAAGS	HNLINNKMLNKEHEKAEDSKPLAVPTAAGS	AEDSKPLAVPTAAGS_______________	K	A	E	G	S	-	4	0	0	1	0	0	1	1	0	0	1	1	0	0	2	2	1	0	0	1	0	0	15	1	1412.7147	NbL07g09410.1;NbL17g12310.1	NbL07g09410.1	296	310	yes	no	2	0.0022517	132.86
AEDVVPVDLR	DPAAAAKSLQSLLEKAEDVVPVDLRSNTPV	SLLEKAEDVVPVDLRSNTPVRVGATAGLRQ	K	A	E	L	R	S	1	1	0	2	0	0	1	0	0	0	1	0	0	0	1	0	0	0	0	3	0	0	10	0	1111.5873	NbL15g00200.1	NbL15g00200.1	137	146	yes	yes	2	0.014331	104.01
AEDVVSSMLAK	TERANAAGGGSAIQKAEDVVSSMLAKGFIL	AIQKAEDVVSSMLAKGFILGKDAVNKAKTF	K	A	E	A	K	G	2	0	0	1	0	0	1	0	0	0	1	1	1	0	0	2	0	0	0	2	0	0	11	0	1148.5747	NbL11g05840.1;NbL09g05720.1;NbL08g17370.1;NbL13g14360.1;NbL03g14250.1	NbL03g14250.1	107	117	no	no	2	0.00029523	166.07
AEDYLSK	ERIQRISRLESALSKAEDYLSKLPLDTSYN	RLESALSKAEDYLSKLPLDTSYNEFEYALQ	K	A	E	S	K	L	1	0	0	1	0	0	1	0	0	0	1	1	0	0	0	1	0	0	1	0	0	0	7	0	824.3916	NbL11g20840.1	NbL11g20840.1	213	219	yes	yes	2	0.071467	101.33						By MS/MS
AEEAQYAAAEAGNNKR	______________________________	EEAQYAAAEAGNNKRKYEDQATPPPGPRRP	M	A	E	K	R	K	6	1	2	0	0	1	3	1	0	0	0	1	0	0	0	0	0	0	1	0	0	0	16	1	1691.7863	NbL08g18880.1;NbL18g11940.1	NbL08g18880.1	2	17	no	no	2	2.7704E-18	229.56						By MS/MS	By matching
AEEDAESVYGSIDMVSSIIQR	RCEVTLFTKKHGVVRAEEDAESVYGSIDMV	SVYGSIDMVSSIIQRKLRKIKEKDSDHGRH	R	A	E	Q	R	K	2	1	0	2	0	1	3	1	0	3	0	0	1	0	0	4	0	0	1	2	0	0	21	0	2298.0686	NbL11g05610.1;NbL09g04740.1	NbL11g05610.1	150	170	yes	no	2;3	3.3388E-58	266.35
AEEDELAALQAEMAL	PTGRQQVRPTAQQNRAEEDELAALQAEMAL	AEEDELAALQAEMAL_______________	R	A	E	A	L	-	5	0	0	1	0	1	4	0	0	0	3	0	1	0	0	0	0	0	0	0	0	0	15	0	1602.7447	NbL05g10830.1	NbL05g10830.1	204	218	yes	yes	2	0.033124	73.951
AEEDESLQAEMAL	PTGRQQVRPAAQQNKAEEDESLQAEMAL__	NKAEEDESLQAEMAL_______________	K	A	E	A	L	-	3	0	0	1	0	1	4	0	0	0	2	0	1	0	0	1	0	0	0	0	0	0	13	0	1434.6184	NbL06g20880.1	NbL06g20880.1	204	216	yes	yes	3	0.02814	70.685
AEEDGVACVEFIAGK	HAIGDVIPGPMLAHKAEEDGVACVEFIAGK	AEEDGVACVEFIAGKEGHVDYDLVPGVVYT	K	A	E	G	K	E	3	0	0	1	1	0	3	2	0	1	0	1	0	1	0	0	0	0	0	2	0	0	15	0	1593.7345	NbL06g01210.1;NbL19g22780.1;NbL10g12330.1;NbL15g13180.1	NbL10g12330.1	362	376	no	no	2;3	1.0012E-07	223.08					By matching
AEEDKNGAAEGLPPPPPVPPDFTPAISEPEPVK	______________________________	PPDFTPAISEPEPVKKKAALRLPMARRGLG	M	A	E	V	K	K	4	0	1	2	0	0	5	2	0	1	1	2	0	1	10	1	1	0	0	2	0	0	33	1	3391.6824	NbL06g20250.1	NbL06g20250.1	2	34	yes	yes	3	7.9115E-05	63.881				By matching	By MS/MS
AEEDKNGAAEGLPPPPPVPPDFTPAISEPEPVKK	______________________________	PDFTPAISEPEPVKKKAALRLPMARRGLGN	M	A	E	K	K	K	4	0	1	2	0	0	5	2	0	1	1	3	0	1	10	1	1	0	0	2	0	0	34	2	3519.7773	NbL06g20250.1	NbL06g20250.1	2	35	yes	yes	3	1.5467E-07	79.884					By MS/MS
AEEDNGGVTEALPPPPPIPPDFSPAIAEPEPVKK	______________________________	PDFSPAIAEPEPVKKKVLRVPMSRRGLGSK	M	A	E	K	K	K	4	0	1	2	0	0	5	2	0	2	1	2	0	1	10	1	1	0	0	2	0	0	34	1	3504.7664	NbL09g11050.1	NbL09g11050.1	2	35	yes	yes	3	0.012769	46.43
AEEEFAK	DDGGDATLLIHEGVKAEEEFAKNGTIPDPN	LLIHEGVKAEEEFAKNGTIPDPNSTDNAEF	K	A	E	A	K	N	2	0	0	0	0	0	3	0	0	0	0	1	0	1	0	0	0	0	0	0	0	0	7	0	822.37595	NbL11g23400.1	NbL11g23400.1	222	228	yes	yes	2	0.0065006	183.89		By MS/MS			By matching
AEEEVGEEYLFK	______________________________	______________________________	M	A	E	F	K	I	1	0	0	0	0	0	5	1	0	0	1	1	0	1	0	0	0	0	1	1	0	0	12	0	1441.6613	NbL16g25750.1;NbL11g13070.1	NbL16g25750.1	2	13	yes	no	2	0.00041218	154.24
AEEEYAK	DDGGDATLLIHEGVKAEEEYAKNGTIPDPN	LLIHEGVKAEEEYAKNGTIPDPNSTDNAEF	K	A	E	A	K	N	2	0	0	0	0	0	3	0	0	0	0	1	0	0	0	0	0	0	1	0	0	0	7	0	838.37086	NbL01g24330.1;NbL10g12780.1;NbL12g12330.1	NbL01g24330.1	153	159	no	no	2	0.01202	163.34
AEEFDPERFDLEGPVPNETNTDFR	ISVYNVHHSSEVWERAEEFDPERFDLEGPV	DLEGPVPNETNTDFRFIPFSGGPRKCVGDQ	R	A	E	F	R	F	1	2	2	3	0	0	5	1	0	0	1	0	0	3	3	0	2	0	0	1	0	0	24	1	2823.2624	NbL08g15440.1	NbL08g15440.1	450	473	yes	yes	3	5.5957E-15	142.93
AEEGDASDADTATR	KLSTHSGEVALPGGKAEEGDASDADTATRE	KAEEGDASDADTATREAKEEIGLDPSLVNI	K	A	E	T	R	E	4	1	0	3	0	0	2	1	0	0	0	0	0	0	0	1	2	0	0	0	0	0	14	0	1407.575	NbL05g17590.1	NbL05g17590.1	151	164	yes	yes	2	5.4054E-49	289.59
AEEGQVIGVHTVDAWNEHLQK	______________________________	IGVHTVDAWNEHLQKGIDDKKLIVVDFTAS	M	A	E	Q	K	G	2	0	1	1	0	2	3	2	2	1	1	1	0	0	0	0	1	1	0	3	0	0	21	0	2359.1557	NbL19g00810.1	NbL19g00810.1	2	22	yes	yes	3	1.1989E-06	175.52				By matching
AEEIDTLIAAR	NAGKHVLCEKPIALKAEEIDTLIAARDRNG	IALKAEEIDTLIAARDRNGVIVSEAFMVTY	K	A	E	A	R	D	3	1	0	1	0	0	2	0	0	2	1	0	0	0	0	0	1	0	0	0	0	0	11	0	1200.635	tr|Q7D1T9|Q7D1T9_AGRFC	tr|Q7D1T9|Q7D1T9_AGRFC	101	111	yes	yes	2	0.010482	112.3			By matching	By matching
AEEIIKEQVAQLYHK	RSELQFNYYSESCPRAEEIIKEQVAQLYHK	AEEIIKEQVAQLYHKHGNTAVSWIRNLFHD	R	A	E	H	K	H	2	0	0	0	0	2	3	0	1	2	1	2	0	0	0	0	0	0	1	1	0	0	15	1	1797.9625	NbL15g24940.1	NbL15g24940.1	39	53	yes	yes	3	0.00039895	167.22
AEEILDK	YITDPAKGIDGVLQKAEEILDKTPNCHFFR	GIDGVLQKAEEILDKTPNCHFFRQFENPAN	K	A	E	D	K	T	1	0	0	1	0	0	2	0	0	1	1	1	0	0	0	0	0	0	0	0	0	0	7	0	816.4229	NbL01g09630.1	NbL01g09630.1	134	140	yes	yes	2	0.029672	120.62
AEEILNNTPDAYILQQFDNPANPK	VLTDPAKGMKGAVSKAEEILNNTPDAYILQ	DAYILQQFDNPANPKIHYETTGPEIWEDTK	K	A	E	P	K	I	3	0	4	2	0	2	2	0	0	2	2	1	0	1	3	0	1	0	1	0	0	0	24	0	2714.3188	NbL16g20390.1	NbL16g20390.1	197	220	yes	yes	2;3	4.1508E-69	257.16				By MS/MS	By MS/MS	By MS/MS	By MS/MS
AEEIMGQAIR	GVNFFDNAEVYANGRAEEIMGQAIRELGWK	YANGRAEEIMGQAIRELGWKRSDIVISTKI	R	A	E	I	R	E	2	1	0	0	0	1	2	1	0	2	0	0	1	0	0	0	0	0	0	0	0	0	10	0	1116.5597	NbL06g02190.1;NbL19g23700.1	NbL19g23700.1	61	70	no	no	2	7.0909E-23	264.95							By matching
AEEIPEEEK	TEKIENINDQYWTLRAEEIPEEEKNLGPHD	QYWTLRAEEIPEEEKNLGPHDRLIHVYHFT	R	A	E	E	K	N	1	0	0	0	0	0	5	0	0	1	0	1	0	0	1	0	0	0	0	0	0	0	9	0	1072.4924	NbL06g18340.1;NbL09g20000.1;NbL15g04370.1;NbL12g22450.1;NbL13g23020.1;NbL18g02240.1;NbL10g09400.1;NbL12g14860.1;NbL16g25210.1	NbL15g04370.1	986	994	no	no	2	0.0034911	145.16					By matching
AEEIPEEEKNLGPHDR	TEKIENINDQYWTLRAEEIPEEEKNLGPHD	EEIPEEEKNLGPHDRLIHVYHFTKETPQNQ	R	A	E	D	R	L	1	1	1	1	0	0	5	1	1	1	1	1	0	0	2	0	0	0	0	0	0	0	16	1	1861.8806	NbL09g20000.1;NbL15g04370.1;NbL12g22450.1;NbL13g23020.1;NbL18g02240.1;NbL16g25210.1	NbL15g04370.1	986	1001	no	no	3	0.067661	73.593
AEEISGSQPAEVHNLVQGK	NSTRSNHTLPFATLKAEEISGSQPAEVHNL	SGSQPAEVHNLVQGKWTGSSSWNAILDPLN	K	A	E	G	K	W	2	0	1	0	0	2	3	2	1	1	1	1	0	0	1	2	0	0	0	2	0	0	19	0	1991.9912	NbL11g04000.1	NbL11g04000.1	36	54	yes	yes	2;3	2.6978E-85	298.78
AEEKPVATEAPK	AATEAQKSVVPVEIKAEEKPVATEAPKSEA	EIKAEEKPVATEAPKSEAPVVTKAEKKPAA	K	A	E	P	K	S	3	0	0	0	0	0	3	0	0	0	0	2	0	0	2	0	1	0	0	1	0	0	12	1	1268.6612	NbL12g22060.1	NbL12g22060.1	196	207	yes	yes	3	0.0028011	117.86
AEELGLLSLLEK	GFTLSSIEKLGVFSKAEELGLLSLLEKAAS	FSKAEELGLLSLLEKAASFEPSALASAALP	K	A	E	E	K	A	1	0	0	0	0	0	3	1	0	0	5	1	0	0	0	1	0	0	0	0	0	0	12	0	1313.7442	NbL13g17640.1;NbL03g17520.1	NbL13g17640.1	112	123	yes	no	2	0.0003392	176.95
AEELITVGQK	______________________________	NALKRAEELITVGQKQEALQALHDLITSRR	R	A	E	Q	K	Q	1	0	0	0	0	1	2	1	0	1	1	1	0	0	0	0	1	0	0	1	0	0	10	0	1086.5921	NbL05g05030.1	NbL05g05030.1	14	23	no	no	2	0.0050341	115.7
AEELLEGLK	VLVVWALSFTGEVSKAEELLEGLKSRMSKM	TGEVSKAEELLEGLKSRMSKMTKKKRQHMQ	K	A	E	L	K	S	1	0	0	0	0	0	3	1	0	0	3	1	0	0	0	0	0	0	0	0	0	0	9	0	1000.5441	NbL18g08000.1	NbL18g08000.1	363	371	no	no	2	0.0086808	118.5
AEELLEK	YAEVSMAMKMATVDKAEELLEKLRRSSWDP	MKMATVDKAEELLEKLRRSSWDPAVKDLED	K	A	E	E	K	L	1	0	0	0	0	0	3	0	0	0	2	1	0	0	0	0	0	0	0	0	0	0	7	0	830.43855	NbL02g13200.1	NbL02g13200.1	433	439	yes	yes	2	0.0027612	204.1							By MS/MS
AEELPSIPATTAESEEK	ISPPLPTTDEEEKPKAEELPSIPATTAESE	ELPSIPATTAESEEKTGDKEIEPPTVEEVK	K	A	E	E	K	T	3	0	0	0	0	0	5	0	0	1	1	1	0	0	2	2	2	0	0	0	0	0	17	0	1800.8629	NbL11g12940.1	NbL11g12940.1	278	294	yes	yes	2;3	5.214E-24	244.73	By matching	By MS/MS	By MS/MS	By MS/MS	By MS/MS	By MS/MS	By MS/MS
AEELPSIPATTAESEEKTGDKEIEPPTVEEVK	ISPPLPTTDEEEKPKAEELPSIPATTAESE	TGDKEIEPPTVEEVKKLDEAPALDVTSKDV	K	A	E	V	K	K	3	0	0	1	0	0	9	1	0	2	1	3	0	0	4	2	4	0	0	2	0	0	32	2	3452.6934	NbL11g12940.1	NbL11g12940.1	278	309	yes	yes	4	0.010904	42.416					By matching	By MS/MS	By MS/MS
AEELVVEEK	TAVEQNHEEPVVDKKAEELVVEEKLEEPSV	PVVDKKAEELVVEEKLEEPSVKEKPEEQSM	K	A	E	E	K	L	1	0	0	0	0	0	4	0	0	0	1	1	0	0	0	0	0	0	0	2	0	0	9	0	1044.5339	NbL02g25330.1;NbL19g08550.1	NbL02g25330.1	2404	2412	no	no	2	0.00050951	166.52					By matching		By matching
AEEMAQTFR	TPGDMIRNPKLVFEKAEEMAQTFRQRIAQA	KLVFEKAEEMAQTFRQRIAQAEAMARADML	K	A	E	F	R	Q	2	1	0	0	0	1	2	0	0	0	0	0	1	1	0	0	1	0	0	0	0	0	9	0	1081.4862	NbL16g15970.1;NbL06g12610.1	NbL16g15970.1	355	363	yes	no	2	5.0813E-18	249.93					By matching
AEENPDFFNWNR	FMEKQIPFTGILSNKAEENPDFFNWNRVKV	SNKAEENPDFFNWNRVKVRYCDGASFAGDS	K	A	E	N	R	V	1	1	3	1	0	0	2	0	0	0	0	0	0	2	1	0	0	1	0	0	0	0	12	0	1537.6586	NbL07g08200.1;NbL17g06800.1;NbL17g13420.1	NbL17g13420.1	138	149	no	no	2	4.6525E-32	276
AEENSEIEK	EVNEKLREAMVAQKRAEENSEIEKFRAVEM	MVAQKRAEENSEIEKFRAVEMEQAGIESAQ	R	A	E	E	K	F	1	0	1	0	0	0	4	0	0	1	0	1	0	0	0	1	0	0	0	0	0	0	9	0	1047.472	NbL03g14350.1;NbL13g14450.1	NbL03g14350.1	140	148	no	no	2	0.00059312	164.96				By matching
AEEPGSTIAEEVK	LIEETKKDGEEEKPKAEEPGSTIAEEVKKV	PKAEEPGSTIAEEVKKVDNEEKSNAEEPSQ	K	A	E	V	K	K	2	0	0	0	0	0	4	1	0	1	0	1	0	0	1	1	1	0	0	1	0	0	13	0	1358.6565	NbL11g12940.1	NbL11g12940.1	87	99	yes	yes	2	0.00010358	196.88		By MS/MS	By matching	By matching	By matching	By MS/MS	By MS/MS
AEEPINEQAVANIYGSMR	______________________________	PINEQAVANIYGSMRAEINQIYSKITELEM	R	A	E	M	R	A	3	1	2	0	0	1	3	1	0	2	0	0	1	0	1	1	0	0	1	1	0	0	18	0	1990.9418	NbL03g02270.1;NbL09g00450.1	NbL03g02270.1	5	22	yes	no	2;3	1.4705E-11	187.08
AEEPTPSSAPLDPLPTR	EEEDEELEEDKRLPKAEEPTPSSAPLDPLP	EPTPSSAPLDPLPTRNQNPHLPQPQNQRTS	K	A	E	T	R	N	2	1	0	1	0	0	2	0	0	0	2	0	0	0	5	2	2	0	0	0	0	0	17	0	1776.8894	NbL01g18390.1	NbL01g18390.1	26	42	yes	yes	2	0.0711	53.754
AEEPTPVYVGGDYR	KVAEPLLSDLPTVPRAEEPTPVYVGGDYRR	RAEEPTPVYVGGDYRRQADSGMTHFALAFE	R	A	E	Y	R	R	1	1	0	1	0	0	2	2	0	0	0	0	0	0	2	0	1	0	2	2	0	0	14	0	1551.7205	NbL15g13580.1;NbL10g06440.1	NbL15g13580.1	284	297	yes	no	2	0.00012354	142.76
AEESAPPTHVAEETVPETTPAPAEETAPVEEK	TPVEVEVKTTPEAPKAEESAPPTHVAEETV	TTPAPAEETAPVEEKAAPAVEETPVAEEAT	K	A	E	E	K	A	6	0	0	0	0	0	9	0	1	0	0	1	0	0	6	1	5	0	0	3	0	0	32	0	3342.5627	NbL10g10340.1	NbL10g10340.1	32	63	yes	yes	3;4	2.8784E-26	133.45
AEESNEASLDSNGSAPVASTGAPAPETVKK	EPEIPEEKAQDSAVKAEESNEASLDSNGSA	PVASTGAPAPETVKKFQDPRWVSGTWDLNQ	K	A	E	K	K	F	6	0	2	1	0	0	4	2	0	0	1	2	0	0	3	5	2	0	0	2	0	0	30	1	2913.384	NbL13g05590.1;NbL10g14180.1	NbL13g05590.1	78	107	yes	no	3	5.5123E-07	146.8
AEESNPQKK	LVKEALLKRRHIDTKAEESNPQKKQRMHPS	RHIDTKAEESNPQKKQRMHPSMYEEERFNN	K	A	E	K	K	Q	1	0	1	0	0	1	2	0	0	0	0	2	0	0	1	1	0	0	0	0	0	0	9	1	1029.5091	NbL17g26580.1	NbL17g26580.1	361	369	yes	yes	2	2.8769E-06	188.76
AEESTPNSDVEAA	ANFKKAEGSLDQIKKAEESTPNSDVEAA__	KKAEESTPNSDVEAA_______________	K	A	E	A	A	-	3	0	1	1	0	0	3	0	0	0	0	0	0	0	1	2	1	0	0	1	0	0	13	0	1318.5525	NbL11g03440.1;NbL09g06750.1	NbL11g03440.1	145	157	yes	no	2	0.0040111	113.63
AEETKKPASETTPETTQEVVVSDVPVPEK	______________________________	TTQEVVVSDVPVPEKETATPQPEPVPVPET	M	A	E	E	K	E	2	0	0	1	0	1	6	0	0	0	0	3	0	0	4	2	5	0	0	5	0	0	29	2	3124.5663	NbL11g08640.1;NbL17g00940.1	NbL11g08640.1	2	30	no	no	3;4	9.7798E-61	209.29				By matching	By matching		By matching
AEETPAPKPSEEELNPYLIFPSPEENYK	KKKKEKPVKAEDKAKAEETPAPKPSEEELN	LNPYLIFPSPEENYKVHTEIYFSDRPVLRA	K	A	E	Y	K	V	2	0	2	0	0	0	7	0	0	1	2	2	0	1	6	2	1	0	2	0	0	0	28	1	3217.5343	NbL08g14260.1	NbL08g14260.1	256	283	yes	yes	3	0.00017381	66.793					By MS/MS
AEEVDAAVAER	QVAMHIAATNPLAIRAEEVDAAVAERERNV	LAIRAEEVDAAVAERERNVFIEQARESGKP	R	A	E	E	R	E	4	1	0	1	0	0	3	0	0	0	0	0	0	0	0	0	0	0	0	2	0	0	11	0	1158.5517	sp|Q8UFM2|EFTS_AGRFC	sp|Q8UFM2|EFTS_AGRFC	203	213	yes	yes	2	1.9085E-15	246.86
AEEVQNGGAENGAAK	______________________________	AEEVQNGGAENGAAKAVTVTFTAMKPQLIV	M	A	E	A	K	A	4	0	2	0	0	1	3	3	0	0	0	1	0	0	0	0	0	0	0	1	0	0	15	0	1443.659	NbL06g16230.1;NbL16g25360.1	NbL16g25360.1	2	16	no	no	2	5.858500000000001E-63	316.14
AEEVSNK	______________________________	______________________________	M	A	E	N	K	Q	1	0	1	0	0	0	2	0	0	0	0	1	0	0	0	1	0	0	0	1	0	0	7	0	775.3712	NbL09g03970.1;NbL11g06520.1	NbL09g03970.1	2	8	no	no	2	0.013252	172.03
AEEYHQQYLAK	RNIVTEILPAKKFYRAEEYHQQYLAKGGRF	KFYRAEEYHQQYLAKGGRFGFRQSTEKGCN	R	A	E	A	K	G	2	0	0	0	0	2	2	0	1	0	1	1	0	0	0	0	0	0	2	0	0	0	11	0	1378.6517	NbL13g09890.1;NbL03g10280.1	NbL13g09890.1	225	235	no	no	2;3	8.4612E-07	222			By matching		By matching	By matching	By matching
AEEYHQQYLEK	KKIVTEILPAKRFYRAEEYHQQYLEKGGGR	RFYRAEEYHQQYLEKGGGRGAKQSAAKGCN	R	A	E	E	K	G	1	0	0	0	0	2	3	0	1	0	1	1	0	0	0	0	0	0	2	0	0	0	11	0	1436.6572	NbL13g16610.1	NbL13g16610.1	164	174	yes	yes	3	0.0036363	101.93
AEEYLTTLSPETSYSAFEHK	DRIQDLNNLQNVLRKAEEYLTTLSPETSYS	TTLSPETSYSAFEHKFQEIGLERGWGDTAE	K	A	E	H	K	F	2	0	0	0	0	0	4	0	1	0	2	1	0	1	1	3	3	0	2	0	0	0	20	0	2302.0641	NbL18g19080.1	NbL18g19080.1	211	230	yes	yes	3	0.0132	90.422						By MS/MS
AEFAEVSK	FKAWAVARLSQRFPKAEFAEVSKLVTDLTK	LSQRFPKAEFAEVSKLVTDLTKVHTECCHG	K	A	E	S	K	L	2	0	0	0	0	0	2	0	0	0	0	1	0	1	0	1	0	0	0	1	0	0	8	0	879.4338	CON__P02768-1	CON__P02768-1	250	257	yes	yes	2	0.056872	93.143
AEFDVNEMK	______________________________	ADERRKAEFDVNEMKVVWAGSRHNFELSDR	K	A	E	M	K	V	1	0	1	1	0	0	2	0	0	0	0	1	1	1	0	0	0	0	0	1	0	0	9	0	1081.475	NbL10g14700.1;NbL15g10190.1	NbL10g14700.1	14	22	no	no	2	0.00012628	185.58
AEFEEVNK	VDLGNGTKISKFLERAEFEEVNKEVFQKCE	ISKFLERAEFEEVNKEVFQKCETLIKCCLR	R	A	E	N	K	E	1	0	1	0	0	0	3	0	0	0	0	1	0	1	0	0	0	0	0	1	0	0	8	0	964.45018	NbL09g18400.1;NbL06g11280.1	NbL09g18400.1	331	338	no	no	2	0.0079462	143.89		By matching
AEFEEVNKEVFQK	VDLGNGTKISKFLERAEFEEVNKEVFQKCE	ERAEFEEVNKEVFQKCETLIKCCLRDAKLE	R	A	E	Q	K	C	1	0	1	0	0	1	4	0	0	0	0	2	0	2	0	0	0	0	0	2	0	0	13	1	1595.7831	NbL09g18400.1;NbL06g11280.1	NbL09g18400.1	331	343	no	no	2;3	0.00095544	182.92		By matching
AEFFFDRGELLGPLVK	IGIFEVGKESNKIVKAEFFFDRGELLGPLV	EFFFDRGELLGPLVKGEKNGDSTNAMALAC	K	A	E	V	K	G	1	1	0	1	0	0	2	2	0	0	3	1	0	3	1	0	0	0	0	1	0	0	16	1	1836.9774	NbL04g07230.1	NbL04g07230.1	201	216	yes	yes	3	0.033721	89.624
AEFLTQNGDSVR	NKRFNLFRFWLTPNKAEFLTQNGDSVRAVV	PNKAEFLTQNGDSVRAVVGNAFFGADSELI	K	A	E	V	R	A	1	1	1	1	0	1	1	1	0	0	1	0	0	1	0	1	1	0	0	1	0	0	12	0	1335.6419	NbL19g20710.1;NbL06g03850.1	NbL19g20710.1	36	47	yes	no	2	1.6551E-05	193.83							By matching
AEFNILSGTSMACPHVSGAAALLK	TDAVGPTGLDLDNRKAEFNILSGTSMACPH	SMACPHVSGAAALLKSAHSDWSPAAIRSAM	K	A	E	L	K	S	5	0	1	0	1	0	1	2	1	1	3	1	1	1	1	3	1	0	0	1	0	0	24	0	2444.2192	NbL11g14620.1	NbL11g14620.1	541	564	yes	yes	3	4.2151E-11	135.98							By MS/MS
AEFPFEVIPK	MEKEVAPVMTKYWEKAEFPFEVIPKLGALH	KYWEKAEFPFEVIPKLGALHIAGGTIKGYG	K	A	E	P	K	L	1	0	0	0	0	0	2	0	0	1	0	1	0	2	2	0	0	0	0	1	0	0	10	0	1175.6227	NbL14g09090.1;NbL15g02760.1	NbL14g09090.1	74	83	no	no	2	0.0041849	122.13
AEFPIFDK	GSNPEIKQFACTRFKAEFPIFDKVDVNGPN	FACTRFKAEFPIFDKVDVNGPNTAPVYQFL	K	A	E	D	K	V	1	0	0	1	0	0	1	0	0	1	0	1	0	2	1	0	0	0	0	0	0	0	8	0	965.48583	NbL14g03440.1;NbL15g11290.1	NbL15g11290.1	162	169	no	no	2	0.010124	137.9
AEFPIFDKVDVNGPNTAPVYQFLK	GSNPEIKQFACTRFKAEFPIFDKVDVNGPN	DVNGPNTAPVYQFLKSSAGGFLGDLVKWNF	K	A	E	L	K	S	2	0	2	2	0	1	1	1	0	1	1	2	0	3	3	0	1	0	1	3	0	0	24	1	2708.385	NbL14g03440.1;NbL15g11290.1	NbL15g11290.1	162	185	no	no	3	0.041603	44.541
AEFPVFEK	GTNEEIQETVCTRFKAEFPVFEKVDVNGDN	TVCTRFKAEFPVFEKVDVNGDNAAPLFKFL	K	A	E	E	K	V	1	0	0	0	0	0	2	0	0	0	0	1	0	2	1	0	0	0	0	1	0	0	8	0	965.48583	NbL14g06640.1	NbL14g06640.1	125	132	yes	yes	2	0.0136	127.46
AEFSAIPHVR	PARAGMGGSEKEDLKAEFSAIPHVRGTCSM	KEDLKAEFSAIPHVRGTCSMARSQSPNSAN	K	A	E	V	R	G	2	1	0	0	0	0	1	0	1	1	0	0	0	1	1	1	0	0	0	1	0	0	10	0	1125.5931	tr|A9CIS4|A9CIS4_AGRFC	tr|A9CIS4|A9CIS4_AGRFC	91	100	yes	yes	3	0.047624	62.823
AEFSSIFLSCK	LAYDPDPVHDYCIPRAEFSSIFLSCKNSSL	CIPRAEFSSIFLSCKNSSLVTIEDFVYSGI	R	A	E	C	K	N	1	0	0	0	1	0	1	0	0	1	1	1	0	2	0	3	0	0	0	0	0	0	11	0	1287.6169	NbL13g25970.1;NbL00g01850.1	NbL13g25970.1	35	45	yes	no	2	0.012617	103.7
AEFTAAGEK	MIRWADTDENGQVSKAEFTAAGEKMFERLD	NGQVSKAEFTAAGEKMFERLDRNKDGVISI	K	A	E	E	K	M	3	0	0	0	0	0	2	1	0	0	0	1	0	1	0	0	1	0	0	0	0	0	9	0	922.43961	tr|Q7D1K6|Q7D1K6_AGRFC	tr|Q7D1K6|Q7D1K6_AGRFC	166	174	yes	yes	2	0.00070281	162.97
AEFTIELK	GYIRGYSKVDFENGKAEFTIELKYYEGASV	VDFENGKAEFTIELKYYEGASVIREIGRVS	K	A	E	L	K	Y	1	0	0	0	0	0	2	0	0	1	1	1	0	1	0	0	1	0	0	0	0	0	8	0	949.51205	sp|Q8UE32|RS8_AGRFC	sp|Q8UE32|RS8_AGRFC	59	66	yes	yes	2	0.00077792	193.86
AEFTQSVPLTR	ILVIRKMQPCLPSFKAEFTQSVPLTRIRDI	PSFKAEFTQSVPLTRIRDIAHRNDIPHDLK	K	A	E	T	R	I	1	1	0	0	0	1	1	0	0	0	1	0	0	1	1	1	2	0	0	1	0	0	11	0	1247.651	NbL11g23010.1;NbL01g24890.1	NbL11g23010.1	364	374	yes	no	2	3.5345E-13	225.22			By MS/MS	By MS/MS		By MS/MS
AEFVEVTK	LKAWSVARLSQKFPKAEFVEVTKLVTDLTK	LSQKFPKAEFVEVTKLVTDLTKVHKECCHG	K	A	E	T	K	L	1	0	0	0	0	0	2	0	0	0	0	1	0	1	0	0	1	0	0	2	0	0	8	0	921.48075	CON__P02769	CON__P02769	249	256	yes	yes	2	0.041538	100.02	By matching	By matching
AEGAMYLFPR	LEDALNSLEGVTCNRAEGAMYLFPRINLPD	VTCNRAEGAMYLFPRINLPDKAIKAAEAAK	R	A	E	P	R	I	2	1	0	0	0	0	1	1	0	0	1	0	1	1	1	0	0	0	1	0	0	0	10	0	1153.559	NbL03g00600.1;NbL03g24680.1;NbL09g10160.1	NbL03g00600.1	441	450	no	no	2	6.7641E-08	220.51			By matching	By matching
AEGEDIQPLVVDNGTGMVK	______________________________	DIQPLVVDNGTGMVKAGFAGDDAPRAVFPS	M	A	E	V	K	A	1	0	1	2	0	1	2	3	0	1	1	1	1	0	1	0	1	0	0	3	0	0	19	0	1970.9619	NbL17g06820.1;NbL06g05860.1;NbL08g20910.1;NbL19g12910.1	NbL17g06820.1	2	20	no	no	2	1.0144E-10	174.24
AEGEEIQPLVCDNGTGMVK	______________________________	EIQPLVCDNGTGMVKAGFAGDDAPRAVFPS	M	A	E	V	K	A	1	0	1	1	1	1	3	3	0	1	1	1	1	0	1	0	1	0	0	2	0	0	19	0	2045.9398	NbL09g21330.1;NbL19g14470.1;NbL15g13910.1	NbL09g21330.1	2	20	yes	no	2	0.0020799	128.96
AEGEKEEEEEQYEEYEVEIVQPYGLK	LGKASILVVKCQAAKAEGEKEEEEEQYEEY	YEEYEVEIVQPYGLKFAKGRDGGTYIDAIA	K	A	E	L	K	F	1	0	0	0	0	2	11	2	0	1	1	2	0	0	1	0	0	0	3	2	0	0	26	1	3145.4139	NbL02g03910.1	NbL02g03910.1	62	87	yes	yes	3	9.7866E-09	105.61
AEGEVISVNMVFLK	RFRAAQFDLVKAGLKAEGEVISVNMVFLKA	KAEGEVISVNMVFLKAGTPSPSGFVMNLQP	K	A	E	L	K	A	1	0	1	0	0	0	2	1	0	1	1	1	1	1	0	1	0	0	0	3	0	0	14	0	1534.8065	NbL01g04850.1	NbL01g04850.1	290	303	yes	yes	2	0.00094637	135.8
AEGEVIVEDVRPSIGQAK	LGKNQKTDQFLESLKAEGEVIVEDVRPSIG	EVIVEDVRPSIGQAKPAAAPLTDPVTLTVE	K	A	E	A	K	P	2	1	0	1	0	1	3	2	0	2	0	1	0	0	1	1	0	0	0	3	0	0	18	1	1895.9953	NbL11g11990.1;NbL01g13340.1	NbL11g11990.1	263	280	no	no	3	0.004679	134.88
AEGFPTLLFFPAGNK	IAKMDGTTNEHPQAKAEGFPTLLFFPAGNK	AEGFPTLLFFPAGNKSINPIPVDADRTVVA	K	A	E	N	K	S	2	0	1	0	0	0	1	2	0	0	2	1	0	3	2	0	1	0	0	0	0	0	15	0	1607.8348	NbL07g01050.1	NbL07g01050.1	513	527	yes	yes	2	6.874E-06	174.4						By MS/MS	By MS/MS
AEGGFLGAEVILK	PVEAGLTWAIGKRRRAEGGFLGAEVILKQI	RRAEGGFLGAEVILKQIEEGPKIRRVGFFS	R	A	E	L	K	Q	2	0	0	0	0	0	2	3	0	1	2	1	0	1	0	0	0	0	0	1	0	0	13	0	1302.7184	NbL02g22340.1;NbL19g12120.1	NbL02g22340.1	302	314	no	no	1;2	0.00012347	194.17	By MS/MS	By MS/MS		By matching	By MS/MS	By MS/MS	By matching
AEGGFLGAEVILKQIEEGPK	PVEAGLTWAIGKRRRAEGGFLGAEVILKQI	LGAEVILKQIEEGPKIRRVGFFSSGPPPRS	R	A	E	P	K	I	2	0	0	0	0	1	4	4	0	2	2	2	0	1	1	0	0	0	0	1	0	0	20	1	2084.1154	NbL02g22340.1;NbL19g12120.1	NbL02g22340.1	302	321	no	no	3	0.025803	61.015
AEGGGGLSHVE	IVYEVVPNPSDHKTRAEGGGGLSHVE____	HKTRAEGGGGLSHVE_______________	R	A	E	V	E	-	1	0	0	0	0	0	2	4	1	0	1	0	0	0	0	1	0	0	0	1	0	0	11	0	1011.4621	NbL17g04840.1	NbL17g04840.1	194	204	yes	yes	2	3.5029E-05	229.33
AEGGYLGFTPVPIK	RHGIFKYIKDLCLAKAEGGYLGFTPVPIKS	KAEGGYLGFTPVPIKSYFDDPTSYLYFNED	K	A	E	I	K	S	1	0	0	0	0	0	1	3	0	1	1	1	0	1	2	0	1	0	1	1	0	0	14	0	1447.7711	NbL15g18820.1	NbL15g18820.1	242	255	yes	yes	2	7.9704E-05	159.94
AEGIPVSPYSVR	PCACGGVALLVSAMKAEGIPVSPYSVRKAL	AMKAEGIPVSPYSVRKALENTSVPVSALLE	K	A	E	V	R	K	1	1	0	0	0	0	1	1	0	1	0	0	0	0	2	2	0	0	1	2	0	0	12	0	1273.6667	NbL03g11790.1	NbL03g11790.1	539	550	yes	yes	2	0.035978	86.882	By matching	By MS/MS	By MS/MS				By matching
AEGKTEYVYVR	FCRRNDVPLDSMYRRAEGKTEYVYVRLVEP	MYRRAEGKTEYVYVRLVEPARLAFEVLSEE	R	A	E	V	R	L	1	1	0	0	0	0	2	1	0	0	0	1	0	0	0	0	1	0	2	2	0	0	11	1	1313.6616	NbL01g15540.1	NbL01g15540.1	490	500	yes	yes	3	0.027112	77.64
AEGLHEIIK	LPLNFGFTGKGNSSKAEGLHEIIKAGAMGL	KGNSSKAEGLHEIIKAGAMGLKLHEDWGTT	K	A	E	I	K	A	1	0	0	0	0	0	2	1	1	2	1	1	0	0	0	0	0	0	0	0	0	0	9	0	1008.5604	NbL15g05130.1;NbL16g18630.1	NbL15g05130.1	469	477	yes	no	2	0.0016864	139.97
AEGLLQPYK	PDVVDVGLAFGPQMKAEGLLQPYKVSTWAE	FGPQMKAEGLLQPYKVSTWAEIPDNVKDAD	K	A	E	Y	K	V	1	0	0	0	0	1	1	1	0	0	2	1	0	0	1	0	0	0	1	0	0	0	9	0	1017.5495	tr|A9CI90|A9CI90_AGRFC	tr|A9CI90|A9CI90_AGRFC	112	120	yes	yes	2	6.4377E-05	195.06
AEGPYPTLVDNPGGYK	VGGHSHTLLSNTDQKAEGPYPTLVDNPGGY	EGPYPTLVDNPGGYKVPVVQAGQYSKYLGD	K	A	E	Y	K	V	1	0	1	1	0	0	1	3	0	0	1	1	0	0	3	0	1	0	2	1	0	0	16	0	1676.8046	tr|Q7CT96|Q7CT96_AGRFC	tr|Q7CT96|Q7CT96_AGRFC	259	274	yes	yes	2	2.8336E-05	169.09		By matching
AEGPYPTLVDNPGGYKVPVVQAGQYSK	VGGHSHTLLSNTDQKAEGPYPTLVDNPGGY	GGYKVPVVQAGQYSKYLGDLKVVFDDNGVV	K	A	E	S	K	Y	2	0	1	1	0	2	1	4	0	0	1	2	0	0	4	1	1	0	3	4	0	0	27	1	2833.4287	tr|Q7CT96|Q7CT96_AGRFC	tr|Q7CT96|Q7CT96_AGRFC	259	285	yes	yes	3	5.1696E-15	129.26
AEGSLDQIK	GVHKRCWKYIANFKKAEGSLDQIKKAEEST	IANFKKAEGSLDQIKKAEESTPNSDVEAA_	K	A	E	I	K	K	1	0	0	1	0	1	1	1	0	1	1	1	0	0	0	1	0	0	0	0	0	0	9	0	959.49238	NbL11g03440.1	NbL11g03440.1	135	143	yes	yes	2	0.0046056	131.22
AEGSNMGYASLYAR	HRVVVLGTLCALELRAEGSNMGYASLYARS	RAEGSNMGYASLYARSLIQKLREDGIYMRP	R	A	E	A	R	S	3	1	1	0	0	0	1	2	0	0	1	0	1	0	0	2	0	0	2	0	0	0	14	0	1488.6667	NbL08g05090.1	NbL08g05090.1	800	813	yes	yes	2	4.2418E-07	210.44						By MS/MS	By matching
AEGVSEDASEFLDEAR	LRSQISSLSKSVSARAEGVSEDASEFLDEA	EGVSEDASEFLDEARGRVRKAAHNVRAQGQ	R	A	E	A	R	G	3	1	0	2	0	0	4	1	0	0	1	0	0	1	0	2	0	0	0	1	0	0	16	0	1723.7537	tr|Q8U5F3|Q8U5F3_AGRFC	tr|Q8U5F3|Q8U5F3_AGRFC	35	50	yes	yes	2	0.016736	96.059
AEGYIDGK	SKFPTRFGGQIRGFKAEGYIDGKNDRRLDD	GQIRGFKAEGYIDGKNDRRLDDCLRYCIVA	K	A	E	G	K	N	1	0	0	1	0	0	1	2	0	1	0	1	0	0	0	0	0	0	1	0	0	0	8	0	851.4025	NbL07g13010.1	NbL07g13010.1	110	117	yes	yes	2	0.017683	118.74		By matching			By matching
AEIAAGSENGK	ERYGLVHIAAGDLLRAEIAAGSENGKQAKE	DLLRAEIAAGSENGKQAKEYMDKGKLVPDE	R	A	E	G	K	Q	3	0	1	0	0	0	2	2	0	1	0	1	0	0	0	1	0	0	0	0	0	0	11	0	1045.504	NbL11g09070.1;NbL17g00400.1	NbL17g00400.1	116	126	no	no	2	2.6085E-22	256.47
AEIGVVSR	LRLDGRRPMEMRQIRAEIGVVSRADGSASF	MEMRQIRAEIGVVSRADGSASFEMGNTKVI	R	A	E	S	R	A	1	1	0	0	0	0	1	1	0	1	0	0	0	0	0	1	0	0	0	2	0	0	8	0	829.46577	NbL01g07710.1	NbL01g07710.1	24	31	yes	yes	2	0.0055793	149.65
AEIHEMAMVNDVMK	SDDKLVGIESSAAGRAEIHEMAMVNDVMKM	RAEIHEMAMVNDVMKMRKLDEGIVIPAGQT	R	A	E	M	K	M	2	0	1	1	0	0	2	0	1	1	0	1	3	0	0	0	0	0	0	2	0	0	14	0	1616.7361	tr|A9CJ17|A9CJ17_AGRFC	tr|A9CJ17|A9CJ17_AGRFC	241	254	yes	yes	3	0.0034956	96.866
AEIHGFVSQLVK	VYESSSGLPSGGDFRAEIHGFVSQLVKFLS	DFRAEIHGFVSQLVKFLSDNGCPFTINIYP	R	A	E	V	K	F	1	0	0	0	0	1	1	1	1	1	1	1	0	1	0	1	0	0	0	2	0	0	12	0	1326.7296	NbL10g07080.1	NbL10g07080.1	180	191	yes	yes	2;3	0.00088976	132.56
AEIIQLK	LRTCVETTSNNLLPKAEIIQLKGAVGPESI	TSNNLLPKAEIIQLKGAVGPESIAFDPNGE	K	A	E	L	K	G	1	0	0	0	0	1	1	0	0	2	1	1	0	0	0	0	0	0	0	0	0	0	7	0	813.496	NbL15g22940.1;NbL19g13430.1	NbL15g22940.1	39	45	no	no	2	0.045109	115.46					By MS/MS	By MS/MS	By MS/MS
AEILQTCPAVLQLR	TPHEGKGQCPVVGCRAEILQTCPAVLQLRS	RAEILQTCPAVLQLRSHGGHGPVVGCKSGC	R	A	E	L	R	S	2	1	0	0	1	2	1	0	0	1	3	0	0	0	1	0	1	0	0	1	0	0	14	0	1610.8814	NbL08g02520.1;NbL17g09880.1	NbL08g02520.1	162	175	no	no	2;3	3.6013E-17	232.17
AEILSVEPEGEAVR	DELGGHIVSGHVDGRAEILSVEPEGEAVRI	RAEILSVEPEGEAVRIRLRAPEHLAKFVAP	R	A	E	V	R	I	2	1	0	0	0	0	4	1	0	1	1	0	0	0	1	1	0	0	0	2	0	0	14	0	1497.7675	tr|Q7CZU1|Q7CZU1_AGRFC	tr|Q7CZU1|Q7CZU1_AGRFC	111	124	yes	yes	2	2.2284E-05	169.58
AEILYNAIDSSNGFFR	AQGGLVEVEKKNKKKAEILYNAIDSSNGFF	EILYNAIDSSNGFFRCPVEKSVRSLMNVPF	K	A	E	F	R	C	2	1	2	1	0	0	1	1	0	2	1	0	0	2	0	2	0	0	1	0	0	0	16	0	1815.8792	NbL02g16460.1;NbL12g08300.1	NbL12g08300.1	347	362	no	no	2	3.3614E-96	302.63
AEINFAHTVDAK	GEKFENYLTLAEKLRAEINFAHTVDAKLLP	KLRAEINFAHTVDAKLLPRGGPVDKPTLRL	R	A	E	A	K	L	3	0	1	1	0	0	1	0	1	1	0	1	0	1	0	0	1	0	0	1	0	0	12	0	1314.6568	NbL13g24160.1	NbL13g24160.1	200	211	yes	yes	3	0.014027	120.96						By matching	By matching
AEINQIYSK	PINEQAVANIYGSMRAEINQIYSKITELEM	IYGSMRAEINQIYSKITELEMEVSEHSLVI	R	A	E	S	K	I	1	0	1	0	0	1	1	0	0	2	0	1	0	0	0	1	0	0	1	0	0	0	9	0	1064.5502	NbL03g02270.1;NbL09g00450.1	NbL03g02270.1	23	31	yes	no	2	0.00047315	169.41						By matching
AEIPVTIFK	TAGMLEAKRAYEGTRAEIPVTIFKAGDRIN	AYEGTRAEIPVTIFKAGDRINVGPFEIEAV	R	A	E	F	K	A	1	0	0	0	0	0	1	0	0	2	0	1	0	1	1	0	1	0	0	1	0	0	9	0	1016.5906	tr|Q7CZK7|Q7CZK7_AGRFC	tr|Q7CZK7|Q7CZK7_AGRFC	117	125	yes	yes	2	0.041188	82.426
AEISAALNK	KQLEDQAAAIMKAARAEISAALNKMKKETQ	IMKAARAEISAALNKMKKETQLEVEQKIAE	R	A	E	N	K	M	3	0	1	0	0	0	1	0	0	1	1	1	0	0	0	1	0	0	0	0	0	0	9	0	915.50255	NbL17g06410.1	NbL17g06410.1	148	156	yes	yes	2	0.00011398	190.52
AEIVELITK	FYGTNRGLSASSETRAEIVELITKLESMNP	ASSETRAEIVELITKLESMNPTPAPTEALP	R	A	E	T	K	L	1	0	0	0	0	0	2	0	0	2	1	1	0	0	0	0	1	0	0	1	0	0	9	0	1014.5961	NbL02g22600.1;NbL19g11940.1	NbL02g22600.1	120	128	no	no	2	0.00030076	181.55
AEIVHDLFPLIR	______________________________	______________________________	M	A	E	I	R	V	1	1	0	1	0	0	1	0	1	2	2	0	0	1	1	0	0	0	0	1	0	0	12	0	1421.8031	NbL01g02630.1;NbL11g09490.1	NbL01g02630.1	2	13	no	no	2	0.018499	100.48
AEIYSQLLGSLK	YGPEEFKALETLPTRAEIYSQLLGSLKGPA	PTRAEIYSQLLGSLKGPASAVVGTIQAPAR	R	A	E	L	K	G	1	0	0	0	0	1	1	1	0	1	3	1	0	0	0	2	0	0	1	0	0	0	12	0	1320.7289	NbL14g12470.1	NbL14g12470.1	226	237	yes	yes	2	0.00073038	139.32
AEKDGDIGQDESR	AIRHVRRDGMDGLKKAEKDGDIGQDESRGQ	KKAEKDGDIGQDESRGQSEKVQKMTDDTIS	K	A	E	S	R	G	1	1	0	3	0	1	2	2	0	1	0	1	0	0	0	1	0	0	0	0	0	0	13	1	1418.6274	sp|Q8UFM0|RRF_AGRFC	sp|Q8UFM0|RRF_AGRFC	142	154	yes	yes	3	9.5344E-05	184.96
AEKPELLTVILPQSLK	GAAGTNAAVIRGALRAEKPELLTVILPQSL	EKPELLTVILPQSLKKQPPESQELLSKVKH	R	A	E	L	K	K	1	0	0	0	0	1	2	0	0	1	4	2	0	0	2	1	1	0	0	1	0	0	16	1	1778.0553	NbL08g14850.1	NbL08g14850.1	184	199	yes	yes	2;3	2.6231E-08	188.09
AEKPELLTVILPQSLKK	GAAGTNAAVIRGALRAEKPELLTVILPQSL	KPELLTVILPQSLKKQPPESQELLSKVKHV	R	A	E	K	K	Q	1	0	0	0	0	1	2	0	0	1	4	3	0	0	2	1	1	0	0	1	0	0	17	2	1906.1503	NbL08g14850.1	NbL08g14850.1	184	200	yes	yes	4	0.026858	96.414
AEKYEKNPELFGQLAK	SDPDEKIRTGFAQFKAEKYEKNPELFGQLA	EKYEKNPELFGQLAKGQSPKFLVFACSDSR	K	A	E	A	K	G	2	0	1	0	0	1	3	1	0	0	2	3	0	1	1	0	0	0	1	0	0	0	16	2	1863.9731	NbL08g09850.1;NbL18g09130.1	NbL18g09130.1	107	122	no	no	3	0.057576	127.18
AELAETTSDLK	MLASMNLEKIAGDLRAELAETTSDLKQKKF	GDLRAELAETTSDLKQKKFMKRLKIVENFM	R	A	E	L	K	Q	2	0	0	1	0	0	2	0	0	0	2	1	0	0	0	1	2	0	0	0	0	0	11	0	1176.5874	sp|Q8UE09|RPOC_AGRFC	sp|Q8UE09|RPOC_AGRFC	205	215	yes	yes	2	1.5158999999999998E-53	295.96	By MS/MS	By MS/MS	By matching
AELALLR	GKSKTDLLAQLKDLKAELALLRVAKVTGGA	LAQLKDLKAELALLRVAKVTGGAPNKLSKI	K	A	E	L	R	V	2	1	0	0	0	0	1	0	0	0	3	0	0	0	0	0	0	0	0	0	0	0	7	0	784.48069	NbL02g05260.1;NbL12g14540.1;NbL10g09710.1;NbL17g09630.1;NbL04g02320.1;NbL08g02920.1	NbL17g09630.1	26	32	no	no	2	0.02402	139.92
AELDRFCDALISIR	VPGTLMIEPTESESKAELDRFCDALISIRE	KAELDRFCDALISIREEIAQIEKGNADINN	K	A	E	I	R	E	2	2	0	2	1	0	1	0	0	2	2	0	0	1	0	1	0	0	0	0	0	0	14	1	1677.8508	NbL10g15890.1	NbL10g15890.1	941	954	yes	yes	2;3	5.4669E-06	178.68				By MS/MS	By MS/MS	By MS/MS
AELDRYCDALISIR	VPGTLMIEPTESESKAELDRYCDALISIRE	KAELDRYCDALISIREEIAQIEKGNADINN	K	A	E	I	R	E	2	2	0	2	1	0	1	0	0	2	2	0	0	0	0	1	0	0	1	0	0	0	14	1	1693.8458	NbL17g05050.1	NbL17g05050.1	941	954	yes	yes	2;3	0.00016487	175.29				By MS/MS	By MS/MS	By matching	By matching
AELEQLNE	GVIQRSMGLKIEQLKAELEQLNE_______	LKIEQLKAELEQLNE_______________	K	A	E	N	E	-	1	0	1	0	0	1	3	0	0	0	2	0	0	0	0	0	0	0	0	0	0	0	8	0	944.44509	NbL04g09260.1;NbL14g19760.1	NbL04g09260.1	171	178	yes	no	2	0.033686	104.06
AELFADYVSVWPTK	HTVNGVAKLHSDILKAELFADYVSVWPTKF	KAELFADYVSVWPTKFQNKTNGITPRRWIS	K	A	E	T	K	F	2	0	0	1	0	0	1	0	0	0	1	1	0	1	1	1	1	1	1	2	0	0	14	0	1624.8137	NbL05g07750.1;NbL19g21130.1	NbL05g07750.1	508	521	no	no	2	4.9966E-05	176.78						By MS/MS
AELFTSR	SHLPNIQYLVNGTDRAELFTSRKNVGRWWD	YLVNGTDRAELFTSRKNVGRWWDEISSRES	R	A	E	S	R	K	1	1	0	0	0	0	1	0	0	0	1	0	0	1	0	1	1	0	0	0	0	0	7	0	822.42357	NbL08g19330.1	NbL08g19330.1	186	192	yes	yes	2	0.014779	158.36						By matching	By matching
AELGWEPK	TSDPLGKKLNNSKTRAELGWEPKYPSFAQF	LNNSKTRAELGWEPKYPSFAQFLGVSE___	R	A	E	P	K	Y	1	0	0	0	0	0	2	1	0	0	1	1	0	0	1	0	0	1	0	0	0	0	8	0	928.46543	NbL14g07400.1	NbL14g07400.1	324	331	yes	yes	2	0.0016628	167.24				By MS/MS	By matching
AELIEGNGGSGSVMLVSLPGNAAYK	FAKFVVEKLPHIVEKAELIEGNGGSGSVML	GSVMLVSLPGNAAYKEKFVSIDDEKRVKKV	K	A	E	Y	K	E	3	0	2	0	0	0	2	5	0	1	3	1	1	0	1	3	0	0	1	2	0	0	25	0	2433.221	NbL13g01510.1	NbL13g01510.1	42	66	yes	yes	2;3	5.2169E-94	278.79
AELIGSLK	DEVTFTKPPGSKEAKAELIGSLKLKLLSAV	PGSKEAKAELIGSLKLKLLSAVSGLNRGLA	K	A	E	L	K	L	1	0	0	0	0	0	1	1	0	1	2	1	0	0	0	1	0	0	0	0	0	0	8	0	829.49092	NbL16g12530.1	NbL16g12530.1	73	80	yes	yes	2	0.0062403	148.04
AELLDYDSLAAAIK	LMNLDKAAENLKLFKAELLDYDSLAAAIKG	KAELLDYDSLAAAIKGCNGVFHLASPVPSS	K	A	E	I	K	G	4	0	0	2	0	0	1	0	0	1	3	1	0	0	0	1	0	0	1	0	0	0	14	0	1491.7821	NbL04g12720.1	NbL04g12720.1	62	75	yes	yes	2	4.7703E-07	222.18
AELLDYDSLATAIK	LMNLDKATENLKLFKAELLDYDSLATAIKG	KAELLDYDSLATAIKGCNGVFHLASPVPSS	K	A	E	I	K	G	3	0	0	2	0	0	1	0	0	1	3	1	0	0	0	1	1	0	1	0	0	0	14	0	1521.7926	NbL17g23380.1	NbL17g23380.1	76	89	yes	yes	2	7.2835E-06	197.07
AELLEAESK	KSRIRQLYAEGKVGRAELLEAESKSYHGPG	EGKVGRAELLEAESKSYHGPGTCTFYGTAN	R	A	E	S	K	S	2	0	0	0	0	0	3	0	0	0	2	1	0	0	0	1	0	0	0	0	0	0	9	0	988.50769	tr|A9CK56|A9CK56_AGRFC	tr|A9CK56|A9CK56_AGRFC	207	215	yes	yes	2	0.0023958	143.7
AELLVGTPAK	EGSRTTPSVVAFNQKAELLVGTPAKRQAVT	AFNQKAELLVGTPAKRQAVTNPTNTVFGTK	K	A	E	A	K	R	2	0	0	0	0	0	1	1	0	0	2	1	0	0	1	0	1	0	0	1	0	0	10	0	997.5808	NbL09g22370.1;NbL13g22150.1	NbL13g22150.1	101	110	no	no	2	9.8901E-07	210.6						By matching	By MS/MS
AELLVGTPAKR	EGSRTTPSVVAFNQKAELLVGTPAKRQAVT	FNQKAELLVGTPAKRQAVTNPTNTVFGTKR	K	A	E	K	R	Q	2	1	0	0	0	0	1	1	0	0	2	1	0	0	1	0	1	0	0	1	0	0	11	1	1153.6819	NbL09g22370.1;NbL13g22150.1	NbL13g22150.1	101	111	no	no	2;3	0.0014034	131.62						By matching	By MS/MS
AELNKPVSADDSTENGAPNDGSK	NTQTHLLPVLATSIKAELNKPVSADDSTEN	ADDSTENGAPNDGSKSSKKINPGGEQHHSL	K	A	E	S	K	S	3	0	3	3	0	0	2	2	0	0	1	2	0	0	2	3	1	0	0	1	0	0	23	1	2315.0513	NbL13g16240.1	NbL13g16240.1	188	210	yes	yes	2;3	2.3436E-32	232.29				By MS/MS	By MS/MS	By matching	By matching
AELSAGTDIGNK	QKFGLVHISTGDLLRAELSAGTDIGNKAKE	LLRAELSAGTDIGNKAKEYMNSGRLVPDEI	R	A	E	N	K	A	2	0	1	1	0	0	1	2	0	1	1	1	0	0	0	1	1	0	0	0	0	0	12	0	1174.583	NbL16g00210.1	NbL16g00210.1	152	163	yes	yes	2	2.7463E-69	310.21
AELSGLKLEQR	______________________________	______________________________	M	A	E	Q	R	H	1	1	0	0	0	1	2	1	0	0	3	1	0	0	0	1	0	0	0	0	0	0	11	1	1242.6932	NbL13g23170.1	NbL13g23170.1	2	12	yes	yes	2	0.068651	82.261
AELSHGANNGVDIAIR	VCSKTGGPFGTMRFKAELSHGANNGVDIAI	ELSHGANNGVDIAIRLLEPIKEQFPTLSYA	K	A	E	I	R	L	3	1	2	1	0	0	1	2	1	2	1	0	0	0	0	1	0	0	0	1	0	0	16	0	1635.8329	NbL11g03170.1	NbL11g03170.1	68	83	yes	yes	2;3	5.4131E-11	214.61
AELTEEDILHAIEER	CAEVLQQFKERALKRAELTEEDILHAIEER	AELTEEDILHAIEERTLARKNKEFARSDQI	R	A	E	E	R	T	2	1	0	1	0	0	5	0	1	2	2	0	0	0	0	0	1	0	0	0	0	0	15	0	1766.8687	NbL08g14270.1;NbL18g01080.1	NbL08g14270.1	453	467	no	no	3	0.010398	132.31
AELVFIPAPGAGHLISTVEIAK	______________________________	APGAGHLISTVEIAKLVIDRDERLCISVLI	K	A	E	A	K	L	4	0	0	0	0	0	2	2	1	3	2	1	0	1	2	1	1	0	0	2	0	0	22	0	2232.2518	NbL05g13250.1	NbL05g13250.1	5	26	yes	yes	3	0.0063928	98.269
AELVFIPSPGLGHVASAVEISK	______________________________	SPGLGHVASAVEISKLILDTDERLSISLLI	K	A	E	S	K	L	3	0	0	0	0	0	2	2	1	2	2	1	0	1	2	3	0	0	0	3	0	0	22	0	2220.2154	NbL05g13240.1	NbL05g13240.1	6	27	yes	yes	3	0.00043781	85.231
AEMEASVSLQK	AKAISSAQFFGDKSKAEMEASVSLQKFSGS	DKSKAEMEASVSLQKFSGSSAISSADLFGN	K	A	E	Q	K	F	2	0	0	0	0	1	2	0	0	0	1	1	1	0	0	2	0	0	0	1	0	0	11	0	1191.5805	NbL14g01490.1;NbL13g22030.1	NbL14g01490.1	323	333	yes	no	2	0.007227	104.05
AEMGQDGAPSPSATLK	GNRIDELEQSINDLRAEMGQDGAPSPSATL	EMGQDGAPSPSATLKPREEPKTSDDNA___	R	A	E	L	K	P	3	0	0	1	0	1	1	2	0	0	1	1	1	0	2	2	1	0	0	0	0	0	16	0	1558.7297	NbL19g22330.1	NbL19g22330.1	84	99	yes	yes	2	0.035146	77.288
AEMGQDGAPSPSATLKPR	GNRIDELEQSINDLRAEMGQDGAPSPSATL	GQDGAPSPSATLKPREEPKTSDDNA_____	R	A	E	P	R	E	3	1	0	1	0	1	1	2	0	0	1	1	1	0	3	2	1	0	0	0	0	0	18	1	1811.8836	NbL19g22330.1	NbL19g22330.1	84	101	yes	yes	3	0.03702	64.52
AEMHAEAAAP	EAWGEAYDQLAAAIKAEMHAEAAAP_____	AAAIKAEMHAEAAAP_______________	K	A	E	A	P	-	5	0	0	0	0	0	2	0	1	0	0	0	1	0	1	0	0	0	0	0	0	0	10	0	996.43348	NbL05g00280.1	NbL05g00280.1	148	157	yes	yes	2	0.046347	77.058
AEMQETPQTQLEPTNSHDTQK	______________________________	PQTQLEPTNSHDTQKNFSFSIWPPTQRTRD	M	A	E	Q	K	N	1	0	1	1	0	4	3	0	1	0	1	1	1	0	2	1	4	0	0	0	0	0	21	0	2412.0863	NbL14g21380.1	NbL14g21380.1	2	22	yes	yes	3	1.6305E-06	127.59
AENDINSPEIKEPSPK	______________________________	ENDINSPEIKEPSPKIQKLDQPQNGVVLEI	M	A	E	P	K	I	1	0	2	1	0	0	3	0	0	2	0	2	0	0	3	2	0	0	0	0	0	0	16	1	1766.8687	NbL11g00760.1	NbL11g00760.1	2	17	yes	yes	2	5.7292E-13	217.88
AENEGVEVK	IEPRYQELLNEDIPRAENEGVEVKIIAGEA	NEDIPRAENEGVEVKIIAGEAMGVQSPVYT	R	A	E	V	K	I	1	0	1	0	0	0	3	1	0	0	0	1	0	0	0	0	0	0	0	2	0	0	9	0	973.47164	NbL11g22890.1	NbL11g22890.1	182	190	yes	yes	2	0.0027478	140.83
AENENKFDAIEAAK	YCQGASSLWSAHRIRAENENKFDAIEAAKG	RAENENKFDAIEAAKGSSPVLFTGEMIFPW	R	A	E	A	K	G	4	0	2	1	0	0	3	0	0	1	0	2	0	1	0	0	0	0	0	0	0	0	14	1	1548.742	NbL01g07460.1	NbL01g07460.1	388	401	yes	yes	2;3	1.6308E-08	219.89
AENGAAPENQVAK	______________________________	______________________________	M	A	E	A	K	H	4	0	2	0	0	1	2	1	0	0	0	1	0	0	1	0	0	0	0	1	0	0	13	0	1297.6262	NbL01g03060.1	NbL01g03060.1	2	14	yes	yes	2	0.0089853	108.35
AENGAAQEIQVAK	______________________________	______________________________	M	A	E	A	K	H	4	0	1	0	0	2	2	1	0	1	0	1	0	0	0	0	0	0	0	1	0	0	13	0	1327.6732	NbL17g23090.1	NbL17g23090.1	2	14	yes	yes	2	0.00073682	135.1
AENIIIDEKK				A	E	K	K		1	0	1	1	0	0	2	0	0	3	0	2	0	0	0	0	0	0	0	0	0	0	10	1	1171.6449		REV__NbL05g11310.1			yes	yes	2	0.0026892	152.11
AENITILENSGPTR	SDPSHLALIDKMHLRAENITILENSGPTRR	RAENITILENSGPTRRSKVKDMSAEVVDSN	R	A	E	T	R	R	1	1	2	0	0	0	2	1	0	2	1	0	0	0	1	1	2	0	0	0	0	0	14	0	1513.7736	NbL03g16220.1	NbL03g16220.1	35	48	yes	yes	2	1.0887E-37	278.35
AENIVALLNNK	VEPNGKDMGINVRKKAENIVALLNNKEKIE	VRKKAENIVALLNNKEKIEDARNKAAANRD	K	A	E	N	K	E	2	0	3	0	0	0	1	0	0	1	2	1	0	0	0	0	0	0	0	1	0	0	11	0	1197.6717	NbL06g20870.1;NbL16g22690.1;NbL10g16270.1;NbL17g04710.1	NbL06g20870.1	135	145	yes	no	2	0.0051253	116.3
AENKEEDVK	______________________________	______________________________	M	A	E	V	K	L	1	0	1	1	0	0	3	0	0	0	0	2	0	0	0	0	0	0	0	1	0	0	9	1	1060.5037	NbL19g20980.1;NbL06g05110.1;NbL10g20560.1;NbL17g26460.1	NbL19g20980.1	2	10	no	no	2	0.0024027	161.27
AENKEEDVKLGANK	______________________________	MAENKEEDVKLGANKYRETQPLGTAAQTDK	M	A	E	N	K	Y	2	0	2	1	0	0	3	1	0	0	1	3	0	0	0	0	0	0	0	1	0	0	14	2	1543.7842	NbL19g20980.1;NbL06g05110.1;NbL10g20560.1;NbL17g26460.1	NbL19g20980.1	2	15	no	no	3	5.6872E-07	206.74
AENLALAK	KDMAAHSACDFGGGKAENLALAKYRQVIWG	CDFGGGKAENLALAKYRQVIWGGRVINSQF	K	A	E	A	K	Y	3	0	1	0	0	0	1	0	0	0	2	1	0	0	0	0	0	0	0	0	0	0	8	0	828.47052	NbL05g20680.1;NbL13g24450.1	NbL05g20680.1	308	315	yes	no	2	0.029605	107.29
AENLLEQGDMVLAINK	RRQVLRVKGCFAGSKAENLLEQGDMVLAIN	ENLLEQGDMVLAINKEPVTCFRDIEDACQS	K	A	E	N	K	E	2	0	2	1	0	1	2	1	0	1	3	1	1	0	0	0	0	0	0	1	0	0	16	0	1756.9029	NbL19g02480.1	NbL19g02480.1	919	934	yes	yes	2	9.7965E-05	140.01
AENLLTQVEIPQQK	______________________________	MAENLLTQVEIPQQKHYNGVPFPAVLSPNP	M	A	E	Q	K	H	1	0	1	0	0	3	2	0	0	1	2	1	0	0	1	0	1	0	0	1	0	0	14	0	1609.8675	NbL13g20300.1	NbL13g20300.1	2	15	yes	yes	2	0.00029305	134.99
AENLMLER	RTEELQPYVLNVVKKAENLMLERGDNKEYL	VLNVVKKAENLMLERGDNKEYLPIEGLAAF	K	A	E	E	R	G	1	1	1	0	0	0	2	0	0	0	2	0	1	0	0	0	0	0	0	0	0	0	8	0	974.48552	NbL02g01570.1;NbL13g03840.1;NbL02g23400.1	NbL13g03840.1	112	119	no	no	2	0.0006865	176.44
AENMATLLRQMSIPTKK	______________________________	NMATLLRQMSIPTKKVEKSGQKQQVHIVDT	M	A	E	K	K	V	2	1	1	0	0	1	1	0	0	1	2	2	2	0	1	1	2	0	0	0	0	0	17	2	1931.0332	NbL11g04580.1	NbL11g04580.1	2	18	yes	yes	2	0.0063688	111.94
AENNGQGIGR	______________________________	______________________________	M	A	E	G	R	N	1	1	2	0	0	1	1	3	0	1	0	0	0	0	0	0	0	0	0	0	0	0	10	0	1014.4843	NbL19g01150.1;NbL02g14430.1	NbL19g01150.1	2	11	yes	no	2	4.8276E-08	224.86
AENQPEQSYSER	GDLIAIAEVVRDLYRAENQPEQSYSERQLY	LYRAENQPEQSYSERQLYEAALDRMAREIA	R	A	E	E	R	Q	1	1	1	0	0	2	3	0	0	0	0	0	0	0	1	2	0	0	1	0	0	0	12	0	1436.6168	tr|A9CHD6|A9CHD6_AGRFC	tr|A9CHD6|A9CHD6_AGRFC	125	136	yes	yes	2	0.00013157	202.16
AENSSADNFPAGYEPPK	______________________________	NSSADNFPAGYEPPKVWTWDKGNGGQFANI	M	A	E	P	K	V	3	0	2	1	0	0	2	1	0	0	0	1	0	1	3	2	0	0	1	0	0	0	17	0	1792.7904	tr|Q7CSU6|Q7CSU6_AGRFC	tr|Q7CSU6|Q7CSU6_AGRFC	2	18	yes	yes	2	0.017678	105.95
AEPIYVTTCPR	INISTRYYHPSWWGRAEPIYVTTCPRDATS	WWGRAEPIYVTTCPRDATSKAGSISNLQFV	R	A	E	P	R	D	1	1	0	0	1	0	1	0	0	1	0	0	0	0	2	0	2	0	1	1	0	0	11	0	1305.6387	NbL17g01640.1;NbL11g08520.1	NbL11g08520.1	328	338	no	no	2	0.00027393	175.91
AEPLHWTSLEYTR	RYEVMSTKIEIRLAKAEPLHWTSLEYTRES	AKAEPLHWTSLEYTRESAVVQRPNVSSDAP	K	A	E	T	R	E	1	1	0	0	0	0	2	0	1	0	2	0	0	0	1	1	2	1	1	0	0	0	13	0	1601.7838	NbL03g12380.1	NbL03g12380.1	303	315	no	no	3	0.027839	81.278
AEPQVLPVSPEDVPK	IRVNAPQITARRSVRAEPQVLPVSPEDVPK	AEPQVLPVSPEDVPKSEEQLQYLQAIQQLG	R	A	E	P	K	S	1	0	0	1	0	1	2	0	0	0	1	1	0	0	4	1	0	0	0	3	0	0	15	0	1603.8457	NbL13g12280.1	NbL13g12280.1	145	159	yes	yes	2	9.6632E-06	171.99
AEQAYTVASDSETTGEEK	______________________________	AYTVASDSETTGEEKTSPAFPEIAIGIDIG	M	A	E	E	K	T	3	0	0	1	0	1	4	1	0	0	0	1	0	0	0	2	3	0	1	1	0	0	18	0	1914.8331	NbL09g18400.1;NbL06g11280.1	NbL09g18400.1	2	19	no	no	2	2.4591E-153	357.22
AEQEKESLVK	SLDSSLSDASDKLSRAEQEKESLVKENAAL	DKLSRAEQEKESLVKENAALSNTVKKLNRD	R	A	E	V	K	E	1	0	0	0	0	1	3	0	0	0	1	2	0	0	0	1	0	0	0	1	0	0	10	1	1159.6085	NbL06g10370.1	NbL06g10370.1	84	93	yes	yes	2;3	0.0078434	134.23
AEQEKGELVGVIVQFGGQTPLK	YFEPLTAEDVIEIMRAEQEKGELVGVIVQF	LVGVIVQFGGQTPLKLAEALEKNGIPILGT	R	A	E	L	K	L	1	0	0	0	0	3	3	4	0	1	2	2	0	1	1	0	1	0	0	3	0	0	22	1	2326.2533	sp|Q8UDE9|CARB_AGRFC	sp|Q8UDE9|CARB_AGRFC	692	713	yes	yes	3	3.2845E-05	106.23
AEQELPLILSAELK	FGAEEVNRVNHPKRKAEQELPLILSAELKL	KAEQELPLILSAELKLGSTTFLVSDSDLTD	K	A	E	L	K	L	2	0	0	0	0	1	3	0	0	1	4	1	0	0	1	1	0	0	0	0	0	0	14	0	1552.8712	NbL06g16230.1;NbL16g25360.1	NbL16g25360.1	62	75	no	no	2	0.00011386	155.86						By MS/MS
AEQFLESIIK	LSKRSYAKKGNEVLKAEQFLESIIKAPEEE	NEVLKAEQFLESIIKAPEEEWNKLLINGMT	K	A	E	I	K	A	1	0	0	0	0	1	2	0	0	2	1	1	0	1	0	1	0	0	0	0	0	0	10	0	1176.639	NbL01g01250.1;NbL11g14060.1	NbL11g14060.1	300	309	no	no	2	3.4391E-11	237.51
AEQGHGANNGIDIAIR	VCSKTGGPFGTMRFKAEQGHGANNGIDIAI	EQGHGANNGIDIAIRLLEPIKEQFPILSYG	K	A	E	I	R	L	3	1	2	1	0	1	1	3	1	3	0	0	0	0	0	0	0	0	0	0	0	0	16	0	1634.8125	NbL02g04970.1;NbL06g03660.1;NbL12g02350.1	NbL02g04970.1	64	79	no	no	2;3	4.1502E-10	203.85				By matching
AEQHLPDGQVIPGNNFSYDK	MGNEFGHPEWIDFPRAEQHLPDGQVIPGNN	PDGQVIPGNNFSYDKCRRRFDLGDADYLRY	R	A	E	D	K	C	1	0	2	2	0	2	1	2	1	1	1	1	0	1	2	1	0	0	1	1	0	0	20	0	2228.0498	NbL05g02530.1	NbL05g02530.1	703	722	yes	yes	3	0.0011663	87.356					By MS/MS	By MS/MS	By matching
AEQLITEVLSEADSGGSGLVNR	NRAVELMGTPDQIAKAEQLITEVLSEADSG	VLSEADSGGSGLVNRRLPGQQSGGEQFSMK	K	A	E	N	R	R	2	1	1	1	0	1	3	3	0	1	3	0	0	0	0	3	1	0	0	2	0	0	22	0	2244.1234	NbL08g18880.1;NbL18g11940.1	NbL08g18880.1	185	206	no	no	2;3	7.133799999999999E-132	396.21
AEQLTEEQIAEFK	______________________________	______________________________	M	A	E	F	K	E	2	0	0	0	0	2	4	0	0	1	1	1	0	1	0	0	1	0	0	0	0	0	13	0	1534.7515	NbL13g15240.1	NbL13g15240.1	2	14	yes	yes	2	1.9267E-72	312.95		By MS/MS	By matching		By matching	By MS/MS	By matching
AEQQLQNWVLMVSAQTPTNIAVIK	______________________________	LMVSAQTPTNIAVIKYWGKRDEDLILAIND	M	A	E	I	K	Y	3	0	2	0	0	4	1	0	0	2	2	1	1	0	1	1	2	1	0	3	0	0	24	0	2681.4211	NbL18g02680.1	NbL18g02680.1	2	25	yes	yes	3	0.00085586	86.987
AEQSQDALESLTVAK	IEMGQFTHVASYVSKAEQSQDALESLTVAK	AEQSQDALESLTVAKLRCAAGLANLEAKKY	K	A	E	A	K	L	3	0	0	1	0	2	2	0	0	0	2	1	0	0	0	2	1	0	0	1	0	0	15	0	1588.7944	NbL01g05960.1;NbL17g20560.1	NbL01g05960.1	201	215	yes	no	2	9.2676E-06	172.33
AEQWNVEVY	RDGIVWADYKKQLKKAEQWNVEVY______	KKQLKKAEQWNVEVY_______________	K	A	E	V	Y	-	1	0	1	0	0	1	2	0	0	0	0	0	0	0	0	0	0	1	1	2	0	0	9	0	1136.5138	NbL12g07490.1	NbL12g07490.1	354	362	yes	yes	1;2	7.0888E-07	209.87						By matching	By matching
AERPLIVFGK	VKHSEIEKAAALLRKAERPLIVFGKGAAIS	ALLRKAERPLIVFGKGAAISRAENALKKLV	K	A	E	G	K	G	1	1	0	0	0	0	1	1	0	1	1	1	0	1	1	0	0	0	0	1	0	0	10	1	1128.6655	NbL02g15540.1;NbL19g02270.1	NbL19g02270.1	218	227	no	no	3	0.010778	132.88
AERPLQAQQYSGSETMMLVPATPFDYGSGHVNPR	AIKSALMTTSSTIDRAERPLQAQQYSGSET	PATPFDYGSGHVNPRAALDPGLIFDAGYQD	R	A	E	P	R	A	3	2	1	1	0	3	2	3	1	0	2	0	2	1	4	3	2	0	2	2	0	0	34	1	3733.7617	NbL07g05030.1	NbL07g05030.1	638	671	yes	yes	4	5.1324E-25	117.04							By matching
AERPSDSYPFDIQR	PGEAANVIVGRRSYRAERPSDSYPFDIQRL	RAERPSDSYPFDIQRLAQL___________	R	A	E	Q	R	L	1	2	0	2	0	1	1	0	0	1	0	0	0	1	2	2	0	0	1	0	0	0	14	1	1679.7903	NbL02g18830.1;NbL19g03690.1	NbL02g18830.1	399	412	no	no	2;3	4.6769E-05	196.02				By matching
AESAILQDSIVK	LISQVVAEQPISQAKAESAILQDSIVKQVN	QAKAESAILQDSIVKQVNENEKTGWKAALN	K	A	E	V	K	Q	2	0	0	1	0	1	1	0	0	2	1	1	0	0	0	2	0	0	0	1	0	0	12	0	1272.6925	NbL02g17230.1;NbL12g09520.1	NbL12g09520.1	35	46	no	no	2	1.085E-10	237.84
AESDDTVPDAPLR	WIDLFMNSIPSFRKRAESDDTVPDAPLRAE	KRAESDDTVPDAPLRAEKFAQRYAEILEDL	R	A	E	L	R	A	2	1	0	3	0	0	1	0	0	0	1	0	0	0	2	1	1	0	0	1	0	0	13	0	1384.647	NbL08g15250.1	NbL08g15250.1	92	104	yes	yes	2	1.9984E-07	223.14
AESDDTVPDAPLRAEK	WIDLFMNSIPSFRKRAESDDTVPDAPLRAE	ESDDTVPDAPLRAEKFAQRYAEILEDLKKD	R	A	E	E	K	F	3	1	0	3	0	0	2	0	0	0	1	1	0	0	2	1	1	0	0	1	0	0	16	1	1712.8217	NbL08g15250.1	NbL08g15250.1	92	107	yes	yes	3	0.00017957	133.98
AESDDTVPDAPSR	WIQVFMNSIPSFRERAESDDTVPDAPSRAE	ERAESDDTVPDAPSRAEMFSHRYAEILEDL	R	A	E	S	R	A	2	1	0	3	0	0	1	0	0	0	0	0	0	0	2	2	1	0	0	1	0	0	13	0	1358.595	NbL01g04840.1	NbL01g04840.1	57	69	yes	yes	2	0.00019017	209.85
AESEAGDTGPLVTEADIQHIVSSWTGIPVEK	AQISALIDKNKEMSKAESEAGDTGPLVTEA	IQHIVSSWTGIPVEKVSTDESDRLLKMEET	K	A	E	E	K	V	3	0	0	2	0	1	4	3	1	3	1	1	0	0	2	3	3	1	0	3	0	0	31	0	3235.5885	NbL07g17690.1;NbL03g21120.1;NbL19g12890.1	NbL07g17690.1	558	588	no	no	3	0.038086	35.875
AESEVLSK	PSFLLQSGYFTGKRKAESEVLSKYPNSGVV	YFTGKRKAESEVLSKYPNSGVVLRPAFIYG	K	A	E	S	K	Y	1	0	0	0	0	0	2	0	0	0	1	1	0	0	0	2	0	0	0	1	0	0	8	0	861.44436	NbL15g11810.1	NbL15g11810.1	201	208	yes	yes	2	0.0016925	166.68
AESGGLIFNQLK	EMGREAFVEKVWEWKAESGGLIFNQLKRLG	EWKAESGGLIFNQLKRLGASCDWSRERFTM	K	A	E	L	K	R	1	0	1	0	0	1	1	2	0	1	2	1	0	1	0	1	0	0	0	0	0	0	12	0	1275.6823	sp|Q8UEN6|SYV_AGRFC	sp|Q8UEN6|SYV_AGRFC	122	133	yes	yes	2	0.0023288	137.05					By MS/MS
AESIEEMQHADK	LLNDWGFTKLAKKERAESIEEMQHADKIID	KERAESIEEMQHADKIIDRIIFLEGHPNLQ	R	A	E	D	K	I	2	0	0	1	0	1	3	0	1	1	0	1	1	0	0	1	0	0	0	0	0	0	12	0	1386.6085	tr|Q7CWA3|Q7CWA3_AGRFC	tr|Q7CWA3|Q7CWA3_AGRFC	54	65	yes	yes	2;3	0.003072	119.27
AESIVQSTVR	GQGTRVGFYSSTCPRAESIVQSTVRAHFQS	STCPRAESIVQSTVRAHFQSDPTVAPGILR	R	A	E	V	R	A	1	1	0	0	0	1	1	0	0	1	0	0	0	0	0	2	1	0	0	2	0	0	10	0	1088.5826	NbL11g10880.1;NbL01g14600.1	NbL11g10880.1	67	76	no	no	2	7.5327E-31	271.26
AESSSSVIPSSNQSSEELHVFR	KIKKMLSVASVEAQKAESSSSVIPSSNQSS	IPSSNQSSEELHVFRSRLPDIQISNNVPLH	K	A	E	F	R	S	1	1	1	0	0	1	3	0	1	1	1	0	0	1	1	8	0	0	0	2	0	0	22	0	2376.1193	NbL03g14200.1	NbL03g14200.1	53	74	yes	yes	3	1.8778E-11	142.98
AESTREENVYMAK	______________________________	______________________________	M	A	E	A	K	L	2	1	1	0	0	0	3	0	0	0	0	1	1	0	0	1	1	0	1	1	0	0	13	1	1526.7035	NbL16g13840.1	NbL16g13840.1	2	14	yes	yes	2	0.0013213	125.72
AESVMLEVLK	TRPEKRVGSDDLWDRAESVMLEVLKTIEEQ	DLWDRAESVMLEVLKTIEEQSGGRIKTGIL	R	A	E	L	K	T	1	0	0	0	0	0	2	0	0	0	2	1	1	0	0	1	0	0	0	2	0	0	10	0	1117.6053	sp|Q8UEL1|SYT_AGRFC	sp|Q8UEL1|SYT_AGRFC	450	459	yes	yes	2	0.0017955	134.77
AETAATAVVVEEK	VAVVNAAADSGRGAKAETAATAVVVEEKLM	AKAETAATAVVVEEKLMMERQRFEVLPGKP	K	A	E	E	K	L	4	0	0	0	0	0	3	0	0	0	0	1	0	0	0	0	2	0	0	3	0	0	13	0	1316.6824	NbL07g05400.1	NbL07g05400.1	57	69	yes	yes	2;3	8.607299999999999E-89	320.59	By MS/MS	By MS/MS				By MS/MS	By MS/MS
AETECQNAEYQQLLDIK	QSQISALEEQLQQIRAETECQNAEYQQLLD	TECQNAEYQQLLDIKTRLENEIQTYRSLLE	R	A	E	I	K	T	2	0	1	1	1	3	3	0	0	1	2	1	0	0	0	0	1	0	1	0	0	0	17	0	2051.947	CON__P02535-1	CON__P02535-1	421	437	yes	yes	2	0.0026609	121.28
AETECQNTEYQQLLDIK	QAQISALEEQLQQIRAETECQNTEYQQLLD	TECQNTEYQQLLDIKIRLENEIQTYRSLLE	R	A	E	I	K	I	1	0	1	1	1	3	3	0	0	1	2	1	0	0	0	0	2	0	1	0	0	0	17	0	2081.9575	CON__P13645	CON__P13645	423	439	yes	yes	2;3	0	454.95	By MS/MS	By MS/MS	By MS/MS	By MS/MS	By MS/MS	By MS/MS	By MS/MS
AETETPVAEETVAAAEVETPAVELAEVK	EAPVAEETVAEEDTKAETETPVAEETVAAA	AAEVETPAVELAEVKTEVEEGKDVETTEAP	K	A	E	V	K	T	7	0	0	0	0	0	8	0	0	0	1	1	0	0	2	0	4	0	0	5	0	0	28	0	2882.4284	NbL10g10340.1	NbL10g10340.1	99	126	yes	yes	3	2.9488E-10	93.34
AETFGILIPDWVK	DASHLQFLLAASILRAETFGILIPDWVKSP	LRAETFGILIPDWVKSPQKLAEAVDKVMVP	R	A	E	V	K	S	1	0	0	1	0	0	1	1	0	2	1	1	0	1	1	0	1	1	0	1	0	0	13	0	1487.8024	NbL05g06990.1;NbL19g15680.1	NbL19g15680.1	808	820	no	no	2	0.00072442	149.23			By MS/MS	By MS/MS
AETFGIPIPDWAK	DPSHLHFIMAASILRAETFGIPIPDWAKHP	LRAETFGIPIPDWAKHPKKLNEAVDKVMVP	R	A	E	A	K	H	2	0	0	1	0	0	1	1	0	2	0	1	0	1	2	0	1	1	0	0	0	0	13	0	1443.7398	NbL12g01580.1	NbL12g01580.1	869	881	yes	yes	2	0.0074924	125.75				By MS/MS
AETGIDFR	KSFNEAAAAGAEKFKAETGIDFRDFEPTSD	AGAEKFKAETGIDFRDFEPTSDTQGEQAIR	K	A	E	F	R	D	1	1	0	1	0	0	1	1	0	1	0	0	0	1	0	0	1	0	0	0	0	0	8	0	907.43995	tr|A9CKN9|A9CKN9_AGRFC	tr|A9CKN9|A9CKN9_AGRFC	52	59	yes	yes	2	0.0044229	152.47
AETGVLFEK	GIELVTDTKEKTPAKAETGVLFEKLRELGV	EKTPAKAETGVLFEKLRELGVLVGKGGLHG	K	A	E	E	K	L	1	0	0	0	0	0	2	1	0	0	1	1	0	1	0	0	1	0	0	1	0	0	9	0	992.51786	NbL12g17850.1	NbL12g17850.1	338	346	yes	yes	2	2.4613E-05	201.07
AETGVLLEK	GIELVTDRKEKTPAKAETGVLLEKLREFGV	EKTPAKAETGVLLEKLREFGVLVGKGGLHG	K	A	E	E	K	L	1	0	0	0	0	0	2	1	0	0	2	1	0	0	0	0	1	0	0	1	0	0	9	0	958.53351	NbL02g01540.1	NbL02g01540.1	139	147	yes	yes	2	1.2074E-06	204.62
AETHKFESHYIDNLVGDEK	AGASLYGIGDLQLLRAETHKFESHYIDNLV	KFESHYIDNLVGDEKAYFERSPINFVNRFS	R	A	E	E	K	A	1	0	1	2	0	0	3	1	2	1	1	2	0	1	0	1	1	0	1	1	0	0	19	1	2231.0495	NbL17g14540.1	NbL17g14540.1	613	631	yes	yes	3;4	0.0047281	132.9							By matching
AETPIDENEIR	______________________________	EKPRAETPIDENEIRITSQGRMRSYITYAM	R	A	E	I	R	I	1	1	1	1	0	0	3	0	0	2	0	0	0	0	1	0	1	0	0	0	0	0	11	0	1285.615	NbL04g13630.1;NbL17g24340.1	NbL04g13630.1	12	22	no	no	2	0.00014564	188.91
AETTAEEEETEVK	GGKDDTKDEETEAVKAETTAEEEETEVKKV	VKAETTAEEEETEVKKVEAEDPQAKIARIF	K	A	E	V	K	K	2	0	0	0	0	0	6	0	0	0	0	1	0	0	0	0	3	0	0	1	0	0	13	0	1464.6468	NbL18g06660.1	NbL18g06660.1	545	557	yes	yes	2	1.1031E-72	313.89	By MS/MS	By matching			By MS/MS	By MS/MS
AETTAEEEETEVKK	GGKDDTKDEETEAVKAETTAEEEETEVKKV	KAETTAEEEETEVKKVEAEDPQAKIARIFG	K	A	E	K	K	V	2	0	0	0	0	0	6	0	0	0	0	2	0	0	0	0	3	0	0	1	0	0	14	1	1592.7417	NbL18g06660.1	NbL18g06660.1	545	558	yes	yes	2;3	3.5204E-13	236.69					By MS/MS
AETTAEEEETEVKKVEAEDPQAK	GGKDDTKDEETEAVKAETTAEEEETEVKKV	ETEVKKVEAEDPQAKIARIFGSDPNGQQVV	K	A	E	A	K	I	4	0	0	1	0	1	8	0	0	0	0	3	0	0	1	0	3	0	0	2	0	0	23	2	2560.2028	NbL18g06660.1	NbL18g06660.1	545	567	yes	yes	3	0.011115	69.986
AETVTVAAAAVETPAVELAEVK	EAPVAKETVAEEAAKAETVTVAAAAVETPA	AAAVETPAVELAEVKTEAEEGKAVETTEAP	K	A	E	V	K	T	7	0	0	0	0	0	4	0	0	0	1	1	0	0	1	0	3	0	0	5	0	0	22	0	2168.1576	NbL12g13710.1	NbL12g13710.1	145	166	yes	yes	2;3	4.8897E-97	300.49
AETYFCADETR	LTPVYFYIAKGTDGRAETYFCADETRSSEA	TDGRAETYFCADETRSSEAPGVAKQVYGSS	R	A	E	T	R	S	2	1	0	1	1	0	2	0	0	0	0	0	0	1	0	0	2	0	1	0	0	0	11	0	1361.5558	NbL13g10450.1;NbL03g10790.1	NbL03g10790.1	571	581	no	no	2	1.0224E-63	285						By matching
AETYLHQYGSANPSTTTDAAAAK	GKLDETQGVGQYIEKAETYLHQYGSANPST	GSANPSTTTDAAAAKAPAATPDTKDTKAPT	K	A	E	A	K	A	6	0	1	1	0	1	1	1	1	0	1	1	0	0	1	2	4	0	2	0	0	0	23	0	2367.0979	NbL08g12400.1	NbL08g12400.1	89	111	yes	yes	2;3	1.0758000000000001E-68	276.14		By matching			By matching		By matching
AEVADISEAVR	SQLLESMIEYPIPTRAEVADISEAVRQRGD	IPTRAEVADISEAVRQRGDALMLSGESAMG	R	A	E	V	R	Q	3	1	0	1	0	0	2	0	0	1	0	0	0	0	0	1	0	0	0	2	0	0	11	0	1158.5881	NbL18g04830.1;NbL18g04630.1	NbL18g04830.1	395	405	yes	no	2	0.00059106	147.75
AEVADVSEAVR	SQLLESMIEYPIPTRAEVADVSEAVRQRGD	IPTRAEVADVSEAVRQRGDALMLSGESAMG	R	A	E	V	R	Q	3	1	0	1	0	0	2	0	0	0	0	0	0	0	0	1	0	0	0	3	0	0	11	0	1144.5724	NbL01g23610.1;NbL11g20890.1;NbL01g00510.1	NbL01g23610.1	414	424	yes	no	2	4.0263E-05	209.6
AEVDEFQGR	GDTGANVLVGIQVPKAEVDEFQGRADSLGY	GIQVPKAEVDEFQGRADSLGYEYAVESLNE	K	A	E	G	R	A	1	1	0	1	0	1	2	1	0	0	0	0	0	1	0	0	0	0	0	1	0	0	9	0	1049.4778	NbL08g15400.1	NbL08g15400.1	577	585	yes	yes	2	0.00023942	184.49
AEVDIVDRLPTPFGLVR	AGFYTADKILKAHERAEVDIVDRLPTPFGL	VDIVDRLPTPFGLVRSGVAPDHPDTKIVTN	R	A	E	V	R	S	1	2	0	2	0	0	1	1	0	1	2	0	0	1	2	0	1	0	0	3	0	0	17	1	1896.0469	NbL01g12560.1	NbL01g12560.1	88	104	yes	yes	3	0.0085091	105.63
AEVDMER	TGTDEWDLTRVVTTRAEVDMERIKEEYQKR	LTRVVTTRAEVDMERIKEEYQKRNSVPLDR	R	A	E	E	R	I	1	1	0	1	0	0	2	0	0	0	0	0	1	0	0	0	0	0	0	1	0	0	7	0	848.36982	NbL02g01180.1;NbL12g17270.1	NbL12g17270.1	272	278	no	no	2	0.047108	113.89
AEVDTSNAPSLSEQYLLK	______________________________	DTSNAPSLSEQYLLKAQEEKSPEAAQPVEE	M	A	E	L	K	A	2	0	1	1	0	1	2	0	0	0	3	1	0	0	1	3	1	0	1	1	0	0	18	0	1963.9739	NbL04g10240.1	NbL04g10240.1	2	19	yes	yes	2;3	2.9203E-16	214.58
AEVEATKVETEK	______________________________	______________________________	M	A	E	E	K	V	2	0	0	0	0	0	4	0	0	0	0	2	0	0	0	0	2	0	0	2	0	0	12	1	1332.6773	NbL03g11650.1;NbL13g11620.1	NbL13g11620.1	2	13	no	no	2	5.1882E-69	313.3						By MS/MS	By MS/MS
AEVEGVENSSKPESGSAK	KRKPAPTIASPLSTRAEVEGVENSSKPESG	EGVENSSKPESGSAKLADSQESPSQNTNSQ	R	A	E	A	K	L	2	0	1	0	0	0	4	2	0	0	0	2	0	0	1	4	0	0	0	2	0	0	18	1	1803.8487	NbL11g17070.1	NbL11g17070.1	542	559	yes	yes	3	0.00048109	112.67
AEVFVHPNGPYK	EIARIKEIPQCRGFKAEVFVHPNGPYKSVD	GFKAEVFVHPNGPYKSVDQFWDGEL_____	K	A	E	Y	K	S	1	0	1	0	0	0	1	1	1	0	0	1	0	1	2	0	0	0	1	2	0	0	12	0	1356.6826	NbL08g12030.1	NbL08g12030.1	303	314	yes	yes	2	0.0014134	128.35
AEVGSAQVK	______________________________	______________________________	M	A	E	V	K	S	2	0	0	0	0	1	1	1	0	0	0	1	0	0	0	1	0	0	0	2	0	0	9	0	887.47125	NbL06g19210.1;NbL16g24160.1	NbL06g19210.1	2	10	yes	no	2	0.027257	103.83
AEVGVGPLK	PAAAQEFLDAHNKARAEVGVGPLKWSPMLA	AHNKARAEVGVGPLKWSPMLAKETSLLVRY	R	A	E	L	K	W	1	0	0	0	0	0	1	2	0	0	1	1	0	0	1	0	0	0	0	2	0	0	9	0	868.50182	NbL12g06470.1	NbL12g06470.1	54	62	yes	yes	2	0.0039121	134.81						By matching
AEVIGLGAAAK	______________________________	______________________________	M	A	E	A	K	V	4	0	0	0	0	0	1	2	0	1	1	1	0	0	0	0	0	0	0	1	0	0	11	0	998.57605	NbL15g15910.1	NbL15g15910.1	2	12	yes	yes	2	0.00013286	196.88
AEVLELMMVPK	GDEMNMHVPQSFETRAEVLELMMVPKCIVS	FETRAEVLELMMVPKCIVSPQANRPVMGIV	R	A	E	P	K	C	1	0	0	0	0	0	2	0	0	0	2	1	2	0	1	0	0	0	0	2	0	0	11	0	1258.6665	NbL02g15860.1;NbL12g08050.1	NbL12g08050.1	512	522	no	no	2	0.0026755	116.52	By MS/MS	By MS/MS
AEVMYDK	DELRKIVEEHAAVDKAEVMYDKYSGRSRRF	EEHAAVDKAEVMYDKYSGRSRRFGFVTMKT	K	A	E	D	K	Y	1	0	0	1	0	0	1	0	0	0	0	1	1	0	0	0	0	0	1	1	0	0	7	0	854.3844	NbL17g18120.1	NbL17g18120.1	106	112	yes	yes	2	0.01681	132.09
AEVPDLK	TNFLIPGIIYECDLKAEVPDLKVFRETVVP	IIYECDLKAEVPDLKVFRETVVPGFDHTEF	K	A	E	L	K	V	1	0	0	1	0	0	1	0	0	0	1	1	0	0	1	0	0	0	0	1	0	0	7	0	770.41742	NbL13g04470.1	NbL13g04470.1	519	525	yes	yes	2	0.060529	106.42
AEVSAALNK	KQLEDQAAAIMKAARAEVSAALNKMKKETQ	IMKAARAEVSAALNKMKKETQLEVEQKIAE	R	A	E	N	K	M	3	0	1	0	0	0	1	0	0	0	1	1	0	0	0	1	0	0	0	1	0	0	9	0	901.4869	NbL07g03330.1	NbL07g03330.1	150	158	yes	yes	2	0.00038907	176.09
AEVSDIAIAVR	TNMLESMIVHPTPTRAEVSDIAIAVREGAD	TPTRAEVSDIAIAVREGADAVMLSGETAHG	R	A	E	V	R	E	3	1	0	1	0	0	1	0	0	2	0	0	0	0	0	1	0	0	0	2	0	0	11	0	1142.6295	NbL03g12140.1;NbL13g12280.1	NbL13g12280.1	476	486	no	no	2	8.5399E-11	240.47							By matching
AEVSDISIAVR	TNMLESMIDHPTPTRAEVSDISIAVREGAD	TPTRAEVSDISIAVREGADAVMLSGETAHG	R	A	E	V	R	E	2	1	0	1	0	0	1	0	0	2	0	0	0	0	0	2	0	0	0	2	0	0	11	0	1158.6245	NbL15g12010.1	NbL15g12010.1	435	445	yes	yes	2	0.00013174	190.88
AEVVEAYDR	KKGIQWAKEEEEKFKAEVVEAYDREGSPYY	EEEKFKAEVVEAYDREGSPYYATARLWDDG	K	A	E	D	R	E	2	1	0	1	0	0	2	0	0	0	0	0	0	0	0	0	0	0	1	2	0	0	9	0	1050.4982	NbL17g23180.1	NbL17g23180.1	513	521	yes	yes	2	0.00050055	167.23			By matching
AEVVEAYDREGSPYYATAR	KKGIQWAKEEEEKFKAEVVEAYDREGSPYY	EAYDREGSPYYATARLWDDGIIDPADTRKI	K	A	E	A	R	L	4	2	0	1	0	0	3	1	0	0	0	0	0	0	1	1	1	0	3	2	0	0	19	1	2145.9967	NbL17g23180.1	NbL17g23180.1	513	531	yes	yes	3	0.0022239	88.551
AEVVKEELFAPVLYVIK	EGNFVHPTIVEISSKAEVVKEELFAPVLYV	VVKEELFAPVLYVIKFKTFEEAVEINNSVP	K	A	E	I	K	F	2	0	0	0	0	0	3	0	0	1	2	2	0	1	1	0	0	0	1	4	0	0	17	1	1946.1129	NbL03g24370.1	NbL03g24370.1	390	406	yes	yes	2;3	0.0001861	153.09
AEVVKEELFAPVLYVMK	EGNFVHPTIVEISSKAEVVKEELFAPVLYV	VVKEELFAPVLYVMKFKSFEEAVEINNSVP	K	A	E	M	K	F	2	0	0	0	0	0	3	0	0	0	2	2	1	1	1	0	0	0	1	4	0	0	17	1	1964.0693	NbL13g19170.1	NbL13g19170.1	390	406	yes	yes	2;3	1.3999E-06	172.58
AEVVSLDEK	RTAFAYAIKRSCENKAEVVSLDEKESGLRA	RSCENKAEVVSLDEKESGLRATLNLGHTFG	K	A	E	E	K	E	1	0	0	1	0	0	2	0	0	0	1	1	0	0	0	1	0	0	0	2	0	0	9	0	988.50769	NbL02g13470.1;NbL12g07720.1	NbL12g07720.1	306	314	no	no	2	0.00021393	185.72
AEVVSLDEKESGLR	RTAFAYAIKRSCENKAEVVSLDEKESGLRA	KAEVVSLDEKESGLRATLNLGHTFGHAVET	K	A	E	L	R	A	1	1	0	1	0	0	3	1	0	0	2	1	0	0	0	2	0	0	0	2	0	0	14	1	1530.789	NbL02g13470.1;NbL12g07720.1	NbL12g07720.1	306	319	no	no	2	7.1143E-05	177.04
AEWGQQIR	QRASEIKQIRGDAVKAEWGQQIRNYVFHPY	IRGDAVKAEWGQQIRNYVFHPYKLVKDVRT	K	A	E	I	R	N	1	1	0	0	0	2	1	1	0	1	0	0	0	0	0	0	0	1	0	0	0	0	8	0	986.49338	NbL12g10940.1;NbL10g04750.1	NbL12g10940.1	400	407	yes	no	2	0.0014447	171.38
AEYAVEPAK	FENLQALTRAIRNVRAEYAVEPAKLISACI	AIRNVRAEYAVEPAKLISACIVANPDVIQY	R	A	E	A	K	L	3	0	0	0	0	0	2	0	0	0	0	1	0	0	1	0	0	0	1	1	0	0	9	0	976.48656	NbL09g03860.1;NbL11g06640.1	NbL11g06640.1	820	828	no	no	2	0.0073776	122.13	By MS/MS	By MS/MS			By MS/MS	By MS/MS
AEYDEAGPSIVHR	ILASLSTFQQMWIAKAEYDEAGPSIVHRKC	AKAEYDEAGPSIVHRKCF____________	K	A	E	H	R	K	2	1	0	1	0	0	2	1	1	1	0	0	0	0	1	1	0	0	1	1	0	0	13	0	1442.679	NbL06g13030.1	NbL06g13030.1	362	374	yes	yes	3	0.045548	85.845
AEYDESGPAIVHR	ILASLSTFQQMWISKAEYDESGPAIVHRKC	SKAEYDESGPAIVHRKCF____________	K	A	E	H	R	K	2	1	0	1	0	0	2	1	1	1	0	0	0	0	1	1	0	0	1	1	0	0	13	0	1442.679	NbL17g06820.1;NbL19g12910.1	NbL17g06820.1	362	374	no	no	2;3	1.7873E-07	223.87
AEYDESGPSIVHR	ILASLSTFQQMWIAKAEYDESGPSIVHRKC	AKAEYDESGPSIVHRKCF____________	K	A	E	H	R	K	1	1	0	1	0	0	2	1	1	1	0	0	0	0	1	2	0	0	1	1	0	0	13	0	1458.6739	NbL08g02380.1;NbL00g00200.1;NbL09g21330.1;NbL19g14470.1;NbL15g13910.1;NbL10g10000.1;NbL11g02790.1;NbL14g13290.1;NbL05g05290.1;NbL19g17530.1	NbL14g13290.1	362	374	no	no	2;3	2.0611999999999998E-72	310.49	By matching	By MS/MS			By MS/MS	By MS/MS	By matching
AEYEALAEQNR	AAPGVDLAVLLNNMRAEYEALAEQNRKDAE	NNMRAEYEALAEQNRKDAEAWFNEKSASLQ	R	A	E	N	R	K	3	1	1	0	0	1	3	0	0	0	1	0	0	0	0	0	0	0	1	0	0	0	11	0	1292.5997	CON__Q7Z3Y7;CON__Q7Z3Z0;CON__Q7Z3Y8	CON__Q7Z3Y7	286	296	no	no	2	0.0051433	121.9
AEYPIFDK	GSIEEIQNMVCTRFKAEYPIFDKVDVNGDN	MVCTRFKAEYPIFDKVDVNGDNAAPLYKFL	K	A	E	D	K	V	1	0	0	1	0	0	1	0	0	1	0	1	0	1	1	0	0	0	1	0	0	0	8	0	981.48075	NbL17g26250.1	NbL17g26250.1	159	166	yes	yes	2	0.011224	134.48
AEYPIFDKVDVNGDNAAPLYK	GSIEEIQNMVCTRFKAEYPIFDKVDVNGDN	DKVDVNGDNAAPLYKFLKSSKGGFFGDSIK	K	A	E	Y	K	F	3	0	2	3	0	0	1	1	0	1	1	2	0	1	2	0	0	0	2	2	0	0	21	1	2338.1481	NbL17g26250.1	NbL17g26250.1	159	179	yes	yes	3	0.0021967	89.011
AEYVSDGNIK	DPNCSDEWEDGLADRAEYVSDGNIKTQIVK	GLADRAEYVSDGNIKTQIVKSPFVQIPLGV	R	A	E	I	K	T	1	0	1	1	0	0	1	1	0	1	0	1	0	0	0	1	0	0	1	1	0	0	10	0	1094.5244	NbL14g14640.1	NbL14g14640.1	157	166	yes	yes	2	0.042357	88.177
AEYYSITDEEALEAFK	PGVGPEHSFLKDLGRAEYYSITDEEALEAF	EYYSITDEEALEAFKRLSRLEGIIPALETS	R	A	E	F	K	R	3	0	0	1	0	0	4	0	0	1	1	1	0	1	0	1	1	0	2	0	0	0	16	0	1877.8571	NbL08g07370.1;NbL11g18850.1	NbL11g18850.1	435	450	no	no	2	0.049448	73.881
AEYYSITDEEALEAFKR	PGVGPEHSFLKDLGRAEYYSITDEEALEAF	YYSITDEEALEAFKRLSRLEGIIPALETSH	R	A	E	K	R	L	3	1	0	1	0	0	4	0	0	1	1	1	0	1	0	1	1	0	2	0	0	0	17	1	2033.9582	NbL08g07370.1;NbL11g18850.1	NbL11g18850.1	435	451	no	no	2;3	0.00011018	124.2
AFAAAMQK	IHVEEYVRDQNAFFKAFAAAMQKLSEHGVK	DQNAFFKAFAAAMQKLSEHGVKIGKHGEIR	K	A	F	Q	K	L	4	0	0	0	0	1	0	0	0	0	0	1	1	1	0	0	0	0	0	0	0	0	8	0	836.42146	NbL19g09270.1	NbL19g09270.1	299	306	yes	yes	2	0.014025	122.15		By matching
AFAAGADIK	ADDSIGAIIITGSEKAFAAGADIKEMQGLD	ITGSEKAFAAGADIKEMQGLDFVDAYVGDF	K	A	F	I	K	E	4	0	0	1	0	0	0	1	0	1	0	1	0	1	0	0	0	0	0	0	0	0	9	0	862.45487	tr|Q7D1P4|Q7D1P4_AGRFC	tr|Q7D1P4|Q7D1P4_AGRFC	56	64	yes	yes	2	0.033675	99.139
AFAAPWPEK	GLTTTPAEIKQGFKRAFAAPWPEKLRYQDD	KQGFKRAFAAPWPEKLRYQDDGRPFWKLVV	R	A	F	E	K	L	3	0	0	0	0	0	1	0	0	0	0	1	0	1	2	0	0	1	0	0	0	0	9	0	1015.5127	NbL07g09620.1;NbL17g12130.1	NbL07g09620.1	92	100	yes	no	2	0.019161	105.57
AFAASMVK	SMVSTYSKYPYLFSKAFAASMVKLTNLGVL	YPYLFSKAFAASMVKLTNLGVLTGQDGEIR	K	A	F	V	K	L	3	0	0	0	0	0	0	0	0	0	0	1	1	1	0	1	0	0	0	1	0	0	8	0	823.42621	NbL12g18370.1	NbL12g18370.1	304	311	yes	yes	2	0.069785	78.616							By MS/MS
AFACFLLDR	LYQLTGNVEYLYRAKAFACFLLDRAHKLIA	YLYRAKAFACFLLDRAHKLIAKGEMHGGDN	K	A	F	D	R	A	2	1	0	1	1	0	0	0	0	0	2	0	0	2	0	0	0	0	0	0	0	0	9	0	1111.5485	NbL05g17230.1;NbL08g08630.1	NbL05g17230.1	360	368	yes	no	2	0.0050958	128.69
AFADALDSVPMALAENSGLQPIETLSAVK	AAADKHPGVEQYAIRAFADALDSVPMALAE	ENSGLQPIETLSAVKAQQIKENNPCCGIDC	R	A	F	V	K	A	6	0	1	2	0	1	2	1	0	1	4	1	1	1	2	3	1	0	0	2	0	0	29	0	2957.5056	NbL16g18180.1;NbL15g05490.1	NbL16g18180.1	446	474	yes	no	3	0.0013634	54.855
AFADEIGIPFMETSAK	CDLTDNRAVSYDTAKAFADEIGIPFMETSA	FADEIGIPFMETSAKSATNVEQAFMAMAAE	K	A	F	A	K	S	3	0	0	1	0	0	2	1	0	2	0	1	1	2	1	1	1	0	0	0	0	0	16	0	1725.8284	NbL15g12790.1	NbL15g12790.1	208	223	yes	yes	2	2.2965E-06	171.67
AFADELGIPFIETSAK	CDLVENKVVDTQTAKAFADELGIPFIETSA	FADELGIPFIETSAKDSINVEQAFLTMAGE	K	A	F	A	K	D	3	0	0	1	0	0	2	1	0	2	1	1	0	2	1	1	1	0	0	0	0	0	16	0	1707.872	NbL19g19230.1	NbL19g19230.1	198	213	yes	yes	2	0.0041967	107.17
AFAEDIALLK	VKYGGHAMGDSTLGKAFAEDIALLKQSGIN	STLGKAFAEDIALLKQSGINPIVVHGGGPQ	K	A	F	L	K	Q	3	0	0	1	0	0	1	0	0	1	2	1	0	1	0	0	0	0	0	0	0	0	10	0	1089.607	sp|Q8UIB7|ARGB_AGRFC	sp|Q8UIB7|ARGB_AGRFC	45	54	yes	yes	2	0.0012702	130.75
AFAESSMSMAFSK	PGVALAMYNVDQSIRAFAESSMSMAFSKKW	IRAFAESSMSMAFSKKWPLYSSTKNTILKK	R	A	F	S	K	K	3	0	0	0	0	0	1	0	0	0	0	1	2	2	0	4	0	0	0	0	0	0	13	0	1392.6054	NbL02g25190.1	NbL02g25190.1	259	271	no	no	2	5.3354E-10	230.95
AFALMSEEGIAK	ELCGGTHISNTREAKAFALMSEEGIAKGIR	EAKAFALMSEEGIAKGIRRVTAVTTHRAFE	K	A	F	A	K	G	3	0	0	0	0	0	2	1	0	1	1	1	1	1	0	1	0	0	0	0	0	0	12	0	1265.6326	NbL03g14420.1;NbL13g14540.1	NbL13g14540.1	802	813	no	no	2	3.5551E-07	225.87		By matching	By matching	By MS/MS	By MS/MS	By matching
AFAMAELEAR	APSEIQPKWSARAIKAFAMAELEARKLKYP	ARAIKAFAMAELEARKLKYPNTGTEALLMG	K	A	F	A	R	K	4	1	0	0	0	0	2	0	0	0	1	0	1	1	0	0	0	0	0	0	0	0	10	0	1107.5383	NbL03g11080.1;NbL13g10800.1	NbL13g10800.1	94	103	no	no	2	1.9875E-06	195.05
AFAMTGWR	PGMWDRTLTVNGFSKAFAMTGWRLGYIAGP	TVNGFSKAFAMTGWRLGYIAGPKHFVSACN	K	A	F	W	R	L	2	1	0	0	0	0	0	1	0	0	0	0	1	1	0	0	1	1	0	0	0	0	8	0	938.44326	NbL02g01350.1;NbL12g17630.1	NbL02g01350.1	312	319	no	no	2	0.00021269	200.12
AFAQFLR	IDPVGFLTKYGITHKAFAQFLRERYKSLKD	TKYGITHKAFAQFLRERYKSLKDLKDEILT	K	A	F	L	R	E	2	1	0	0	0	1	0	0	0	0	1	0	0	2	0	0	0	0	0	0	0	0	7	0	851.46537	NbL05g01750.1	NbL05g01750.1	90	96	yes	yes	2	0.025509	137.5						By MS/MS
AFAQMFQK	YTRFGDLKLQNPDNKAFAQMFQKGYAGKIL	LQNPDNKAFAQMFQKGYAGKILECHLNLLN	K	A	F	Q	K	G	2	0	0	0	0	2	0	0	0	0	0	1	1	2	0	0	0	0	0	0	0	0	8	0	969.47422	NbL01g25190.1;NbL11g22840.1	NbL11g22840.1	284	291	no	no	2	0.00097419	185.22
AFASAMQK	IHVEEYVRDQNAFFKAFASAMQKLSEHGVK	DQNAFFKAFASAMQKLSEHGVKIGKHGEIR	K	A	F	Q	K	L	3	0	0	0	0	1	0	0	0	0	0	1	1	1	0	1	0	0	0	0	0	0	8	0	852.41637	NbL02g24750.1	NbL02g24750.1	298	305	yes	yes	2	0.00077402	187.63						By matching
AFASDFAAAMIR	GSTDDIVSEYSNSPRAFASDFAAAMIRMGD	SPRAFASDFAAAMIRMGDISPLTGQNGIIR	R	A	F	I	R	M	5	1	0	1	0	0	0	0	0	1	0	0	1	2	0	1	0	0	0	0	0	0	12	0	1269.6176	NbL04g03100.1	NbL04g03100.1	288	299	no	no	2	8.206E-07	220.39
AFATGGYAAMQR	IRAYMQSAATLNLLRAFATGGYAAMQRVTE	LLRAFATGGYAAMQRVTEWNLDFVENSEQG	R	A	F	Q	R	V	4	1	0	0	0	1	0	2	0	0	0	0	1	1	0	0	1	0	1	0	0	0	12	0	1242.5815	NbL05g20920.1;NbL01g18080.1;NbL04g10330.1;NbL14g21120.1;NbL17g23110.1;NbL11g10670.1	NbL05g20920.1	233	244	no	no	2	5.6625E-16	250.06
AFATPNLLK	IPIPVFDIYGVGSRKAFATPNLLKELNLKV	GVGSRKAFATPNLLKELNLKVGKLSTGDSL	K	A	F	L	K	E	2	0	1	0	0	0	0	0	0	0	2	1	0	1	1	0	1	0	0	0	0	0	9	0	973.55967	NbL01g00850.1	NbL01g00850.1	156	164	yes	yes	2	0.0014558	148.38
AFATPYLLK	IPIPVFDIYGVGSRKAFATPYLLKELNLKI	GVGSRKAFATPYLLKELNLKIGKLSTGDSL	K	A	F	L	K	E	2	0	0	0	0	0	0	0	0	0	2	1	0	1	1	0	1	0	1	0	0	0	9	0	1022.5801	NbL11g14370.1	NbL11g14370.1	157	165	yes	yes	2	0.0024646	143.12
AFATYTNAK	ERNNTTPRTVMIGGKAFATYTNAKRIVKLV	VMIGGKAFATYTNAKRIVKLVTDVGDVINS	K	A	F	A	K	R	3	0	1	0	0	0	0	0	0	0	0	1	0	1	0	0	2	0	1	0	0	0	9	0	985.4869	NbL05g07750.1;NbL19g21130.1	NbL05g07750.1	656	664	no	no	2	1.2074E-06	204.62	By MS/MS	By matching		By MS/MS	By MS/MS	By MS/MS	By MS/MS
AFATYVQAK	RKEKFVPRVCIFGGKAFATYVQAKRIVKFI	CIFGGKAFATYVQAKRIVKFITDVGATVNH	K	A	F	A	K	R	3	0	0	0	0	1	0	0	0	0	0	1	0	1	0	0	1	0	1	1	0	0	9	0	997.52328	NbL18g06660.1;NbL06g13790.1;NbL16g14910.1	NbL18g06660.1	757	765	no	no	2	2.3604E-13	233.21	By matching	By matching	By MS/MS	By matching	By MS/MS	By MS/MS	By matching
AFCAGGDVTAVVHNVR	RDSNVKMIILKGNGRAFCAGGDVTAVVHNV	FCAGGDVTAVVHNVRRGNWKLGADYFREEF	R	A	F	V	R	R	3	1	1	1	1	0	0	2	1	0	0	0	0	1	0	0	1	0	0	4	0	0	16	0	1671.8151	NbL01g16350.1	NbL01g16350.1	68	83	yes	yes	3	0.00797	117.7
AFCFTSGMAALAAVTR	DVLEKLLAELEKADRAFCFTSGMAALAAVT	FCFTSGMAALAAVTRLLQTGEEIVAGDDIY	R	A	F	T	R	L	5	1	0	0	1	0	0	1	0	0	1	0	1	2	0	1	2	0	0	1	0	0	16	0	1672.8065	NbL09g21940.1;NbL19g13500.1	NbL09g21940.1	160	175	no	no	2	4.1979E-09	208.28
AFCSCPYNYGSPPNTSVCPVCMGLPGALPVLNSK	VIGIETHVQLSTLTKAFCSCPYNYGSPPNT	VCMGLPGALPVLNSKVIECAVRVGLALNCK	K	A	F	S	K	V	2	0	3	0	4	0	0	3	0	0	3	1	1	1	6	4	1	0	2	3	0	0	34	0	3713.6809	NbL01g21920.1;NbL10g02530.1;NbL16g13010.1	NbL01g21920.1	86	119	no	no	3	2.152E-05	67.083
AFCSGGDQALR	DGSVGVIILTGKGTKAFCSGGDQALRSKDG	KGTKAFCSGGDQALRSKDGYADFESFGRLN	K	A	F	L	R	S	2	1	0	1	1	1	0	2	0	0	1	0	0	1	0	1	0	0	0	0	0	0	11	0	1180.5295	NbL08g09670.1	NbL08g09670.1	131	141	yes	yes	2	5.6214E-05	206.43
AFCSGVGEGTIDIANASR	KAPVVESGGTGGGLKAFCSGVGEGTIDIAN	SGVGEGTIDIANASRPIKSDELAACKAAGV	K	A	F	S	R	P	3	1	1	1	1	0	1	3	0	2	0	0	0	1	0	2	1	0	0	1	0	0	18	0	1823.8472	tr|A9CKA7|A9CKA7_AGRFC	tr|A9CKA7|A9CKA7_AGRFC	69	86	yes	yes	2;3	1.4634E-129	380.78
AFCSGVGEGTIDIANASRPIK	KAPVVESGGTGGGLKAFCSGVGEGTIDIAN	GEGTIDIANASRPIKSDELAACKAAGVADV	K	A	F	I	K	S	3	1	1	1	1	0	1	3	0	3	0	1	0	1	1	2	1	0	0	1	0	0	21	1	2162.079	tr|A9CKA7|A9CKA7_AGRFC	tr|A9CKA7|A9CKA7_AGRFC	69	89	yes	yes	2;3	3.0526E-34	241.41
AFDAMMDMK	VLMDAMAAGGAEAKRAFDAMMDMKKIDVAA	GAEAKRAFDAMMDMKKIDVAAIEAARRG__	R	A	F	M	K	K	2	0	0	2	0	0	0	0	0	0	0	1	3	1	0	0	0	0	0	0	0	0	9	0	1058.4235	tr|Q7CRK9|Q7CRK9_AGRFC	tr|Q7CRK9|Q7CRK9_AGRFC	136	144	yes	yes	2	0.019336	92.439
AFDDFASGGTDDAANRR	GAEFVKAHIIRVTEKAFDDFASGGTDDAAN	DDFASGGTDDAANRRMLGL___________	K	A	F	R	R	M	4	2	1	4	0	0	0	2	0	0	0	0	0	2	0	1	1	0	0	0	0	0	17	1	1784.7714	tr|Q7CRY6|Q7CRY6_AGRFC	tr|Q7CRY6|Q7CRY6_AGRFC	330	346	yes	yes	3	0.013606	69.258					By matching
AFDDVNSQLQTK	LVTDEARKEFSNLRRAFDDVNSQLQTKFSQ	LRRAFDDVNSQLQTKFSQEPEPINWEYYRK	R	A	F	T	K	F	1	0	1	2	0	2	0	0	0	0	1	1	0	1	0	1	1	0	0	1	0	0	12	0	1364.6572	NbL17g09070.1;NbL08g03610.1;NbL12g02440.1	NbL17g09070.1	43	54	no	no	2	2.4164999999999998E-144	359.49
AFDEDGNLK	FFESAEKISFFWEEKAFDEDGNLKQPKQLS	FFWEEKAFDEDGNLKQPKQLSINKVGHALH	K	A	F	L	K	Q	1	0	1	2	0	0	1	1	0	0	1	1	0	1	0	0	0	0	0	0	0	0	9	0	1007.456	NbL08g21680.1;NbL19g00040.1;NbL18g00050.1	NbL19g00040.1	84	92	no	no	2	0.0098055	115.49
AFDEGPWPK	GDAEDINRAVAAARKAFDEGPWPKMSAYER	VAAARKAFDEGPWPKMSAYERSKIMLKFAD	K	A	F	P	K	M	1	0	0	1	0	0	1	1	0	0	0	1	0	1	2	0	0	1	0	0	0	0	9	0	1045.4869	NbL03g18170.1;NbL13g06590.1;NbL18g08970.1	NbL13g06590.1	105	113	no	no	2	0.0034543	137.18				By MS/MS	By matching
AFDEGWGGVIAK	IGSGPPGTNYTVMKRAFDEGWGGVIAKTVS	MKRAFDEGWGGVIAKTVSLEADKVKNVTPR	R	A	F	A	K	T	2	0	0	1	0	0	1	3	0	1	0	1	0	1	0	0	0	1	0	1	0	0	12	0	1248.6139	NbL03g14930.1;NbL13g15130.1	NbL13g15130.1	84	95	no	no	2	2.8553E-05	212.03					By MS/MS		By matching
AFDETTIFDISK	QTKESAEGVIPEKVKAFDETTIFDISKGRR	KVKAFDETTIFDISKGRRDFINAEEADELL	K	A	F	S	K	G	1	0	0	2	0	0	1	0	0	2	0	1	0	2	0	1	2	0	0	0	0	0	12	0	1385.6715	NbL01g20280.1	NbL01g20280.1	116	127	yes	yes	2	0.050659	81.865
AFDGSPMPK	EYPVDPLFLDRWSPRAFDGSPMPKEHLLTI	DRWSPRAFDGSPMPKEHLLTILDAAHWAPS	R	A	F	P	K	E	1	0	0	1	0	0	0	1	0	0	0	1	1	1	2	1	0	0	0	0	0	0	9	0	948.4375	tr|A9CKT4|A9CKT4_AGRFC	tr|A9CKT4|A9CKT4_AGRFC	25	33	yes	yes	2	0.0023863	133.86
AFDKEGNPTK	QVENEVEVRGPPVSKAFDKEGNPTKAAEGF	PPVSKAFDKEGNPTKAAEGFCRRNDVPLDS	K	A	F	T	K	A	1	0	1	1	0	0	1	1	0	0	0	2	0	1	1	0	1	0	0	0	0	0	10	1	1105.5404	NbL01g15540.1	NbL01g15540.1	461	470	yes	yes	2	0.016829	123.96		By matching		By MS/MS
AFDLGGHQIAR	YPTSEELSIGNIKFKAFDLGGHQIARRVWR	IKFKAFDLGGHQIARRVWRDYYAKVDAVVY	K	A	F	A	R	R	2	1	0	1	0	1	0	2	1	1	1	0	0	1	0	0	0	0	0	0	0	0	11	0	1183.6098	NbL06g11790.1;NbL16g17970.1;NbL05g16400.1;NbL01g11540.1;NbL11g13800.1;NbL11g20520.1;NbL16g16230.1;NbL15g05750.1	NbL16g16230.1	68	78	no	no	2;3	0.0060449	114.86
AFDLLAQGK	DKFVTHEVSFQDINKAFDLLAQGKSLRCVI	FQDINKAFDLLAQGKSLRCVIWMD______	K	A	F	G	K	S	2	0	0	1	0	1	0	1	0	0	2	1	0	1	0	0	0	0	0	0	0	0	9	0	961.52328	NbL18g12390.1;NbL08g19280.1	NbL18g12390.1	370	378	yes	no	2	1.7787E-05	188.98						By matching
AFDLLIQGK	DKFVTHEVNFEDINKAFDLLIQGKSLRCVI	FEDINKAFDLLIQGKSLRCVIWMDK_____	K	A	F	G	K	S	1	0	0	1	0	1	0	1	0	1	2	1	0	1	0	0	0	0	0	0	0	0	9	0	1003.5702	NbL04g13310.1	NbL04g13310.1	372	380	yes	yes	2	0.0022246	145.16							By matching
AFDLMHDGSCLR	DEYITHNMTLADINKAFDLMHDGSCLRVVL	INKAFDLMHDGSCLRVVLDMFV________	K	A	F	L	R	V	1	1	0	2	1	0	0	1	1	0	2	0	1	1	0	1	0	0	0	0	0	0	12	0	1420.6228	NbL06g17510.1	NbL06g17510.1	361	372	yes	yes	2;3	0.014278	98.04
AFDLSWQFYGDNVGETVLFGDADPNSATHK	KSVDEYDYLPYFYSRAFDLSWQFYGDNVGE	TVLFGDADPNSATHKFGQYWIQDGKVVGVF	R	A	F	H	K	F	3	0	2	4	0	1	1	3	1	0	2	1	0	3	1	2	2	1	1	2	0	0	30	0	3300.5	NbL05g02460.1;NbL19g19040.1	NbL05g02460.1	351	380	no	no	3	1.5278E-10	95.646
AFDQTVR	______________________________	______________________________	K	A	F	V	R	D	1	1	0	1	0	1	0	0	0	0	0	0	0	1	0	0	1	0	0	1	0	0	7	0	835.41882	NbL06g01580.1;NbL19g23070.1	NbL06g01580.1	4	10	yes	no	2	0.0068255	178.6
AFDSDFVK	DAAKTEDKASEDELKAFDSDFVKVDQATLF	ASEDELKAFDSDFVKVDQATLFDLILAANY	K	A	F	V	K	V	1	0	0	2	0	0	0	0	0	0	0	1	0	2	0	1	0	0	0	1	0	0	8	0	927.4338	NbL03g08590.1;NbL08g16230.1;NbL07g15700.1	NbL03g08590.1	80	87	no	no	2	0.0098277	138.83
AFDSFLEK	KATKTVLLQKPDSAKAFDSFLEKRKPAPTI	QKPDSAKAFDSFLEKRKPAPTIASPLSTRA	K	A	F	E	K	R	1	0	0	1	0	0	1	0	0	0	1	1	0	2	0	1	0	0	0	0	0	0	8	0	955.4651	NbL11g17070.1	NbL11g17070.1	520	527	no	no	2	0.0010342	179.21
AFDSILAEVR	MHGNTIKAPCGLKTRAFDSILAEVRAFFDV	GLKTRAFDSILAEVRAFFDVHEQEGSHPGG	R	A	F	V	R	A	2	1	0	1	0	0	1	0	0	1	1	0	0	1	0	1	0	0	0	1	0	0	10	0	1119.5924	NbL05g20920.1	NbL05g20920.1	430	439	yes	yes	2	4.1505E-05	211.52
AFDTESAGASYATGFVVDK	KVVPAVVVLRTTACRAFDTESAGASYATGF	ESAGASYATGFVVDKHRGIILTNRHVVKPG	R	A	F	D	K	H	4	0	0	2	0	0	1	2	0	0	0	1	0	2	0	2	2	0	1	2	0	0	19	0	1934.8898	NbL19g02480.1	NbL19g02480.1	64	82	yes	yes	2	4.492499999999999E-22	250.05
AFDTSYVGFMK	LFRTLNTDRRLMWKKAFDTSYVGFMKDGAQ	MWKKAFDTSYVGFMKDGAQWLVDNTDIKLV	K	A	F	M	K	D	1	0	0	1	0	0	0	1	0	0	0	1	1	2	0	1	1	0	1	1	0	0	11	0	1264.5798	NbL01g03260.1;NbL17g22930.1	NbL17g22930.1	186	196	no	no	2	7.1584E-16	249.93
AFEATDLASSLEQK	IAKGIRRVTAVTTHRAFEATDLASSLEQKV	RAFEATDLASSLEQKVNEAFQTDESLLEEK	R	A	F	Q	K	V	3	0	0	1	0	1	2	0	0	0	2	1	0	1	0	2	1	0	0	0	0	0	14	0	1508.7359	NbL03g14420.1;NbL13g14540.1	NbL13g14540.1	826	839	no	no	2;3	1.2853000000000001E-77	316.87		By matching	By matching	By MS/MS	By MS/MS	By MS/MS
AFEAVQHSQDLYADYIVESLR	ENKEVAVNDFLPATKAFEAVQHSQDLYADY	HSQDLYADYIVESLRR______________	K	A	F	L	R	R	3	1	0	2	0	2	2	0	1	1	2	0	0	1	0	2	0	0	2	2	0	0	21	0	2453.1863	NbL05g04950.1	NbL05g04950.1	195	215	yes	yes	3	9.3575E-11	141.83
AFEDMCAQMYYR	KEEGLELYEDMVLGRAFEDMCAQMYYRGKM	LGRAFEDMCAQMYYRGKMFGFVHLYNGQEA	R	A	F	Y	R	G	2	1	0	1	1	1	1	0	0	0	0	0	2	1	0	0	0	0	2	0	0	0	12	0	1583.6207	NbL05g13180.1;NbL16g02770.1;NbL18g18900.1	NbL16g02770.1	150	161	no	no	2	8.564100000000001E-71	318.6
AFEDPDIIHVDDNVDPVR	LSHIRAVDGIFHVLRAFEDPDIIHVDDNVD	DPDIIHVDDNVDPVRDLEIISEELRLKDIE	R	A	F	V	R	D	1	1	1	5	0	0	1	0	1	2	0	0	0	1	2	0	0	0	0	3	0	0	18	0	2064.9752	NbL02g05060.1	NbL02g05060.1	128	145	yes	yes	3	0.023747	101.15
AFEDPDIIHVDDNVDPVRDLEIISEELR	LSHIRAVDGIFHVLRAFEDPDIIHVDDNVD	VDPVRDLEIISEELRLKDIEFMERRIEDLE	R	A	F	L	R	L	1	2	1	6	0	0	4	0	1	4	2	0	0	1	2	1	0	0	0	3	0	0	28	1	3262.5994	NbL02g05060.1	NbL02g05060.1	128	155	yes	yes	3;4	0.00010732	64.768
AFEDPDIIHVDDTVDPVR	LSHIRAVDGIFHVLRAFEDPDIIHVDDTVD	DPDIIHVDDTVDPVRDLEIISEELRLKDIE	R	A	F	V	R	D	1	1	0	5	0	0	1	0	1	2	0	0	0	1	2	0	1	0	0	3	0	0	18	0	2051.98	NbL12g03630.1	NbL12g03630.1	128	145	yes	yes	3	0.039547	52.522
AFEDPDIIHVDDTVDPVRDLEIISEELR	LSHIRAVDGIFHVLRAFEDPDIIHVDDTVD	VDPVRDLEIISEELRLKDIEFMERRIEDLE	R	A	F	L	R	L	1	2	0	6	0	0	4	0	1	4	2	0	0	1	2	1	1	0	0	3	0	0	28	1	3249.6041	NbL12g03630.1	NbL12g03630.1	128	155	yes	yes	4	4.1431E-07	84.156
AFEEAEK	IMSKLAGESESNLRKAFEEAEKNAPSIIFI	ESESNLRKAFEEAEKNAPSIIFIDEIDSIA	K	A	F	E	K	N	2	0	0	0	0	0	3	0	0	0	0	1	0	1	0	0	0	0	0	0	0	0	7	0	822.37595	NbL05g03730.1;NbL08g03760.1;NbL09g15770.1;NbL11g02310.1;NbL13g17140.1;NbL03g17060.1;NbL15g24490.1	NbL09g15770.1	293	299	no	no	2	0.006452	189.62	By MS/MS				By MS/MS	By MS/MS
AFEEAELR	PPDRHPEKRLRAAFKAFEEAELRVLKEEKP	RLRAAFKAFEEAELRVLKEEKPGLTHTQYK	K	A	F	L	R	V	2	1	0	0	0	0	3	0	0	0	1	0	0	1	0	0	0	0	0	0	0	0	8	0	963.46616	NbL01g04470.1;NbL11g15070.1	NbL01g04470.1	188	195	yes	no	2	0.0095536	139.68
AFEEVLLFDPNNK	GDAYEKTKDLTSALKAFEEVLLFDPNNKIA	LKAFEEVLLFDPNNKIARPRRDALKEKVQM	K	A	F	N	K	I	1	0	2	1	0	0	2	0	0	0	2	1	0	2	1	0	0	0	0	1	0	0	13	0	1534.7668	NbL14g18660.1;NbL04g08170.1	NbL14g18660.1	273	285	yes	no	2	0.011951	100.55
AFEHSAPVSAIVPADK	QDGLKKMGRSWEGAKAFEHSAPVSAIVPAD	FEHSAPVSAIVPADKIGHPATGAIWLDVNG	K	A	F	D	K	I	4	0	0	1	0	0	1	0	1	1	0	1	0	1	2	2	0	0	0	2	0	0	16	0	1637.8413	tr|Q7CZ30|Q7CZ30_AGRFC	tr|Q7CZ30|Q7CZ30_AGRFC	133	148	yes	yes	3	0.0085497	108.97
AFELEMSWICDESNHQHQK	VAKIIYGVHDEAKDKAFELEMSWICDESNH	EMSWICDESNHQHQKVPDDILEEAKTAAKA	K	A	F	Q	K	V	1	0	1	1	1	2	3	0	2	1	1	1	1	1	0	2	0	1	0	0	0	0	19	0	2388.0263	NbL13g22420.1	NbL13g22420.1	208	226	yes	yes	3;4	8.6712E-05	117.08
AFELEMSWICDESNR	VAKIIYGVHDEAKDKAFELEMSWICDESNR	AFELEMSWICDESNRQHQKVPDDILEEAKT	K	A	F	N	R	Q	1	1	1	1	1	0	3	0	0	1	1	0	1	1	0	2	0	1	0	0	0	0	15	0	1885.7975	NbL16g22580.1	NbL16g22580.1	208	222	yes	yes	2	1.5578E-10	222.2
AFELEMSWVCDESNR	IAKIIYGVHDEAKDKAFELEMSWVCDESNR	AFELEMSWVCDESNRQHQKVPADLLEEAKA	K	A	F	N	R	Q	1	1	1	1	1	0	3	0	0	0	1	0	1	1	0	2	0	1	0	1	0	0	15	0	1871.7818	NbL09g20710.1	NbL09g20710.1	208	222	yes	yes	2	5.3424E-15	237.67
AFEPGLLAK	CGTIDIEKALTEGVKAFEPGLLAKANRGIL	LTEGVKAFEPGLLAKANRGILYVDEVNLLD	K	A	F	A	K	A	2	0	0	0	0	0	1	1	0	0	2	1	0	1	1	0	0	0	0	0	0	0	9	0	944.53312	NbL05g17570.1;NbL10g22050.1	NbL05g17570.1	211	219	no	no	2	0.0055936	127.12							By matching
AFEPILLLGR	GVPIELVQPEILRYKAFEPILLLGRHRFAG	ILRYKAFEPILLLGRHRFAGVDMRIRVKGG	K	A	F	G	R	H	1	1	0	0	0	0	1	1	0	1	3	0	0	1	1	0	0	0	0	0	0	0	10	0	1127.6703	NbL01g18990.1;NbL18g08980.1;NbL08g10040.1;NbL15g03880.1;NbL16g19660.1	NbL01g18990.1	87	96	no	no	2	0.0012562	138.1			By MS/MS				By MS/MS
AFEQELIDQIAIGSAK	GGINAWVNLKEQDMKAFEQELIDQIAIGSA	FEQELIDQIAIGSAK_______________	K	A	F	A	K	-	3	0	0	1	0	2	2	1	0	3	1	1	0	1	0	1	0	0	0	0	0	0	16	0	1731.9043	NbL06g19430.1	NbL06g19430.1	433	448	yes	yes	2;3	6.767E-18	276.32
AFEQQEAAR	RTQDAAAWLEYFESKAFEQQEAARNGTKKP	EYFESKAFEQQEAARNGTKKPDASIASKGH	K	A	F	A	R	N	3	1	0	0	0	2	2	0	0	0	0	0	0	1	0	0	0	0	0	0	0	0	9	0	1048.4938	NbL01g08040.1;NbL11g17840.1	NbL01g08040.1	1119	1127	no	no	2	0.0060965	125.71	By MS/MS	By MS/MS
AFETQLEK	PNQEEKILQWWDSVKAFETQLEKTKNQPEY	QWWDSVKAFETQLEKTKNQPEYIFYDGPPF	K	A	F	E	K	T	1	0	0	0	0	1	2	0	0	0	1	1	0	1	0	0	1	0	0	0	0	0	8	0	964.48656	NbL13g27530.1;NbL18g01810.1	NbL13g27530.1	28	35	no	no	2	0.0010176	180.87	By MS/MS	By MS/MS					By MS/MS
AFFAGSQR	LKRGDGKDRPFVLGRAFFAGSQRYGAIWTG	RPFVLGRAFFAGSQRYGAIWTGDNTAEWEH	R	A	F	Q	R	Y	2	1	0	0	0	1	0	1	0	0	0	0	0	2	0	1	0	0	0	0	0	0	8	0	882.4348	NbL12g11000.1;NbL10g04810.1	NbL10g04810.1	574	581	no	no	2	0.025806	110.31					By matching
AFFATAQSVR	EFTPLFSPERFELPKAFFATAQSVRDSLLI	FELPKAFFATAQSVRDSLLINWNATYDFYE	K	A	F	V	R	D	3	1	0	0	0	1	0	0	0	0	0	0	0	2	0	1	1	0	0	1	0	0	10	0	1096.5665	NbL06g13790.1;NbL16g14910.1	NbL16g14910.1	112	121	no	no	2	9.8901E-07	210.6		By MS/MS		By MS/MS	By MS/MS	By MS/MS	By matching
AFFDQIAK	FQHWSEPGVDDDEKRAFFDQIAKLNSSYPG	VDDDEKRAFFDQIAKLNSSYPGGLAAYMNT	R	A	F	A	K	L	2	0	0	1	0	1	0	0	0	1	0	1	0	2	0	0	0	0	0	0	0	0	8	0	938.48617	NbL14g18160.1;NbL04g07740.1	NbL04g07740.1	149	156	no	no	2	0.034086	103.74
AFFESAPPLKDAAEIETK	NGTNNVTETATLKIKAFFESAPPLKDAAEI	ESAPPLKDAAEIETKLKEFVDRNSSSSANG	K	A	F	T	K	L	4	0	0	1	0	0	3	0	0	1	1	2	0	2	2	1	1	0	0	0	0	0	18	1	1962.9939	NbL18g05620.1	NbL18g05620.1	20	37	yes	yes	3	2.5441E-05	173.51							By MS/MS
AFFGDDYYMCR	FRPRHPKMKPIPTMRAFFGDDYYMCRFQDP	PTMRAFFGDDYYMCRFQDPGMEEEIAKYGS	R	A	F	C	R	F	1	1	0	2	1	0	0	1	0	0	0	0	1	2	0	0	0	0	2	0	0	0	11	0	1443.5588	NbL01g11080.1;NbL11g00660.1	NbL01g11080.1	143	153	no	no	2	0.00048899	156.35
AFFQDFSHLDAK	MCAVDDVKHAYDHFKAFFQDFSHLDAKIAV	HFKAFFQDFSHLDAKIAVDV__________	K	A	F	A	K	I	2	0	0	2	0	1	0	0	1	0	1	1	0	3	0	1	0	0	0	0	0	0	12	0	1424.6725	NbL13g16240.1;NbL03g16090.1	NbL13g16240.1	466	477	no	no	2;3	0.00032246	156.01				By matching	By matching	By matching
AFFSNQPGK	GAYLNMVPHPDGSNRAFFSNQPGKIWLATI	PDGSNRAFFSNQPGKIWLATIPEQDSEEAM	R	A	F	G	K	I	1	0	1	0	0	1	0	1	0	0	0	1	0	2	1	1	0	0	0	0	0	0	9	0	994.48723	NbL18g08060.1	NbL18g08060.1	249	257	yes	yes	2	0.00011932	190.26					By MS/MS	By MS/MS	By matching
AFFSNQQGK	GSYLDMAAHPDGSNRAFFSNQQGKIWLATI	PDGSNRAFFSNQQGKIWLATIPEIDSGKVL	R	A	F	G	K	I	1	0	1	0	0	2	0	1	0	0	0	1	0	2	0	1	0	0	0	0	0	0	9	0	1025.493	NbL03g17740.1;NbL11g04120.1;NbL09g06080.1;NbL13g17830.1	NbL03g17740.1	230	238	no	no	2	0.00038256	176.6					By MS/MS	By MS/MS	By MS/MS
AFFSSGESK	WARFIDGKFYEAAKKAFFSSGESKAEGVDS	YEAAKKAFFSSGESKAEGVDSVAEGLQLLE	K	A	F	S	K	A	1	0	0	0	0	0	1	1	0	0	0	1	0	2	0	3	0	0	0	0	0	0	9	0	958.43961	NbL01g10780.1	NbL01g10780.1	116	124	yes	yes	2	0.0022246	145.16
AFFTNSGSEANDTQVK	AKELLDMFTANKMAKAFFTNSGSEANDTQV	FFTNSGSEANDTQVKLVWYYNNALGRPNKK	K	A	F	V	K	L	2	0	2	1	0	1	1	1	0	0	0	1	0	2	0	2	2	0	0	1	0	0	16	0	1714.7798	NbL05g13310.1;NbL16g02790.1;NbL16g02800.1;NbL18g18770.1	NbL05g13310.1	167	182	no	no	2	1.3468E-242	397.49				By matching	By matching
AFFVFGDSLVDNGNNNYLLTSAR	LVVLIGTFVTCTEARAFFVFGDSLVDNGNN	LVDNGNNNYLLTSARADSPPYGIDYPTHRP	R	A	F	A	R	A	2	1	4	2	0	0	0	2	0	0	3	0	0	3	0	2	1	0	1	2	0	0	23	0	2533.2238	NbL16g06360.1	NbL16g06360.1	26	48	yes	yes	2;3	1.5228999999999999E-21	172.91
AFGADLVLTDPTK	TMPSYTSLERRVTMRAFGADLVLTDPTKGM	MRAFGADLVLTDPTKGMGGTVKKAYDLLES	R	A	F	T	K	G	2	0	0	2	0	0	0	1	0	0	2	1	0	1	1	0	2	0	0	1	0	0	13	0	1346.7082	NbL01g07120.1;NbL11g18610.1	NbL01g07120.1	149	161	no	no	2	0.00024441	199.33							By matching
AFGAEGIGLCR	VRTNADTPADARAARAFGAEGIGLCRTEHM	RAARAFGAEGIGLCRTEHMFFEGDRIHVMR	R	A	F	C	R	T	2	1	0	0	1	0	1	3	0	1	1	0	0	1	0	0	0	0	0	0	0	0	11	0	1149.5601	tr|Q7D0M6|Q7D0M6_AGRFC	tr|Q7D0M6|Q7D0M6_AGRFC	564	574	yes	yes	2	0.057198	81.548
AFGAELVLTDPAK	TMPASMSLERRVLLKAFGAELVLTDPAKGM	LKAFGAELVLTDPAKGMKGAVSKAEEILNN	K	A	F	A	K	G	3	0	0	1	0	0	1	1	0	0	2	1	0	1	1	0	1	0	0	1	0	0	13	0	1330.7133	NbL16g20390.1;NbL06g11420.1;NbL09g19180.1	NbL16g20390.1	176	188	no	no	2	2.9775E-45	290.51	By MS/MS	By MS/MS	By MS/MS		By MS/MS	By MS/MS	By MS/MS
AFGDVSNK	IVLIDPYAKLIEGRRAFGDVSNKICSFFGS	KLIEGRRAFGDVSNKICSFFGSYDFNTLPF	R	A	F	N	K	I	1	0	1	1	0	0	0	1	0	0	0	1	0	1	0	1	0	0	0	1	0	0	8	0	836.40283	NbL07g06740.1	NbL07g06740.1	199	206	yes	yes	2	0.033279	107.9
AFGEGFLGGK	RKYIFDGEITVEKLKAFGEGFLGGKLRAFY	VEKLKAFGEGFLGGKLRAFYKSDPIPENNE	K	A	F	G	K	L	1	0	0	0	0	0	1	4	0	0	1	1	0	2	0	0	0	0	0	0	0	0	10	0	981.49198	NbL07g01050.1	NbL07g01050.1	418	427	yes	yes	2	0.00059428	161.02						By MS/MS	By MS/MS
AFGGQSLDFGK	GLPFSRTEDGKIYQRAFGGQSLDFGKGGQA	IYQRAFGGQSLDFGKGGQAYRCACAADRTG	R	A	F	G	K	G	1	0	0	1	0	1	0	3	0	0	1	1	0	2	0	1	0	0	0	0	0	0	11	0	1125.5455	NbL02g14680.1;NbL19g01430.1	NbL19g01430.1	156	166	no	no	2	2.0381E-05	212.21
AFGHHVTVISTSPSK	IGLGGLGHVAVKFGKAFGHHVTVISTSPSK	AFGHHVTVISTSPSKQQEAKHNLGADDFIL	K	A	F	S	K	Q	1	0	0	0	0	0	0	1	2	1	0	1	0	1	1	3	2	0	0	2	0	0	15	0	1566.8154	NbL03g03630.1	NbL03g03630.1	230	244	yes	yes	3	0.0024876	99.161
AFGKPLTIEEVAIPDPGPGEILINYK	______________________________	AIPDPGPGEILINYKATGVCHTDLHAATGD	R	A	F	Y	K	A	2	0	1	1	0	0	3	3	0	4	2	2	0	1	4	0	1	0	1	1	0	0	26	1	2780.5	tr|A9CK47|A9CK47_AGRFC	tr|A9CK47|A9CK47_AGRFC	12	37	yes	yes	3	0.00021831	115.01
AFGLGTSLYKPGMTAAEVR	VSDKNFSDYTSAGIRAFGLGTSLYKPGMTA	GTSLYKPGMTAAEVRERATVTLAAYDAAIG	R	A	F	V	R	E	3	1	0	0	0	0	1	3	0	0	2	1	1	1	1	1	2	0	1	1	0	0	19	1	1968.0139	tr|A9CK08|A9CK08_AGRFC	tr|A9CK08|A9CK08_AGRFC	175	193	yes	yes	3	0.00022034	118.2
AFGMELLR	LRVGDLDRSINFYKKAFGMELLRKRDNPDN	SINFYKKAFGMELLRKRDNPDNKNTIAVLG	K	A	F	L	R	K	1	1	0	0	0	0	1	1	0	0	2	0	1	1	0	0	0	0	0	0	0	0	8	0	935.48987	NbL17g04140.1	NbL17g04140.1	251	258	yes	yes	2	0.0052732	150.17
AFGNENFK	TDDISWWVTALEAIKAFGNENFKKQDYKMA	TALEAIKAFGNENFKKQDYKMALRKYRKAL	K	A	F	F	K	K	1	0	2	0	0	0	1	1	0	0	0	1	0	2	0	0	0	0	0	0	0	0	8	0	925.42938	NbL11g09790.1;NbL01g02420.1	NbL11g09790.1	217	224	yes	no	2	0.018312	117.4
AFGQASDMIAAGPQTQLTAIK	DTTAPMQVAAERGIKAFGQASDMIAAGPQT	DMIAAGPQTQLTAIKDTWGAYYIKRTQALL	K	A	F	I	K	D	5	0	0	1	0	3	0	2	0	2	1	1	1	1	1	1	2	0	0	0	0	0	21	0	2118.0779	tr|Q7CYI8|Q7CYI8_AGRFC	tr|Q7CYI8|Q7CYI8_AGRFC	233	253	yes	yes	2;3	1.0326000000000001E-41	242.1
AFGQDIEYSWLAR	LEDKPDLSRWSLKYKAFGQDIEYSWLARNM	YKAFGQDIEYSWLARNMQPTPNQKIHWRSL	K	A	F	A	R	N	2	1	0	1	0	1	1	1	0	1	1	0	0	1	0	1	0	1	1	0	0	0	13	0	1554.7467	NbL11g20170.1	NbL11g20170.1	153	165	yes	yes	2	8.756E-06	215.04
AFGWAAK	______________________________	LEEVHPVKAFGWAAKDTSGLLSPFKFSRRA	K	A	F	A	K	D	3	0	0	0	0	0	0	1	0	0	0	1	0	1	0	0	0	1	0	0	0	0	7	0	749.38606	NbL13g26170.1	NbL13g26170.1	13	19	no	no	2	0.040076	120.06
AFGWAANDTSGVLSPFNFSR	______________________________	ANDTSGVLSPFNFSRRATGENDVQFKVLYC	K	A	F	S	R	R	3	1	2	1	0	0	0	2	0	0	1	0	0	3	1	3	1	1	0	1	0	0	20	0	2143.0123	NbL05g19970.1	NbL05g19970.1	13	32	yes	yes	2	2.8778E-09	207.08
AFGWAAR	______________________________	YENEHPVKAFGWAARDDSGVLSPFNFTRRC	K	A	F	A	R	D	3	1	0	0	0	0	0	1	0	0	0	0	0	1	0	0	0	1	0	0	0	0	7	0	777.39221	NbL13g26210.1;NbL05g19940.1;NbL13g26200.1	NbL13g26210.1	13	19	no	no	2	0.033622	126.05						By matching
AFGYAAR	______________________________	PEEERSVKAFGYAARDTSGVLSPFNFSRRA	K	A	F	A	R	D	3	1	0	0	0	0	0	1	0	0	0	0	0	1	0	0	0	0	1	0	0	0	7	0	754.37622	NbL05g19980.1;NbL00g01800.1	NbL05g19980.1	13	19	yes	no	2	0.046459	114.67		By matching	By MS/MS	By MS/MS	By matching
AFHEQLSVPEITNAVFEPSSMMAK	HFMLSSYAPVISAEKAFHEQLSVPEITNAV	EITNAVFEPSSMMAKCDPRHGKYMACCLMY	K	A	F	A	K	C	3	0	1	0	0	1	3	0	1	1	1	1	2	2	2	3	1	0	0	2	0	0	24	0	2662.2771	NbL19g24480.1;NbL06g00040.1	NbL19g24480.1	281	304	yes	no	3	1.6231E-06	106.93
AFHIMDPK	CENCLYSLEKDKRVRAFHIMDPKGILEMLL	EKDKRVRAFHIMDPKGILEMLLVFLEERGN	R	A	F	P	K	G	1	0	0	1	0	0	0	0	1	1	0	1	1	1	1	0	0	0	0	0	0	0	8	0	957.47422	NbL02g23860.1;NbL19g10340.1	NbL19g10340.1	235	242	no	no	3	0.060864	60.799
AFIADLESALLAAK	IFGLPTLAAAPADKKAFIADLESALLAAKV	KAFIADLESALLAAKVGAYAQGFAIMSAAS	K	A	F	A	K	V	5	0	0	1	0	0	1	0	0	1	3	1	0	1	0	1	0	0	0	0	0	0	14	0	1431.7973	tr|A9CIZ2|A9CIZ2_AGRFC	tr|A9CIZ2|A9CIZ2_AGRFC	319	332	yes	yes	2	1.4062E-27	261.35
AFIAGIADDNGYGWAIAK	SKAASGLPIDLKGKRAFIAGIADDNGYGWA	AGIADDNGYGWAIAKSLAAAGAEILVGTWV	R	A	F	A	K	S	5	0	1	2	0	0	0	3	0	3	0	1	0	1	0	0	0	1	1	0	0	0	18	0	1851.9155	NbL02g03750.1;NbL15g25320.1;NbL08g01470.1;NbL03g06030.1;NbL07g13880.1;NbL15g16830.1	NbL08g01470.1	96	113	no	no	2;3	1.4524999999999999E-50	277.82							By MS/MS
AFIEAEEAEELLKPLKEPGNPYSK	PAVQPNLFDISKGQRAFIEAEEAEELLKPL	ELLKPLKEPGNPYSKICFSNRSFGRGAARV	R	A	F	S	K	I	3	0	1	0	0	0	6	1	0	1	3	3	0	1	3	1	0	0	1	0	0	0	24	2	2701.3851	NbL09g18530.1	NbL09g18530.1	206	229	yes	yes	3	0.00063118	85.945
AFILDGDNFLPK	TDEFTSPISAPRMFKAFILDGDNFLPKIAP	MFKAFILDGDNFLPKIAPQVFKNIETIQGD	K	A	F	P	K	I	1	0	1	2	0	0	0	1	0	1	2	1	0	2	1	0	0	0	0	0	0	0	12	0	1348.7027	NbL06g01720.1	NbL06g01720.1	22	33	yes	yes	2	0.00031982	182.46
AFILEHNR	PPLELIRNTETIESKAFILEHNRGGIVSLP	TETIESKAFILEHNRGGIVSLPLSENDDDD	K	A	F	N	R	G	1	1	1	0	0	0	1	0	1	1	1	0	0	1	0	0	0	0	0	0	0	0	8	0	998.52976	NbL08g05350.1	NbL08g05350.1	199	206	yes	yes	2;3	0.0005314	197.6
AFILEHSR	PPLELIRNTETTESKAFILEHSRGGIVSLP	TETTESKAFILEHSRGGIVSLPLSENDDDD	K	A	F	S	R	G	1	1	0	0	0	0	1	0	1	1	1	0	0	1	0	1	0	0	0	0	0	0	8	0	971.51886	NbL13g02030.1	NbL13g02030.1	192	199	yes	yes	2	0.012574	130.27
AFIPPAEEAAVAALK	DANIGQWLYPRLGYRAFIPPAEEAAVAALK	AFIPPAEEAAVAALKRALGALNIHLASTTY	R	A	F	L	K	R	6	0	0	0	0	0	2	0	0	1	1	1	0	1	2	0	0	0	0	1	0	0	15	0	1496.8239	NbL11g08730.1	NbL11g08730.1	121	135	yes	yes	2	0.014255	83.081					By matching
AFISATHTR	SGSHHQLRKLDLRLRAFISATHTRGGVYMY	LDLRLRAFISATHTRGGVYMYSNHQGCDGG	R	A	F	T	R	G	2	1	0	0	0	0	0	0	1	1	0	0	0	1	0	1	2	0	0	0	0	0	9	0	1002.5247	NbL10g24150.1;NbL17g27500.1	NbL10g24150.1	214	222	yes	no	2;3	0.00019951	171.53						By matching	By MS/MS
AFISEYAVTGNDAGK	SNARHFDSTRRSGPKAFISEYAVTGNDAGK	AFISEYAVTGNDAGKGSLLAALAEAGFLIG	K	A	F	G	K	G	3	0	1	1	0	0	1	2	0	1	0	1	0	1	0	1	1	0	1	1	0	0	15	0	1541.7362	NbL09g20720.1	NbL09g20720.1	456	470	yes	yes	2;3	6.1341E-35	294.49	By MS/MS	By MS/MS				By matching	By MS/MS
AFISWIDK	KSKEHGFLGFRNSQKAFISWIDKVKAYKVV	GFRNSQKAFISWIDKVKAYKVVP_______	K	A	F	D	K	V	1	0	0	1	0	0	0	0	0	2	0	1	0	1	0	1	0	1	0	0	0	0	8	0	978.51747	NbL07g08030.1;NbL17g13720.1	NbL07g08030.1	373	380	no	no	2	0.001567	169.06
AFIVAFR	ANARTTLEARKGVGKAFIVAFRSGAVMGFL	EARKGVGKAFIVAFRSGAVMGFLLAANGLL	K	A	F	F	R	S	2	1	0	0	0	0	0	0	0	1	0	0	0	2	0	0	0	0	0	1	0	0	7	0	822.47521	NbL06g03640.1;NbL08g21050.1;NbL07g17010.1;NbL03g20460.1;NbL13g02470.1;NbL07g02620.1;NbL16g00610.1	NbL13g02470.1	182	188	no	no	2	0.042099	118.18
AFKDGNDYNDDR	NAEAIKSPGETKDEKAFKDGNDYNDDRSIF	DEKAFKDGNDYNDDRSIFISPQTECQAGED	K	A	F	D	R	S	1	1	2	4	0	0	0	1	0	0	0	1	0	1	0	0	0	0	1	0	0	0	12	1	1428.5906	NbL02g25330.1	NbL02g25330.1	251	262	yes	yes	3	0.010645	114.87
AFKDMVALEK	FSDEFLEEMEPRLQKAFKDMVALEKGAIAN	PRLQKAFKDMVALEKGAIANPDEGRMVGHY	K	A	F	E	K	G	2	0	0	1	0	0	1	0	0	0	1	2	1	1	0	0	0	0	0	1	0	0	10	1	1150.6056	NbL18g13490.1	NbL18g13490.1	125	134	yes	yes	3	0.015658	96.113
AFKDMVELEK	FSDEFLEEMEPRLQKAFKDMVELEKGAIAN	PRLQKAFKDMVELEKGAIANPDEGRMVGHY	K	A	F	E	K	G	1	0	0	1	0	0	2	0	0	0	1	2	1	1	0	0	0	0	0	1	0	0	10	1	1208.6111	NbL04g10850.1	NbL04g10850.1	119	128	yes	yes	2;3	0.0013157	133.81	By matching			By matching
AFKDTIDLFVER	GIMFQDITTLLLDTKAFKDTIDLFVERYKD	DTKAFKDTIDLFVERYKDKNISVVAGIEAR	K	A	F	E	R	Y	1	1	0	2	0	0	1	0	0	1	1	1	0	2	0	0	1	0	0	1	0	0	12	1	1452.7613	NbL18g15140.1;NbL15g09670.1	NbL18g15140.1	135	146	no	no	2;3	0.0001702	212.09
AFLADILSR	______________________________	______________________________	M	A	F	S	R	V	2	1	0	1	0	0	0	0	0	1	2	0	0	1	0	1	0	0	0	0	0	0	9	0	1004.5655	tr|A9CI70|A9CI70_AGRFC	tr|A9CI70|A9CI70_AGRFC	2	10	yes	yes	2	0.0023742	143.89
AFLAPVILGNGK	TAPWIITVGASSVDRAFLAPVILGNGKKFM	VDRAFLAPVILGNGKKFMGQTVTPYKLEKK	R	A	F	G	K	K	2	0	1	0	0	0	0	2	0	1	2	1	0	1	1	0	0	0	0	1	0	0	12	0	1198.7074	NbL19g03660.1	NbL19g03660.1	360	371	yes	yes	2	0.0010319	134.48						By MS/MS	By matching
AFLAPVVLGNGK	TAPWIITVGASSVDRAFLAPVVLGNGKKFM	VDRAFLAPVVLGNGKKFMGQTVTPYKLEKK	R	A	F	G	K	K	2	0	1	0	0	0	0	2	0	0	2	1	0	1	1	0	0	0	0	2	0	0	12	0	1184.6917	NbL02g18800.1	NbL02g18800.1	387	398	yes	yes	2	0.00067773	128.61						By matching	By MS/MS
AFLDATGGLWR	FGFPTRFGMMAAQFKAFLDATGGLWRTQQL	AQFKAFLDATGGLWRTQQLAGKPAGLFYST	K	A	F	W	R	T	2	1	0	1	0	0	0	2	0	0	2	0	0	1	0	0	1	1	0	0	0	0	11	0	1205.6193	NbL19g06910.1;NbL02g21630.1;NbL11g18630.1;NbL18g08860.1	NbL02g21630.1	91	101	no	no	2	2.0271999999999998E-22	274.42
AFLENSSEVK	EPNWHLAWLSFNDCKAFLENSSEVKLSEDS	FNDCKAFLENSSEVKLSEDSLVYLGSDPES	K	A	F	V	K	L	1	0	1	0	0	0	2	0	0	0	1	1	0	1	0	2	0	0	0	1	0	0	10	0	1122.5557	NbL11g02430.1	NbL11g02430.1	115	124	yes	yes	2	0.0018724	132.76				By matching	By matching
AFLGDLTWPIVR	ITKLSEVNTIADGLRAFLGDLTWPIVRDLV	GLRAFLGDLTWPIVRDLVDDVIVVDDKEII	R	A	F	V	R	D	1	1	0	1	0	0	0	1	0	1	2	0	0	1	1	0	1	1	0	1	0	0	12	0	1386.766	NbL14g00720.1	NbL14g00720.1	245	256	yes	yes	2	0.0031468	120.99
AFLISPFVGR	LLFSQAQAIACAEAKAFLISPFVGRILDWY	CAEAKAFLISPFVGRILDWYKKSTGETYTA	K	A	F	G	R	I	1	1	0	0	0	0	0	1	0	1	1	0	0	2	1	1	0	0	0	1	0	0	10	0	1105.6284	sp|Q8U7I5|TAL_AGRFC	sp|Q8U7I5|TAL_AGRFC	172	181	yes	yes	2	0.0010237	143.89
AFLKQPGVFLSSK	______________________________	EKAFLKQPGVFLSSKKTGKGKRPGKGGNRY	K	A	F	S	K	K	1	0	0	0	0	1	0	1	0	0	2	2	0	2	1	2	0	0	0	1	0	0	13	1	1420.8078	NbL01g01190.1;NbL09g11310.1;NbL05g15840.1;NbL07g03000.1;NbL12g03070.1;NbL13g03980.1	NbL07g03000.1	8	20	no	no	2;3	0.0073406	131.13
AFLLQGGDCAESFK	ARNLEEKLGEAALGKAFLLQGGDCAESFKE	KAFLLQGGDCAESFKEFNANNIRDTFRILL	K	A	F	F	K	E	2	0	0	1	1	1	1	2	0	0	2	1	0	2	0	1	0	0	0	0	0	0	14	0	1541.7184	NbL05g20920.1;NbL01g18080.1;NbL04g10330.1;NbL14g21120.1;NbL17g23110.1	NbL05g20920.1	124	137	no	no	2	0.011564	99.343
AFLLSSGEEVK	PPAELRIEENDGTRRAFLLSSGEEVKIGSI	GTRRAFLLSSGEEVKIGSIEKMSKSKKNVV	R	A	F	V	K	I	1	0	0	0	0	0	2	1	0	0	2	1	0	1	0	2	0	0	0	1	0	0	11	0	1178.6183	sp|Q8UBV2|SYL_AGRFC	sp|Q8UBV2|SYL_AGRFC	616	626	yes	yes	2	6.4488E-05	204.79					By MS/MS	By matching
AFLTLEELK	QVQTQMRTKETEKKRAFLTLEELKQLSDDT	ETEKKRAFLTLEELKQLSDDTNTYKAIGMR	R	A	F	L	K	Q	1	0	0	0	0	0	2	0	0	0	3	1	0	1	0	0	1	0	0	0	0	0	9	0	1062.5961	NbL18g19030.1;NbL05g13050.1	NbL18g19030.1	41	49	yes	no	2	6.9752E-05	194.25
AFLVEEQK	GGVLSGSAVRERIIRAFLVEEQKIVKKVLK	VRERIIRAFLVEEQKIVKKVLKIQKAKEKL	R	A	F	Q	K	I	1	0	0	0	0	1	2	0	0	0	1	1	0	1	0	0	0	0	0	1	0	0	8	0	962.5073	NbL18g07420.1;NbL08g11740.1;NbL02g24210.1;NbL16g11040.1;NbL19g09980.1	NbL18g07420.1	94	101	yes	no	2	5.2908E-05	207.6
AFMAMANK	DLNTNNQTDFVISSRAFMAMANKGKAKDVL	DFVISSRAFMAMANKGKAKDVLKLGIADVE	R	A	F	N	K	G	3	0	1	0	0	0	0	0	0	0	0	1	2	1	0	0	0	0	0	0	0	0	8	0	882.40918	NbL11g15150.1	NbL11g15150.1	111	118	yes	yes	2	0.0003212	196.43
AFMEAIFR	LDYGGVGDGRTLNTKAFMEAIFRIQHLKRR	GRTLNTKAFMEAIFRIQHLKRRGGTLLYVP	K	A	F	F	R	I	2	1	0	0	0	0	1	0	0	1	0	0	1	2	0	0	0	0	0	0	0	0	8	0	983.48987	NbL17g27940.1	NbL17g27940.1	103	110	yes	yes	2	0.0032498	157.52
AFMSMANK	DLNTNNQTDFVISSRAFMSMANKGKAKDVL	DFVISSRAFMSMANKGKAKDVLKLGTADVQ	R	A	F	N	K	G	2	0	1	0	0	0	0	0	0	0	0	1	2	1	0	1	0	0	0	0	0	0	8	0	898.40409	NbL01g04540.1	NbL01g04540.1	57	64	yes	yes	2	0.0075906	128.86
AFMTLFAR	PLGQKTKYNDGLFEKAFMTLFARKMENFAA	NDGLFEKAFMTLFARKMENFAAKSASKNGS	K	A	F	A	R	K	2	1	0	0	0	0	0	0	0	0	1	0	1	2	0	0	1	0	0	0	0	0	8	0	955.49496	NbL14g00110.1	NbL14g00110.1	71	78	yes	yes	2	0.0049067	151.29
AFMWDSGTNVGEFDGHSR	RIVASGDGKGKSLVRAFMWDSGTNVGEFDG	WDSGTNVGEFDGHSRRVLSCAFKPTRPFRI	R	A	F	S	R	R	1	1	1	2	0	0	1	3	1	0	0	0	1	2	0	2	1	1	0	1	0	0	18	0	2011.8483	NbL03g21790.1;NbL13g06060.1	NbL03g21790.1	129	146	no	no	3	0.00014372	122.14
AFMWDSGTNVGEFDGHSRR	RIVASGDGKGKSLVRAFMWDSGTNVGEFDG	DSGTNVGEFDGHSRRVLSCAFKPTRPFRIA	R	A	F	R	R	V	1	2	1	2	0	0	1	3	1	0	0	0	1	2	0	2	1	1	0	1	0	0	19	1	2167.9494	NbL03g21790.1;NbL13g06060.1	NbL03g21790.1	129	147	no	no	3	0.041177	49.559
AFNDARDDGSVGVIILTGK	RRNAFRPHTIKELIRAFNDARDDGSVGVII	ARDDGSVGVIILTGKGTKAFCSGGDQALRS	R	A	F	G	K	G	2	1	1	3	0	0	0	3	0	2	1	1	0	1	0	1	1	0	0	2	0	0	19	1	1947.0062	NbL08g09670.1	NbL08g09670.1	109	127	yes	yes	3	0.044087	63.46
AFNEAGFSAQK	LTAEGNAIVHQEVVKAFNEAGFSAQKMPYD	EVVKAFNEAGFSAQKMPYDVPHHSEINGQN	K	A	F	Q	K	M	3	0	1	0	0	1	1	1	0	0	0	1	0	2	0	1	0	0	0	0	0	0	11	0	1168.5513	NbL09g05110.1;NbL00g04650.1;NbL11g04490.1	NbL11g04490.1	207	217	no	no	2	1.4669E-22	261.6
AFNLLNYK	LEEKGESFYNPYIPKAFNLLNYKGLIQESE	YNPYIPKAFNLLNYKGLIQESEGARVIFIE	K	A	F	Y	K	G	1	0	2	0	0	0	0	0	0	0	2	1	0	1	0	0	0	0	1	0	0	0	8	0	981.52837	NbL02g03210.1	NbL02g03210.1	344	351	yes	yes	2	0.0022426	163.34
AFNPDDIPSLSYLNLR	SLDLSNRSIHNLINKAFNPDDIPSLSYLNL	FNPDDIPSLSYLNLRGNPLDQNSLSDLLQL	K	A	F	L	R	G	1	1	2	2	0	0	0	0	0	1	3	0	0	1	2	2	0	0	1	0	0	0	16	0	1833.9261	NbL05g12600.1	NbL05g12600.1	307	322	yes	yes	2	0.00045848	132.06					By MS/MS
AFNPSSASAAAS	EEAGPHEVLTCGDQKAFNPSSASAAAS___	DQKAFNPSSASAAAS_______________	K	A	F	A	S	-	5	0	1	0	0	0	0	0	0	0	0	0	0	1	1	4	0	0	0	0	0	0	12	0	1079.4884	NbL01g25400.1	NbL01g25400.1	314	325	yes	yes	2	0.00036404	171.33
AFNPTQAEETYSMVTANR	______________________________	PTQAEETYSMVTANRFWSQIFGVAFSNKRW	R	A	F	N	R	F	3	1	2	0	0	1	2	0	0	0	0	0	1	1	1	1	3	0	1	1	0	0	18	0	2028.9211	NbL00g00330.1	NbL00g00330.1	13	30	yes	yes	2;3	7.81E-77	305.48
AFNTQFTDENGQR	LQAGTSHNLGQNFSRAFNTQFTDENGQRQH	SRAFNTQFTDENGQRQHVWQTSWAISTRFV	R	A	F	Q	R	Q	1	1	2	1	0	2	1	1	0	0	0	0	0	2	0	0	2	0	0	0	0	0	13	0	1526.675	NbL01g08920.1;NbL11g16900.1	NbL11g16900.1	299	311	no	no	2	6.4839E-173	373.22
AFPFLTYMAVNK	FCSHEKLNALVEKCKAFPFLTYMAVNKEGN	KCKAFPFLTYMAVNKEGNWISNANQTDINA	K	A	F	N	K	E	2	0	1	0	0	0	0	0	0	0	1	1	1	2	1	0	1	0	1	1	0	0	12	0	1400.7162	NbL10g08920.1;NbL12g15350.1	NbL10g08920.1	488	499	no	no	2;3	0.00012093	192.91		By MS/MS	By MS/MS	By MS/MS	By matching	By MS/MS	By MS/MS
AFPFRDQHFFASVEK	IVHYNPKEFDFGKKKAFPFRDQHFFASVEK	AFPFRDQHFFASVEKAKAVLGWKPEFDLVE	K	A	F	E	K	A	2	1	0	1	0	1	1	0	1	0	0	1	0	4	1	1	0	0	0	1	0	0	15	1	1824.8948	NbL09g01110.1;NbL16g03830.1	NbL09g01110.1	314	328	no	no	2;3	5.6653E-07	161.76
AFPGVWYLQLAPGR	VDTLVMANLGYWQMKAFPGVWYLQLAPGRS	KAFPGVWYLQLAPGRSSELYALKEDGDGGQ	K	A	F	G	R	S	2	1	0	0	0	1	0	2	0	0	2	0	0	1	2	0	0	1	1	1	0	0	14	0	1573.8405	NbL01g13780.1;NbL11g11630.1	NbL11g11630.1	1218	1231	no	no	2	0.0046664	110.14
AFPYLTYMAVNK	FCSGEKLNTLVEKCKAFPYLTYMAVNKEGN	KCKAFPYLTYMAVNKEGNWISNISQTDVNA	K	A	F	N	K	E	2	0	1	0	0	0	0	0	0	0	1	1	1	1	1	0	1	0	2	1	0	0	12	0	1416.7112	NbL13g25080.1	NbL13g25080.1	489	500	yes	yes	2;3	0.015054	99.688
AFQAASNITA	KYQLSGGQPPESFIRAFQAASNITA_____	ESFIRAFQAASNITA_______________	R	A	F	T	A	-	4	0	1	0	0	1	0	0	0	1	0	0	0	1	0	1	1	0	0	0	0	0	10	0	992.49271	NbL19g10960.1	NbL19g10960.1	226	235	yes	yes	2	0.00041948	166.07
AFQAVQHSQDLYADYIVESLR	ENKEVAVNDFLPATKAFQAVQHSQDLYADY	HSQDLYADYIVESLRR______________	K	A	F	L	R	R	3	1	0	2	0	3	1	0	1	1	2	0	0	1	0	2	0	0	2	2	0	0	21	0	2452.2023	NbL19g17890.1	NbL19g17890.1	195	215	yes	yes	3	9.4542E-07	127.37
AFQDCINSSGSDIGK	TTVGAASDACGMHSKAFQDCINSSGSDIGK	AFQDCINSSGSDIGKCQFYMDMLSECRRNS	K	A	F	G	K	C	1	0	1	2	1	1	0	2	0	2	0	1	0	1	0	3	0	0	0	0	0	0	15	0	1597.7042	NbL17g13780.1	NbL17g13780.1	109	123	yes	yes	2	5.1168E-22	255.15
AFQDLDALQYR	VQICNTKGMRWWDQKAFQDLDALQYRRLRW	WDQKAFQDLDALQYRRLRWVRQKYTIYNYC	K	A	F	Y	R	R	2	1	0	2	0	2	0	0	0	0	2	0	0	1	0	0	0	0	1	0	0	0	11	0	1338.6568	NbL01g10820.1;NbL11g00320.1	NbL11g00320.1	251	261	no	no	2	2.8245E-07	242.12		By matching					By matching
AFQEAIFR	LDYGGVGDGRTLNTKAFQEAIFRIQHLKRR	GRTLNTKAFQEAIFRIQHLKRRGGTLLYVP	K	A	F	F	R	I	2	1	0	0	0	1	1	0	0	1	0	0	0	2	0	0	0	0	0	0	0	0	8	0	980.50797	NbL10g23590.1	NbL10g23590.1	61	68	yes	yes	2	0.012321	131.06
AFQELIDEGK	SSKWRPSVPFVEQLRAFQELIDEGKVRYIG	VEQLRAFQELIDEGKVRYIGVSNETSYGVM	R	A	F	G	K	V	1	0	0	1	0	1	2	1	0	1	1	1	0	1	0	0	0	0	0	0	0	0	10	0	1148.5714	NbL03g02150.1	NbL03g02150.1	222	231	yes	yes	2	3.1615E-06	196.52					By MS/MS	By MS/MS
AFQELIDEGKVR	SSKWRPSVPFVEQLRAFQELIDEGKVRYIG	QLRAFQELIDEGKVRYIGVSNETSYGVMEF	R	A	F	V	R	Y	1	1	0	1	0	1	2	1	0	1	1	1	0	1	0	0	0	0	0	1	0	0	12	1	1403.7409	NbL03g02150.1	NbL03g02150.1	222	233	yes	yes	2;3	0.0041734	136.5
AFQHVASYDSAVSEWLWK	GDNDDQQFRRKLAWKAFQHVASYDSAVSEW	HVASYDSAVSEWLWKQTVGDKFPPGLTVPL	K	A	F	W	K	Q	3	0	0	1	0	1	1	0	1	0	1	1	0	1	0	3	0	2	1	2	0	0	18	0	2123.0112	NbL02g16830.1	NbL02g16830.1	255	272	yes	yes	3	0.061495	58.98
AFQILDQIPGR	KSETQGLFSADAIERAFQILDQIPGRATGA	AIERAFQILDQIPGRATGAYSHSQGIKGLR	R	A	F	G	R	A	1	1	0	1	0	2	0	1	0	2	1	0	0	1	1	0	0	0	0	0	0	0	11	0	1256.6877	NbL03g00600.1;NbL03g24680.1;NbL09g10160.1	NbL03g00600.1	145	155	no	no	2	6.0592E-05	212.21			By MS/MS	By MS/MS	By MS/MS	By MS/MS	By matching
AFQNGEVETHFIER	LPTNIDFLIKLASHRAFQNGEVETHFIERY	RAFQNGEVETHFIERYKDDLFIDGANSISA	R	A	F	E	R	Y	1	1	1	0	0	1	3	1	1	1	0	0	0	2	0	0	1	0	0	1	0	0	14	0	1675.7954	NbL16g12270.1	NbL16g12270.1	505	518	yes	yes	2;3	0.0050233	99.669							By matching
AFQSAYYVR	VAQCLGAICGVGFVKAFQSAYYVRYGGGAN	GVGFVKAFQSAYYVRYGGGANVMAPGHTKG	K	A	F	V	R	Y	2	1	0	0	0	1	0	0	0	0	0	0	0	1	0	1	0	0	2	1	0	0	9	0	1103.54	NbL02g04680.1;NbL12g02550.1	NbL02g04680.1	147	155	yes	no	2	0.00047671	169.12
AFQSLFATEDQK	SFEVPLAEGLRYERRAFQSLFATEDQKEGM	ERRAFQSLFATEDQKEGMAAFVEKRKPAFR	R	A	F	Q	K	E	2	0	0	1	0	2	1	0	0	0	1	1	0	2	0	1	1	0	0	0	0	0	12	0	1383.667	tr|Q7D1P4|Q7D1P4_AGRFC	tr|Q7D1P4|Q7D1P4_AGRFC	225	236	yes	yes	2	0.0040588	117.14
AFQSPLVQLMVENGR	FLAGVKEFVAAFPDRAFQSPLVQLMVENGR	AFQSPLVQLMVENGREGKKNGKGYYTYKKG	R	A	F	G	R	E	1	1	1	0	0	2	1	1	0	0	2	0	1	1	1	1	0	0	0	2	0	0	15	0	1687.8716	NbL10g17850.1;NbL17g15920.1	NbL10g17850.1	598	612	no	no	2;3	1.342E-14	235.31						By MS/MS	By MS/MS
AFQTILSEIYR	SFIETSALEATNVEKAFQTILSEIYRIISK	NVEKAFQTILSEIYRIISKKPLSSEEPATA	K	A	F	Y	R	I	1	1	0	0	0	1	1	0	0	2	1	0	0	1	0	1	1	0	1	0	0	0	11	0	1339.7136	NbL11g12090.1;NbL01g13270.1	NbL11g12090.1	165	175	yes	no	2	7.3388E-23	264.9
AFQYGAPPHGGCAFGIDR	LSQSDVEERFGGLYRAFQYGAPPHGGCAFG	YGAPPHGGCAFGIDRVVMLLVGAKNLREIT	R	A	F	D	R	V	3	1	0	1	1	1	0	4	1	1	0	0	0	2	2	0	0	0	1	0	0	0	18	0	1919.8737	sp|Q8UG87|SYDND_AGRFC	sp|Q8UG87|SYDND_AGRFC	526	543	yes	yes	3	0.021793	81.656
AFRDDIISGK	VISNTTRDAAVTQLKAFRDDIISGKSKFED	VTQLKAFRDDIISGKSKFEDVASRFSDCSS	K	A	F	G	K	S	1	1	0	2	0	0	0	1	0	2	0	1	0	1	0	1	0	0	0	0	0	0	10	1	1120.5877	NbL01g00980.1;NbL11g01060.1	NbL01g00980.1	46	55	no	no	2;3	0.0053166	128.91
AFSAGGDIVTLYNLLK	DDRAIGFVVLKGSSKAFSAGGDIVTLYNLL	FSAGGDIVTLYNLLKQGNLQDCKDFCWTIN	K	A	F	L	K	Q	2	0	1	1	0	0	0	2	0	1	3	1	0	1	0	1	1	0	1	1	0	0	16	0	1680.9087	NbL01g15170.1	NbL01g15170.1	96	111	yes	yes	2	6.6326E-06	179.67
AFSAGGDLK	KDENAKLVIIKGAGRAFSAGGDLKMFYDGR	IKGAGRAFSAGGDLKMFYDGRNSKDSCLEV	R	A	F	L	K	M	2	0	0	1	0	0	0	2	0	0	1	1	0	1	0	1	0	0	0	0	0	0	9	0	864.43413	NbL03g04080.1	NbL03g04080.1	67	75	yes	yes	2	0.00038907	176.09						By matching
AFSAGMDIK	DPKVKCILVESSSARAFSAGMDIKGVVAEI	ESSSARAFSAGMDIKGVVAEIQKDKSTPLV	R	A	F	I	K	G	2	0	0	1	0	0	0	1	0	1	0	1	1	1	0	1	0	0	0	0	0	0	9	0	938.45315	NbL05g14730.1;NbL07g06500.1	NbL07g06500.1	66	74	no	no	2	0.00082146	163.15
AFSAMANQGK	DQNTNNQTDFVVSSRAFSAMANQGKAQDLL	VVSSRAFSAMANQGKAQDLLKLAVVDVEYK	R	A	F	G	K	A	3	0	1	0	0	1	0	1	0	0	0	1	1	1	0	1	0	0	0	0	0	0	10	0	1023.4808	NbL03g08470.1	NbL03g08470.1	112	121	yes	yes	2	3.966E-05	185.72
AFSDGESALSLDELGLSSK	VKPGTYRLVRPYPRRAFSDGESALSLDELG	GESALSLDELGLSSKQEALYLEMI______	R	A	F	S	K	Q	2	0	0	2	0	0	2	2	0	0	4	1	0	1	0	5	0	0	0	0	0	0	19	0	1924.9266	NbL10g21250.1	NbL10g21250.1	574	592	yes	yes	2	1.1411E-47	264.09
AFSDGESVLSLDELGLSSK	VKPGTYRLVRPYPRRAFSDGESVLSLDELG	GESVLSLDELGLSSKQEALYLEMI______	R	A	F	S	K	Q	1	0	0	2	0	0	2	2	0	0	4	1	0	1	0	5	0	0	0	1	0	0	19	0	1952.9579	NbL17g25940.1	NbL17g25940.1	574	592	yes	yes	2	1.5847999999999998E-38	250.05
AFSDLLK	SDLNITTLMSEQGCKAFSDLLKSHPDVSKT	LMSEQGCKAFSDLLKSHPDVSKTFAENVES	K	A	F	L	K	S	1	0	0	1	0	0	0	0	0	0	2	1	0	1	0	1	0	0	0	0	0	0	7	0	792.43815	NbL05g14040.1;NbL18g18030.1	NbL18g18030.1	202	208	no	no	2	0.0064427	190.71					By matching	By MS/MS	By MS/MS
AFSDSPIVGEIR	EKVNRISPKFQEGLKAFSDSPIVGEIRGTG	GLKAFSDSPIVGEIRGTGLILATEFADNKS	K	A	F	I	R	G	1	1	0	1	0	0	1	1	0	2	0	0	0	1	1	2	0	0	0	1	0	0	12	0	1289.6616	NbL05g13310.1	NbL05g13310.1	419	430	yes	yes	2	1.0293E-07	228.84						By matching
AFSEDTAK	TLDELARETLSFWVKAFSEDTAKRLENYGF	TLSFWVKAFSEDTAKRLENYGFIQFRQGGE	K	A	F	A	K	R	2	0	0	1	0	0	1	0	0	0	0	1	0	1	0	1	1	0	0	0	0	0	8	0	867.39741	NbL15g03560.1;NbL16g19330.1	NbL16g19330.1	884	891	no	no	2	0.00098898	183.74	By MS/MS	By MS/MS	By MS/MS	By MS/MS	By MS/MS	By MS/MS	By matching
AFSEDTAKR	TLDELARETLSFWVKAFSEDTAKRLENYGF	LSFWVKAFSEDTAKRLENYGFIQFRQGGEY	K	A	F	K	R	L	2	1	0	1	0	0	1	0	0	0	0	1	0	1	0	1	1	0	0	0	0	0	9	1	1023.4985	NbL15g03560.1;NbL16g19330.1	NbL16g19330.1	884	892	no	no	2;3	2.2369E-06	209.84	By MS/MS	By MS/MS	By matching
AFSEIAAER	LGLVLLETIAKNCEKAFSEIAAERLLDEMV	AKNCEKAFSEIAAERLLDEMVKLIDDPQTV	K	A	F	E	R	L	3	1	0	0	0	0	2	0	0	1	0	0	0	1	0	1	0	0	0	0	0	0	9	0	992.49271	NbL03g14230.1	NbL03g14230.1	119	127	yes	yes	2	0.020626	104.01
AFSETDQTEDLK	QGMMGGAKAHYDGVKAFSETDQTEDLKNIS	GVKAFSETDQTEDLKNISVPTLVLHGEDDQ	K	A	F	L	K	N	1	0	0	2	0	1	2	0	0	0	1	1	0	1	0	1	2	0	0	0	0	0	12	0	1382.6202	tr|A9CFA9|A9CFA9_AGRFC;tr|Q7CVU7|Q7CVU7_AGRFC	tr|A9CFA9|A9CFA9_AGRFC	204	215	yes	no	2	4.8673E-55	298.7
AFSFLPK	ETPEIGSDSFNVEVKAFSFLPKMIFEKHEE	DSFNVEVKAFSFLPKMIFEKHEEYMYLRLV	K	A	F	P	K	M	1	0	0	0	0	0	0	0	0	0	1	1	0	2	1	1	0	0	0	0	0	0	7	0	808.44833	NbL01g01530.1	NbL01g01530.1	230	236	yes	yes	2	0.013505	163.84
AFSGNGFER	QHQIWVHETSGGVTRAFSGNGFERNQNGSS	SGGVTRAFSGNGFERNQNGSSSTNTSFAQP	R	A	F	E	R	N	1	1	1	0	0	0	1	2	0	0	0	0	0	2	0	1	0	0	0	0	0	0	9	0	983.44609	NbL01g11980.1;NbL11g13530.1	NbL01g11980.1	743	751	no	no	2	0.011536	113.66
AFSGPITTLK	LRVLPPIFQIYGQSRAFSGPITTLKVFEDN	YGQSRAFSGPITTLKVFEDNVLVRELLETR	R	A	F	L	K	V	1	0	0	0	0	0	0	1	0	1	1	1	0	1	1	1	2	0	0	0	0	0	10	0	1033.5808	NbL08g07930.1	NbL08g07930.1	60	69	yes	yes	2	3.7409E-06	193.1							By matching
AFSGVSYNQATIR	QEAAGRGVSASVLDRAFSGVSYNQATIRAD	DRAFSGVSYNQATIRADRGQHSFKLSFEQF	R	A	F	I	R	A	2	1	1	0	0	1	0	1	0	1	0	0	0	1	0	2	1	0	1	1	0	0	13	0	1412.7048	tr|A9CHR6|A9CHR6_AGRFC	tr|A9CHR6|A9CHR6_AGRFC	58	70	yes	yes	2	1.2965E-33	270.61
AFSHMLNLANLAEEVQIAYR	VLTSLDPGDSIVIAKAFSHMLNLANLAEEV	LNLANLAEEVQIAYRRRQKLKKTGDFVDES	K	A	F	Y	R	R	4	1	2	0	0	1	2	0	1	1	3	0	1	1	0	1	0	0	1	1	0	0	20	0	2289.1576	NbL09g02010.1;NbL05g17110.1	NbL09g02010.1	97	116	no	no	3	0.000546	93.381
AFSNMAVGYNNVDIEAANK	WGETLFSALSRAGGKAFSNMAVGYNNVDIE	MAVGYNNVDIEAANKYGVAVGNTPGVLTET	K	A	F	N	K	Y	4	0	4	1	0	0	1	1	0	1	0	1	1	1	0	1	0	0	1	2	0	0	19	0	2026.9418	NbL01g04110.1	NbL01g04110.1	89	107	yes	yes	2;3	1.0430999999999999E-265	396.93					By matching	By matching
AFSNMAVGYNNVDVEAANK	WGETLFSALSRAGGKAFSNMAVGYNNVDVE	MAVGYNNVDVEAANKYGVAVGNTPGVLTET	K	A	F	N	K	Y	4	0	4	1	0	0	1	1	0	0	0	1	1	1	0	1	0	0	1	3	0	0	19	0	2012.9262	NbL11g14820.1	NbL11g14820.1	89	107	yes	yes	2;3	3.769200000000001E-161	382.39						By matching
AFSNMLNLANLAEEVQIAYR	MLTSLDAGDSIVVTKAFSNMLNLANLAEEV	LNLANLAEEVQIAYRRRSKLKKRDFSDEAS	K	A	F	Y	R	R	4	1	3	0	0	1	2	0	0	1	3	0	1	1	0	1	0	0	1	1	0	0	20	0	2266.1416	NbL04g19240.1;NbL15g23300.1	NbL04g19240.1	96	115	no	no	2	2.3528E-09	159.18
AFSVFLFNSK	CHLMEKIESLNLLHRAFSVFLFNSKYELLL	NLLHRAFSVFLFNSKYELLLQQRSATKVTF	R	A	F	S	K	Y	1	0	1	0	0	0	0	0	0	0	1	1	0	3	0	2	0	0	0	1	0	0	10	0	1158.6073	NbL02g01760.1;NbL12g15300.1;NbL10g08910.1	NbL12g15300.1	56	65	no	no	2	1.0081E-15	244.8
AFSVTPNGPEVLILDYPSHQR	KIGLATALRYSLTRRAFSVTPNGPEVLILD	NGPEVLILDYPSHQRRLLPLLAKTYAMSFA	R	A	F	Q	R	R	1	1	1	1	0	1	1	1	1	1	2	0	0	1	3	2	1	0	1	2	0	0	21	0	2339.191	NbL08g08200.1;NbL11g19780.1	NbL08g08200.1	362	382	no	no	2;3	0.0049351	107.69			By MS/MS	By matching			By matching
AFTADESSGLDPDQR	NIPEKDLVIYEMNVRAFTADESSGLDPDQR	AFTADESSGLDPDQRGSYLGVIEKIPHLLE	R	A	F	Q	R	G	2	1	0	3	0	1	1	1	0	0	1	0	0	1	1	2	1	0	0	0	0	0	15	0	1607.7063	NbL07g06740.1	NbL07g06740.1	246	260	yes	yes	2	1.5173999999999998E-113	331.8				By matching		By matching	By MS/MS
AFTDKDGLPSR	ESLRELNDRLIMTERAFTDKDGLPSRTWYK	MTERAFTDKDGLPSRTWYKHLIYAPARHDD	R	A	F	S	R	T	1	1	0	2	0	0	0	1	0	0	1	1	0	1	1	1	1	0	0	0	0	0	11	1	1205.6041	NbL16g01910.1	NbL16g01910.1	646	656	yes	yes	3	0.027008	83.862
AFTEAEEAEELLKPLKEPGNPYSK	PAVQPNLFDISKGQRAFTEAEEAEELLKPL	ELLKPLKEPGNPYSKICFSNRSFGRGAALV	R	A	F	S	K	I	3	0	1	0	0	0	6	1	0	0	3	3	0	1	3	1	1	0	1	0	0	0	24	2	2689.3487	NbL06g11080.1	NbL06g11080.1	143	166	yes	yes	3	0.035277	58.479
AFTGEYWNTK	TNEQFYITRQKGTERAFTGEYWNTKTPGTY	KGTERAFTGEYWNTKTPGTYHCVCCDTPLF	R	A	F	T	K	T	1	0	1	0	0	0	1	1	0	0	0	1	0	1	0	0	2	1	1	0	0	0	10	0	1215.556	NbL05g09160.1;NbL15g21850.1	NbL15g21850.1	132	141	no	no	2	8.1353E-08	218.58
AFTIAEISNGR	VRTPALTAESEGTSRAFTIAEISNGRVEKI	GTSRAFTIAEISNGRVEKIAETWISVIGDE	R	A	F	G	R	V	2	1	1	0	0	0	1	1	0	2	0	0	0	1	0	1	1	0	0	0	0	0	11	0	1177.6091	NbL13g01820.1	NbL13g01820.1	295	305	yes	yes	2	6.0469E-05	205.59
AFTNYLGENK	FAPIANPINCPWGLKAFTNYLGENKADWEE	PWGLKAFTNYLGENKADWEEYDATCLVSRF	K	A	F	N	K	A	1	0	2	0	0	0	1	1	0	0	1	1	0	1	0	0	1	0	1	0	0	0	10	0	1155.556	NbL14g15290.1	NbL14g15290.1	190	199	yes	yes	2	5.4685E-16	249.69							By matching
AFTYFWTTDSCPHTVK	RSWERFLHKNDGSEKAFTYFWTTDSCPHTV	FTYFWTTDSCPHTVKAVANKGPFEVISLAG	K	A	F	V	K	A	1	0	0	1	1	0	0	0	1	0	0	1	0	2	1	1	4	1	1	1	0	0	16	0	1959.8825	NbL08g06160.1	NbL08g06160.1	283	298	no	no	2;3	5.1098E-09	188.91
AFVDAGVPAGVIGLVYGVPSEISEYLIPHPVIR	KAPEETPASPAELIRAFVDAGVPAGVIGLV	PSEISEYLIPHPVIRKISFTGSTPIGKHLA	R	A	F	I	R	K	3	1	0	1	0	0	2	4	1	4	2	0	0	1	4	2	0	0	2	6	0	0	33	0	3433.865	tr|Q7CSM1|Q7CSM1_AGRFC	tr|Q7CSM1|Q7CSM1_AGRFC	191	223	yes	yes	3	6.223E-08	84.398
AFVDLILK	IDKDPPPFPAATSSRAFVDLILKSSEEDLK	PAATSSRAFVDLILKSSEEDLKIWPHSFEF	R	A	F	L	K	S	1	0	0	1	0	0	0	0	0	1	2	1	0	1	0	0	0	0	0	1	0	0	8	0	917.5586	NbL07g05970.1	NbL07g05970.1	115	122	yes	yes	2	0.028606	108.09
AFVDLVLKPSEEDLK	IDKDPPPFPAATSSRAFVDLVLKPSEEDLK	AFVDLVLKPSEEDLKIWPHSFEFRLRVALS	R	A	F	L	K	I	1	0	0	2	0	0	2	0	0	0	3	2	0	1	1	1	0	0	0	2	0	0	15	1	1701.9189	NbL05g15070.1	NbL05g15070.1	115	129	yes	yes	2;3	5.5231E-05	171.62
AFVDSGAQSTIISK	VMLYVDMEVNGHPLKAFVDSGAQSTIISKS	KAFVDSGAQSTIISKSCAERCGLLRLLDTR	K	A	F	S	K	S	2	0	0	1	0	1	0	1	0	2	0	1	0	1	0	3	1	0	0	1	0	0	14	0	1422.7355	NbL08g07810.1	NbL08g07810.1	212	225	no	no	2	1.7214E-10	229.56
AFVGNTIGQANGVYDK	QRLPPLSTDPDRCARAFVGNTIGQANGVYD	FVGNTIGQANGVYDKPLDLRFCDYTNEKNN	R	A	F	D	K	P	2	0	2	1	0	1	0	3	0	1	0	1	0	1	0	0	1	0	1	2	0	0	16	0	1652.8158	NbL03g13270.1;NbL13g13280.1	NbL03g13270.1	113	128	yes	no	2	0.00011115	149.69
AFVGNTIGQANGVYDKPLDLR	QRLPPLSTDPDRCARAFVGNTIGQANGVYD	IGQANGVYDKPLDLRFCDYTNEKNNLKGKS	R	A	F	L	R	F	2	1	2	2	0	1	0	3	0	1	2	1	0	1	1	0	1	0	1	2	0	0	21	1	2247.1648	NbL03g13270.1;NbL13g13280.1	NbL03g13270.1	113	133	yes	no	2;3	7.1222E-12	153.94
AFVHWYVGEGMEEGEFSEAR	FSRIDHKFDLMYAKRAFVHWYVGEGMEEGE	YVGEGMEEGEFSEAREDLAALEKDYEEVGA	R	A	F	A	R	E	2	1	0	0	0	0	5	3	1	0	0	0	1	2	0	1	0	1	1	2	0	0	20	0	2329.011	NbL02g24260.1;NbL02g07050.1;NbL19g24480.1;NbL06g00040.1;NbL06g06470.1;NbL16g21330.1;NbL15g11420.1;NbL04g12320.1;NbL12g19600.1;NbL19g09940.1	NbL16g21330.1	403	422	no	no	2;3	1.5228E-15	206.45
AFVIHWVR	GLYDDVIVFDHVEKKAFVIHWVRLDQFSSL	FDHVEKKAFVIHWVRLDQFSSLEEAYNDGM	K	A	F	V	R	L	1	1	0	0	0	0	0	0	1	1	0	0	0	1	0	0	0	1	0	2	0	0	8	0	1026.5763	NbL12g01730.1	NbL12g01730.1	242	249	yes	yes	2;3	0.042058	75.311
AFVVGSGALGCEFLK	SVFGNKLQKKLEEAKAFVVGSGALGCEFLK	AFVVGSGALGCEFLKNLALMGVCCGDKGKL	K	A	F	L	K	N	2	0	0	0	1	0	1	3	0	0	2	1	0	2	0	1	0	0	0	2	0	0	15	0	1553.7912	NbL05g06990.1;NbL19g15680.1	NbL19g15680.1	505	519	no	no	2	3.6381E-38	272.1			By matching	By matching
AFVVVSDPIVAR	FIKYGSVYKLAFGPKAFVVVSDPIVARYIL	GPKAFVVVSDPIVARYILRENAFSYDKGVL	K	A	F	A	R	Y	2	1	0	1	0	0	0	0	0	1	0	0	0	1	1	1	0	0	0	4	0	0	12	0	1271.7238	NbL10g07170.1;NbL12g16580.1	NbL10g07170.1	117	128	yes	no	2	0.0003292	160.82
AFYLAVAPGIFGDIADK	DVLKKLLDEGKERIRAFYLAVAPGIFGDIA	YLAVAPGIFGDIADKIREHKLITRSTRIVV	R	A	F	D	K	I	4	0	0	2	0	0	0	2	0	2	1	1	0	2	1	0	0	0	1	1	0	0	17	0	1766.9243	tr|Q7D148|Q7D148_AGRFC	tr|Q7D148|Q7D148_AGRFC	117	133	yes	yes	2	0.0040273	109.72
AFYLTFSSIDR	ICGKEDIDIAYKHFKAFYLTFSSIDRKLIV	KHFKAFYLTFSSIDRKLIVD__________	K	A	F	D	R	K	1	1	0	1	0	0	0	0	0	1	1	0	0	2	0	2	1	0	1	0	0	0	11	0	1318.6558	NbL18g02710.1	NbL18g02710.1	527	537	yes	yes	2	0.00016752	185.81					By MS/MS
AFYNGEVGEK	ELSHSLELIAEQGPKAFYNGEVGEKLVEDV	EQGPKAFYNGEVGEKLVEDVKRAGGILTMD	K	A	F	E	K	L	1	0	1	0	0	0	2	2	0	0	0	1	0	1	0	0	0	0	1	1	0	0	10	0	1112.5138	NbL10g01940.1	NbL10g01940.1	275	284	yes	yes	2	0.00039581	164.46
AFYQTFSSIDR	ICGKEDIDIAYKHFKAFYQTFSSIDRKLIV	KHFKAFYQTFSSIDRKLIVD__________	K	A	F	D	R	K	1	1	0	1	0	1	0	0	0	1	0	0	0	2	0	2	1	0	1	0	0	0	11	0	1333.6303	NbL13g24290.1	NbL13g24290.1	527	537	yes	yes	2	0.0017399	146.11
AGAAAILVADDR	RGDCYFTLKAWNAQKAGAAAILVADDRSEP	AQKAGAAAILVADDRSEPLITMDTPEEEDA	K	A	G	D	R	S	5	1	0	2	0	0	0	1	0	1	1	0	0	0	0	0	0	0	0	1	0	0	12	0	1141.6091	NbL08g14990.1;NbL14g08640.1	NbL08g14990.1	112	123	no	no	2	0.00032989	168.74
AGAASLGNSIDANK	ARTTVDRQSVCSCLKAGAASLGNSIDANKA	KAGAASLGNSIDANKAAILLNKCGVTVPYK	K	A	G	N	K	A	4	0	2	1	0	0	0	2	0	1	1	1	0	0	0	2	0	0	0	0	0	0	14	0	1287.6419	NbL10g17250.1	NbL10g17250.1	86	99	yes	yes	2	2.2816E-27	257.09
AGADGDDHPAELISFLSK	PVRVWVLDATPGEVRAGADGDDHPAELISF	DGDDHPAELISFLSKLPEEVSSKRDIVEAL	R	A	G	S	K	L	3	0	0	3	0	0	1	2	1	1	2	1	0	1	1	2	0	0	0	0	0	0	18	0	1841.8796	NbL03g00210.1	NbL03g00210.1	137	154	yes	yes	3	0.055699	104.41
AGADIILTYFALQAGR	DEERVMMESLMCLRRAGADIILTYFALQAG	GADIILTYFALQAGRCLCGEKR________	R	A	G	G	R	C	4	1	0	1	0	1	0	2	0	2	2	0	0	1	0	0	1	0	1	0	0	0	16	0	1678.9043	NbL17g16140.1;NbL10g18090.1	NbL17g16140.1	408	423	yes	no	2	6.8612E-25	282.61
AGADIISVHCEQSSTIHLHR	LMIVEPDQRVPDFIKAGADIISVHCEQSST	ISVHCEQSSTIHLHRTINQIKSLGAKAGVV	K	A	G	H	R	T	2	1	0	1	1	1	1	1	3	3	1	0	0	0	0	3	1	0	0	1	0	0	20	0	2230.0913	NbL03g19430.1	NbL03g19430.1	137	156	yes	yes	3;4	1.431E-09	156.06
AGADINHYDIR	AYFVCNSIFSAVRARAGADINHYDIRKKCV	VRARAGADINHYDIRKKCVGALCYDFSNME	R	A	G	I	R	K	2	1	1	2	0	0	0	1	1	2	0	0	0	0	0	0	0	0	1	0	0	0	11	0	1243.5945	NbL05g22050.1	NbL05g22050.1	328	338	yes	yes	2	0.026124	93.258
AGADVVSPSDMMDGR	ETVHQLCKQAVAQARAGADVVSPSDMMDGR	AGADVVSPSDMMDGRVGAIRAALDAEGFQH	R	A	G	G	R	V	2	1	0	3	0	0	0	2	0	0	0	0	2	0	1	2	0	0	0	2	0	0	15	0	1506.6443	NbL17g16140.1;NbL10g18090.1	NbL17g16140.1	260	274	yes	no	2;3	4.3178E-07	205.56	By MS/MS	By MS/MS	By MS/MS	By MS/MS	By MS/MS	By MS/MS	By MS/MS
AGADYTVK	AATEGDLPKIEELLRAGADYTVKDADGRTA	KIEELLRAGADYTVKDADGRTALDRAASDE	R	A	G	V	K	D	2	0	0	1	0	0	0	1	0	0	0	1	0	0	0	0	1	0	1	1	0	0	8	0	823.40758	NbL11g18890.1	NbL11g18890.1	143	150	yes	yes	2	0.010162	134.81
AGAEIETVR	AAARKDEKAVNAARRAGAEIETVRKATAGS	VNAARRAGAEIETVRKATAGSNKAASSSTT	R	A	G	V	R	K	2	1	0	0	0	0	2	1	0	1	0	0	0	0	0	0	1	0	0	1	0	0	9	0	944.49271	NbL09g01990.1	NbL09g01990.1	35	43	yes	yes	2	0.0026532	141.52
AGAELSELENEYQGEGNLVAEDR	YNAGGAIEGLKYEVKAGAELSELENEYQGE	ENEYQGEGNLVAEDRIENLSTEAVAAVSME	K	A	G	D	R	I	3	1	2	1	0	1	6	3	0	0	3	0	0	0	0	1	0	0	1	1	0	0	23	0	2492.1303	NbL07g04100.1	NbL07g04100.1	815	837	yes	yes	2	3.6893E-07	165.24
AGAEMLVMAYGR	EASQLLPTNPYSATKAGAEMLVMAYGRSYG	ATKAGAEMLVMAYGRSYGLPVITTRGNNVY	K	A	G	G	R	S	3	1	0	0	0	0	1	2	0	0	1	0	2	0	0	0	0	0	1	1	0	0	12	0	1267.6053	NbL08g06470.1;NbL16g11430.1;NbL15g21780.1;NbL05g09210.1	NbL15g21780.1	163	174	no	no	2	0.00020882	150.35							By matching
AGAEVTVASVEK	TEPIEAIVPIDILRRAGAEVTVASVEKQLQ	LRRAGAEVTVASVEKQLQIEGVHGIKIVAD	R	A	G	E	K	Q	3	0	0	0	0	0	2	1	0	0	0	1	0	0	0	1	1	0	0	3	0	0	12	0	1159.6085	NbL05g09540.1;NbL15g21410.1	NbL05g09540.1	78	89	yes	no	2	1.0706E-80	294.93					By matching	By matching
AGAEVVGISGDDPASHK	KQACAFRDSYEKFKKAGAEVVGISGDDPAS	AEVVGISGDDPASHKAFAKKYRLPFTLLCD	K	A	G	H	K	A	3	0	0	2	0	0	1	3	1	1	0	1	0	0	1	2	0	0	0	2	0	0	17	0	1608.7744	NbL05g12930.1	NbL05g12930.1	126	142	yes	yes	2;3	1.1008E-61	283.47		By matching
AGAEVVGISGDDPASHKAFAK	KQACAFRDSYEKFKKAGAEVVGISGDDPAS	GISGDDPASHKAFAKKYRLPFTLLCDEGNK	K	A	G	A	K	K	5	0	0	2	0	0	1	3	1	1	0	2	0	1	1	2	0	0	0	2	0	0	21	1	2026.012	NbL05g12930.1	NbL05g12930.1	126	146	yes	yes	3	0.0026074	80.859
AGAFGSYNYDDLIGSLEGTEGFGR	FVPDERFEEVKEFVRAGAFGSYNYDDLIGS	DDLIGSLEGTEGFGRADYFLVGNDFPSYIE	R	A	G	G	R	A	2	1	1	2	0	0	2	6	0	1	2	0	0	2	0	2	1	0	2	0	0	0	24	0	2495.1241	NbL16g14910.1	NbL16g14910.1	887	910	yes	yes	2;3	1.6212E-51	231.41
AGAFTCLLDETGR	MIGDSLKDDVACGKRAGAFTCLLDETGRYD	KRAGAFTCLLDETGRYDAPEYANVEHQPDY	R	A	G	G	R	Y	2	1	0	1	1	0	1	2	0	0	2	0	0	1	0	0	2	0	0	0	0	0	13	0	1409.6609	NbL16g13130.1;NbL01g22010.1	NbL16g13130.1	205	217	yes	no	2	0.00013847	192.12
AGAGAILVADDR	RGDCYFTLKAWNAQRAGAGAILVADDRVEP	AQRAGAGAILVADDRVEPLITMDTPEEEDA	R	A	G	D	R	V	4	1	0	2	0	0	0	2	0	1	1	0	0	0	0	0	0	0	0	1	0	0	12	0	1127.5935	NbL05g07470.1	NbL05g07470.1	112	123	yes	yes	2	0.0051838	137.98
AGAGGDEAGIWAGDLVR	PSDPLDSRNIMLEVRAGAGGDEAGIWAGDL	AGGDEAGIWAGDLVRMYEKYSERNSWKFAP	R	A	G	V	R	M	4	1	0	2	0	0	1	5	0	1	1	0	0	0	0	0	0	1	0	1	0	0	17	0	1613.7798	NbL11g22500.1	NbL11g22500.1	174	190	yes	yes	2	2.2549E-18	217.91
AGAGSATLSMAYAAAR	TVRIQNAGTEVVEAKAGAGSATLSMAYAAA	GAGSATLSMAYAAARFVESSLRALDGDSDV	K	A	G	A	R	F	7	1	0	0	0	0	0	2	0	0	1	0	1	0	0	2	1	0	1	0	0	0	16	0	1467.714	NbL03g19540.1;NbL13g08120.1;NbL16g13200.1	NbL03g19540.1	311	326	no	no	2;3	1.909E-68	298.58
AGAGSATLSMAYAAVK	TSRIQNGGTEVVEAKAGAGSATLSMAYAAV	GAGSATLSMAYAAVKFADACLHGLRGDAGI	K	A	G	V	K	F	6	0	0	0	0	0	0	2	0	0	1	1	1	0	0	2	1	0	1	1	0	0	16	0	1467.7392	NbL02g10670.1;NbL12g05850.1	NbL12g05850.1	264	279	no	no	2	1.1135E-114	303.33						By matching	By MS/MS
AGAGSSEFNPESVISYK	______________________________	AGSSEFNPESVISYKFPETSYTYTERDAAI	M	A	G	Y	K	F	2	0	1	0	0	0	2	2	0	1	0	1	0	1	1	4	0	0	1	1	0	0	17	0	1741.8159	NbL17g24120.1	NbL17g24120.1	2	18	yes	yes	2	2.5749E-10	182.33
AGAHVIACAR	ASRGIGYFTALELAKAGAHVIACARTVGGL	LELAKAGAHVIACARTVGGLEELDDAIKAV	K	A	G	A	R	T	4	1	0	0	1	0	0	1	1	1	0	0	0	0	0	0	0	0	0	1	0	0	10	0	1024.5236	tr|Q8U5E4|Q8U5E4_AGRFC	tr|Q8U5E4|Q8U5E4_AGRFC	30	39	yes	yes	3	0.038305	76.064
AGAIELLMPTLQTAELWQESGR	VLDKVNKIIREEQNRAGAIELLMPTLQTAE	MPTLQTAELWQESGRYDDYGKEMLRIKDRQ	R	A	G	G	R	Y	3	1	0	0	0	2	3	2	0	1	4	0	1	0	1	1	2	1	0	0	0	0	22	0	2413.2311	sp|Q8UFV9|SYP_AGRFC	sp|Q8UFV9|SYP_AGRFC	64	85	yes	yes	2;3	3.3763E-07	126.91
AGAIILGK	SEVPRDAGVVAKLRKAGAIILGKASLSEWY	VVAKLRKAGAIILGKASLSEWYKFRSLSGV	K	A	G	G	K	A	2	0	0	0	0	0	0	2	0	2	1	1	0	0	0	0	0	0	0	0	0	0	8	0	741.47487	NbL11g14480.1	NbL11g14480.1	126	133	yes	yes	2	0.064735	89.903
AGAIYER	LKEEFVKDYIFPCLRAGAIYERKYLLGTSM	DYIFPCLRAGAIYERKYLLGTSMARPVIAK	R	A	G	E	R	K	2	1	0	0	0	0	1	1	0	1	0	0	0	0	0	0	0	0	1	0	0	0	7	0	778.39735	NbL08g12620.1	NbL08g12620.1	170	176	yes	yes	2	0.0588	107.43
AGALGDAVTVTR	SLEKFLQERIKVGGKAGALGDAVTVTRDKT	GGKAGALGDAVTVTRDKTKITVTSESTFSK	K	A	G	T	R	D	3	1	0	1	0	0	0	2	0	0	1	0	0	0	0	0	2	0	0	2	0	0	12	0	1129.6091	NbL11g00110.1	NbL11g00110.1	51	62	yes	yes	2	0.00026038	187.97
AGALGDSVTVTR	SLDKFLQERIKVGGKAGALGDSVTVTRDKN	GGKAGALGDSVTVTRDKNTITVTSNSAFSK	K	A	G	T	R	D	2	1	0	1	0	0	0	2	0	0	1	0	0	0	0	1	2	0	0	2	0	0	12	0	1145.6041	NbL19g11280.1	NbL19g11280.1	50	61	no	no	2	0.00018297	195.27
AGALGDTVTVTR	SLEKFLQERIKVGGKAGALGDTVTVTRDKT	GGKAGALGDTVTVTRDKTKITVTSDSTFSK	K	A	G	T	R	D	2	1	0	1	0	0	0	2	0	0	1	0	0	0	0	0	3	0	0	2	0	0	12	0	1159.6197	NbL15g17410.1	NbL15g17410.1	50	61	yes	yes	2	4.5616E-05	210.64
AGALNSNDAFVLK	ASSSGATRAVEVMPKAGALNSNDAFVLKTP	PKAGALNSNDAFVLKTPSAAYLWVGAGASE	K	A	G	L	K	T	3	0	2	1	0	0	0	1	0	0	2	1	0	1	0	1	0	0	0	1	0	0	13	0	1318.6881	CON__Q3SX14	CON__Q3SX14	584	596	yes	yes	2	2.5904E-24	257.72
AGANTNGVIQALER	AGDELSRISSLFWNKAGANTNGVIQALERE	KAGANTNGVIQALEREIAPKMSRHYSKIGM	K	A	G	E	R	E	3	1	2	0	0	1	1	2	0	1	1	0	0	0	0	0	1	0	0	1	0	0	14	0	1412.7372	tr|Q7CWI9|Q7CWI9_AGRFC	tr|Q7CWI9|Q7CWI9_AGRFC	83	96	yes	yes	2	1.1567E-06	206.36							By MS/MS
AGAPVDQTIAALAEHMEPGDTIIDGGNEWYENTER	VLSIQRPRSVIILVKAGAPVDQTIAALAEH	TIIDGGNEWYENTERRIGEASSKGLLYLGM	K	A	G	E	R	R	5	1	2	3	0	1	5	4	1	3	1	0	1	0	2	0	3	1	1	1	0	0	35	0	3769.7166	NbL06g05000.1	NbL06g05000.1	86	120	yes	yes	3;4	2.1979E-13	101.98
AGAPVDQTIAALAEHMESGDTIIDGGNEWYENTER	VLSIQRPRSIIILVKAGAPVDQTIAALAEH	TIIDGGNEWYENTERRIGEASSKGLLYLGM	K	A	G	E	R	R	5	1	2	3	0	1	5	4	1	3	1	0	1	0	1	1	3	1	1	1	0	0	35	0	3759.6959	NbL19g12240.1	NbL19g12240.1	86	120	yes	yes	3;4	1.5609E-12	96.61
AGAPVDQTIK	VLSIQKPRVIIILVKAGAPVDQTIKTLSAY	IILVKAGAPVDQTIKTLSAYMEKGDCIIDG	K	A	G	I	K	T	2	0	0	1	0	1	0	1	0	1	0	1	0	0	1	0	1	0	0	1	0	0	10	0	998.53966	NbL08g13210.1;NbL16g08880.1;NbL18g05920.1	NbL16g08880.1	80	89	no	no	2	0.00090509	128.86	By MS/MS	By MS/MS		By MS/MS	By MS/MS	By MS/MS	By matching
AGAQLLEPMMK	FEIASRACFREAAKKAGAQLLEPMMKVEVV	AAKKAGAQLLEPMMKVEVVTPEDYVGDVIG	K	A	G	M	K	V	2	0	0	0	0	1	1	1	0	0	2	1	2	0	1	0	0	0	0	0	0	0	11	0	1187.6043	sp|Q8UE15|EFG_AGRFC	sp|Q8UE15|EFG_AGRFC	601	611	yes	yes	2	0.0021405	123.86		By matching				By matching	By MS/MS
AGAQVVGISGDDPASHK	KQACAFRDSYEKFKKAGAQVVGISGDDPAS	AQVVGISGDDPASHKAFAKKYRLPFTLLCD	K	A	G	H	K	A	3	0	0	2	0	1	0	3	1	1	0	1	0	0	1	2	0	0	0	2	0	0	17	0	1607.7903	NbL18g19130.1	NbL18g19130.1	126	142	yes	yes	2;3	8.8049E-50	276.12							By matching
AGAQVVGISGDDPASHKAFAK	KQACAFRDSYEKFKKAGAQVVGISGDDPAS	GISGDDPASHKAFAKKYRLPFTLLCDEGNK	K	A	G	A	K	K	5	0	0	2	0	1	0	3	1	1	0	2	0	1	1	2	0	0	0	2	0	0	21	1	2025.028	NbL18g19130.1	NbL18g19130.1	126	146	yes	yes	3;4	0.0026074	80.859
AGASGTAYTYFTAANAR	GSLEDYVHRIGRTGRAGASGTAYTYFTAAN	ASGTAYTYFTAANARFAKDLINILEEAGQK	R	A	G	A	R	F	6	1	1	0	0	0	0	2	0	0	0	0	0	1	0	1	3	0	2	0	0	0	17	0	1691.7903	NbL19g23780.1;NbL06g04230.1	NbL19g23780.1	435	451	yes	no	2	0.0005056	176.87
AGASLFGIADLK	GYTTLASLAFRDTFRAGASLFGIADLKSLS	TFRAGASLFGIADLKSLSDKMHKFESYYIL	R	A	G	L	K	S	3	0	0	1	0	0	0	2	0	1	2	1	0	1	0	1	0	0	0	0	0	0	12	0	1161.6394	NbL09g22720.1	NbL09g22720.1	527	538	yes	yes	2	7.4072E-05	223.87						By matching	By MS/MS
AGASLYGIGDLQLLR	GYTTLAALAFKDVFKAGASLYGIGDLQLLR	AGASLYGIGDLQLLRAETHKFESHYIDNLV	K	A	G	L	R	A	2	1	0	1	0	1	0	3	0	1	4	0	0	0	0	1	0	0	1	0	0	0	15	0	1545.8515	NbL17g14540.1	NbL17g14540.1	598	612	yes	yes	2	6.1668E-06	205.56
AGASPSVIVIGGGVAGLAAAR	RQLQRAPCFSGDGQRAGASPSVIVIGGGVA	VIVIGGGVAGLAAARALYDASFQVVVLESR	R	A	G	A	R	A	6	1	0	0	0	0	0	5	0	2	1	0	0	0	1	2	0	0	0	3	0	0	21	0	1793.0159	NbL05g13420.1;NbL18g18580.1	NbL05g13420.1	24	44	yes	no	2	0.0025758	87.831
AGASTLVVGK	LPSAASWWKTTEKYKAGASTLVVGKQILDE	TEKYKAGASTLVVGKQILDENYSLGKSLKN	K	A	G	G	K	Q	2	0	0	0	0	0	0	2	0	0	1	1	0	0	0	1	1	0	0	2	0	0	10	0	901.52328	NbL01g14840.1	NbL01g14840.1	98	107	yes	yes	2	5.7199E-05	186.76
AGATAISLGDTVGSNLPSEYAQLISDIK	SDKEFLYHILGEGIKAGATAISLGDTVGSN	SNLPSEYAQLISDIKANTPGIQDVIICTHC	K	A	G	I	K	A	4	0	1	2	0	1	1	3	0	3	3	1	0	0	1	4	2	0	1	1	0	0	28	0	2790.4287	NbL16g20300.1	NbL16g20300.1	268	295	yes	yes	2;3	1.8587E-15	144.83
AGATAVVPETLEPSLQLAAAVLAQAK	FVRAHDVDHGLNLEKAGATAVVPETLEPSL	EPSLQLAAAVLAQAKLPMSEIAATINEFRS	K	A	G	A	K	L	8	0	0	0	0	2	2	1	0	0	4	1	0	0	2	1	2	0	0	3	0	0	26	0	2518.4007	NbL01g06600.1	NbL01g06600.1	1121	1146	yes	yes	3	3.6338E-06	109.83
AGATLLNDSNPQEEEAETELK	TLRTIRIKDGIAEVRAGATLLNDSNPQEEE	NDSNPQEEEAETELKASAMISAIRDAKGTN	R	A	G	L	K	A	3	0	2	1	0	1	5	1	0	0	3	1	0	0	1	1	2	0	0	0	0	0	21	0	2258.055	tr|A9CI26|A9CI26_AGRFC	tr|A9CI26|A9CI26_AGRFC	479	499	yes	yes	2;3	1.2326E-151	337.86				By matching	By MS/MS	By matching	By MS/MS
AGATTLNIPDTVGYTVPSEFGK	SDPKFLYHILGEVIKAGATTLNIPDTVGYT	IPDTVGYTVPSEFGKLIADIKANTPGIGDV	K	A	G	G	K	L	2	0	1	1	0	0	1	3	0	1	1	1	0	1	2	1	4	0	1	2	0	0	22	0	2237.1216	NbL03g02340.1;NbL09g00510.1	NbL09g00510.1	230	251	no	no	2;3	7.6722E-20	224.06			By MS/MS	By matching	By matching
AGATVILR	SILFTARNEQVDLLKAGATVILRNAKIDMF	EQVDLLKAGATVILRNAKIDMFKGSMRLAV	K	A	G	L	R	N	2	1	0	0	0	0	0	1	0	1	1	0	0	0	0	0	1	0	0	1	0	0	8	0	799.49159	NbL11g19860.1;NbL08g08270.1	NbL11g19860.1	97	104	yes	no	2	0.00072254	193.98
AGATVLFQDANK	GFTLLRPSSWIKVDKAGATVLFQDANKGSN	VDKAGATVLFQDANKGSNNVGVVVIPVKIT	K	A	G	N	K	G	3	0	1	1	0	1	0	1	0	0	1	1	0	1	0	0	1	0	0	1	0	0	12	0	1233.6354	NbL04g02850.1;NbL14g12380.1	NbL04g02850.1	121	132	no	no	2	4.0109E-16	251.64
AGATVLLMQK	FHIFALNSVLLVSLRAGATVLLMQKFEIGA	LVSLRAGATVLLMQKFEIGALLELIQHYRV	R	A	G	Q	K	F	2	0	0	0	0	1	0	1	0	0	2	1	1	0	0	0	1	0	0	1	0	0	10	0	1030.5845	NbL03g14200.1	NbL03g14200.1	318	327	yes	yes	2	0.00014094	178.94
AGAVLMVCR	DEAKSTGDSLAQIGKAGAVLMVCRTCGKKG	LAQIGKAGAVLMVCRTCGKKGDHWTSKCPF	K	A	G	C	R	T	2	1	0	0	1	0	0	1	0	0	1	0	1	0	0	0	0	0	0	2	0	0	9	0	975.49939	NbL17g16590.1	NbL17g16590.1	132	140	yes	yes	2	0.036891	97.473
AGAVSFAEFDLPR	LEEKVGPVRCAVKMRAGAVSFAEFDLPRKS	MRAGAVSFAEFDLPRKSSRVELPLNHAALA	R	A	G	P	R	K	3	1	0	1	0	0	1	1	0	0	1	0	0	2	1	1	0	0	0	1	0	0	13	0	1378.6881	tr|Q7CZG4|Q7CZG4_AGRFC	tr|Q7CZG4|Q7CZG4_AGRFC	118	130	yes	yes	2	0.00030962	146.11
AGAYYEYIEVVR	AAPNASRTRFVIHIKAGAYYEYIEVVRKKP	HIKAGAYYEYIEVVRKKPMIMFLGDGIGKT	K	A	G	V	R	K	2	1	0	0	0	0	2	1	0	1	0	0	0	0	0	0	0	0	3	2	0	0	12	0	1431.7034	NbL01g19610.1;NbL11g20800.1	NbL01g19610.1	300	311	yes	no	2	0.0024831	123.79
AGCGFMTK	TSEDGQIWYLSLDKKAGCGFMTKQKYRFGW	YLSLDKKAGCGFMTKQKYRFGWFSMKLKLV	K	A	G	T	K	Q	1	0	0	0	1	0	0	2	0	0	0	1	1	1	0	0	1	0	0	0	0	0	8	0	870.37279	NbL06g09910.1;NbL10g13550.1	NbL06g09910.1	71	78	no	no	2	0.014671	110.81
AGCTTYTANSQAYIAK	IYVKNIAGAFCEVDKAGCTTYTANSQAYIA	GCTTYTANSQAYIAKLAALNEKVKTEIAAI	K	A	G	A	K	L	4	0	1	0	1	1	0	1	0	1	0	1	0	0	0	1	3	0	2	0	0	0	16	0	1718.7934	tr|A9CET7|A9CET7_AGRFC	tr|A9CET7|A9CET7_AGRFC	191	206	yes	yes	2	9.105100000000001E-142	354.97
AGCYASNVIIQR	LSQLVQGKPVEDCVRAGCYASNVIIQRSGC	CVRAGCYASNVIIQRSGCTYPEKPDFA___	R	A	G	Q	R	S	2	1	1	0	1	1	0	1	0	2	0	0	0	0	0	1	0	0	1	1	0	0	12	0	1350.6714	NbL15g02180.1;NbL05g03850.1;NbL15g24610.1	NbL05g03850.1	317	328	no	no	2	5.5025E-23	261.03
AGDAACDAACEK	PASVAPFDVVIINMKAGDAACDAACEKLYY	NMKAGDAACDAACEKLYYQLSNAGKDVLYD	K	A	G	E	K	L	5	0	0	2	2	0	1	1	0	0	0	1	0	0	0	0	0	0	0	0	0	0	12	0	1237.4703	sp|Q8UFV9|SYP_AGRFC	sp|Q8UFV9|SYP_AGRFC	356	367	yes	yes	2	3.0063E-15	225.22
AGDAVQFYK	TFTAMKPQLIVEAPKAGDAVQFYKTAFGAE	IVEAPKAGDAVQFYKTAFGAEEVNRVNHPK	K	A	G	Y	K	T	2	0	0	1	0	1	0	1	0	0	0	1	0	1	0	0	0	0	1	1	0	0	9	0	997.4869	NbL16g25360.1	NbL16g25360.1	36	44	yes	yes	2	3.0861E-14	241.52
AGDEDGYFGAAPLR	FDGKIGIYNIEGCGRAGDEDGYFGAAPLRA	RAGDEDGYFGAAPLRAPKWWSKKKTGVSFG	R	A	G	L	R	A	3	1	0	2	0	0	1	3	0	0	1	0	0	1	1	0	0	0	1	0	0	0	14	0	1437.6525	NbL14g08390.1	NbL14g08390.1	344	357	yes	yes	2	0.030936	73.841
AGDEIRDYVK	VADSHLLPATMVGQKAGDEIRDYVKSDSSP	MVGQKAGDEIRDYVKSDSSPKATIVFKGTV	K	A	G	V	K	S	1	1	0	2	0	0	1	1	0	1	0	1	0	0	0	0	0	0	1	1	0	0	10	1	1164.5775	NbL13g19160.1	NbL13g19160.1	456	465	yes	yes	2;3	0.024078	115.78			By matching			By matching	By matching
AGDGAGAMEVLSSR	DAIKWLSWAVILLEKAGDGAGAMEVLSSRA	KAGDGAGAMEVLSSRASCYKEVGEYKKAVA	K	A	G	S	R	A	3	1	0	1	0	0	1	3	0	0	1	0	1	0	0	2	0	0	0	1	0	0	14	0	1319.614	NbL01g23210.1	NbL01g23210.1	425	438	yes	yes	2	0.00061339	121.68
AGDGLLLTSGSK	KSITSTQASQLTELKAGDGLLLTSGSKQTD	ELKAGDGLLLTSGSKQTDTKIVQEISLVSP	K	A	G	S	K	Q	1	0	0	1	0	0	0	3	0	0	3	1	0	0	0	2	1	0	0	0	0	0	12	0	1117.5979	NbL10g14800.1	NbL10g14800.1	898	909	yes	yes	2	0.0039875	129.82
AGDIIYIVR	HALWTWHRNQDMYNKAGDIIYIVRQPEKCP	QDMYNKAGDIIYIVRQPEKCPVKPKVITWP	K	A	G	V	R	Q	1	1	0	1	0	0	0	1	0	3	0	0	0	0	0	0	0	0	1	1	0	0	9	0	1018.5811	NbL01g23940.1;NbL11g23610.1	NbL01g23940.1	519	527	yes	no	2	0.0031904	138.54
AGDILAFNYPSGAHNVVAVDK	WTFNTDSWPRGKRFRAGDILAFNYPSGAHN	FNYPSGAHNVVAVDKAGYSNCRTPRGAKVY	R	A	G	D	K	A	4	0	2	2	0	0	0	2	1	1	1	1	0	1	1	1	0	0	1	3	0	0	21	0	2157.0855	NbL11g11400.1	NbL11g11400.1	55	75	yes	yes	2;3	3.1783E-07	131.24
AGDILAFNYPSGAHNVVVVNK	WTFNTASWPRGKRFRAGDILAFNYPSGAHN	FNYPSGAHNVVVVNKAGYNSCRTPRGSKVY	R	A	G	N	K	A	3	0	3	1	0	0	0	2	1	1	1	1	0	1	1	1	0	0	1	4	0	0	21	0	2184.1328	NbL01g14050.1	NbL01g14050.1	55	75	yes	yes	3	8.3235E-07	127.49
AGDKYFYFHNSGLQPQK	ITKLYDFPKYEVPFRAGDKYFYFHNSGLQP	DKYFYFHNSGLQPQKVLYVQDSLDGEPEVL	R	A	G	Q	K	V	1	0	1	1	0	2	0	2	1	0	1	2	0	2	1	1	0	0	2	0	0	0	17	1	1998.9588	NbL13g04470.1;NbL04g13370.1;NbL02g02760.1	NbL13g04470.1	180	196	no	no	3	2.2779E-06	163.02							By matching
AGDLIILPAGIYHR	DVRDNEDHWIRIWIKAGDLIILPAGIYHRF	KAGDLIILPAGIYHRFTLDTGNYVKLMRLF	K	A	G	H	R	F	2	1	0	1	0	0	0	2	1	3	2	0	0	0	1	0	0	0	1	0	0	0	14	0	1507.8511	NbL06g12200.1	NbL06g12200.1	122	135	yes	yes	2;3	2.307E-05	164.33
AGDPTINDHLGDAYWR	FDQSVTELERAIELKAGDPTINDHLGDAYW	GDPTINDHLGDAYWRVGRKIEAVYQWNRAL	K	A	G	W	R	V	2	1	1	3	0	0	0	2	1	1	1	0	0	0	1	0	1	1	1	0	0	0	16	0	1799.8227	tr|Q7D123|Q7D123_AGRFC	tr|Q7D123|Q7D123_AGRFC	530	545	yes	yes	3	0.013977	72.321
AGDPVDQQMEILKPHLANGDIMIDAGNANFR	VAAIRPPRPIIIMIKAGDPVDQQMEILKPH	ANGDIMIDAGNANFRDTIRRFDNLKDSGLT	K	A	G	F	R	D	4	1	3	4	0	2	1	3	1	3	2	1	2	1	2	0	0	0	0	1	0	0	31	1	3349.6183	tr|A9CIZ2|A9CIZ2_AGRFC	tr|A9CIZ2|A9CIZ2_AGRFC	78	108	yes	yes	4	0.00051369	56.156
AGDPVLHEPAQDVPLGEIGSER	GMGEKKKQVLPDIVKAGDPVLHEPAQDVPL	EPAQDVPLGEIGSERIQKIIDEMVKVMRNA	K	A	G	E	R	I	2	1	0	2	0	1	3	3	1	1	2	0	0	0	3	1	0	0	0	2	0	0	22	0	2285.1288	NbL05g15510.1	NbL05g15510.1	93	114	yes	yes	3	0.00046331	140.56
AGDPVLHESSQDVPLGEIGSER	GMGEKKKQVLPDIVKAGDPVLHESSQDVPL	ESSQDVPLGEIGSERIQKIIDEMVKVMRNA	K	A	G	E	R	I	1	1	0	2	0	1	3	3	1	1	2	0	0	0	2	3	0	0	0	2	0	0	22	0	2291.103	NbL07g05520.1	NbL07g05520.1	93	114	yes	yes	3	1.8762E-08	130.73
AGDPVTADDLGVGGSLTVLMK	DMRERLGKMVVGNSKAGDPVTADDLGVGGS	ADDLGVGGSLTVLMKDAINPTLMQTLEGTP	K	A	G	M	K	D	2	0	0	3	0	0	0	4	0	0	3	1	1	0	1	1	2	0	0	3	0	0	21	0	2015.0245	NbL07g02850.1	NbL07g02850.1	295	315	yes	yes	2	2.7879E-25	196.97
AGDQLFIQYDLNK	SWDLLFSLRSPLKLKAGDQLFIQYDLNKSN	LKAGDQLFIQYDLNKSNADMALDYGFIEPS	K	A	G	N	K	S	1	0	1	2	0	2	0	1	0	1	2	1	0	1	0	0	0	0	1	0	0	0	13	0	1523.762	NbL18g06980.1	NbL18g06980.1	282	294	yes	yes	2	0.00046802	138.42
AGDSAPEELATATQVHGAYMPIAR	KAKLVVFPRRARKVKAGDSAPEELATATQV	ATATQVHGAYMPIAREKPSVDLVKVTEEMK	K	A	G	A	R	E	6	1	0	1	0	1	2	2	1	1	1	0	1	0	2	1	2	0	1	1	0	0	24	0	2455.1802	NbL11g05770.1	NbL11g05770.1	134	157	yes	yes	3	1.4963E-07	115.42
AGDSAPEELATATQVHGDYMPIAR	KAKLVVFPRRARKVKAGDSAPEELATATQV	ATATQVHGDYMPIAREKPSVDLVKVTEEMK	K	A	G	A	R	E	5	1	0	2	0	1	2	2	1	1	1	0	1	0	2	1	2	0	1	1	0	0	24	0	2499.17	NbL09g05810.1	NbL09g05810.1	134	157	yes	yes	3	6.0709E-11	132.67
AGDSSAEELATATQVQGSYMPITR	KAKLVIFPRRAKKIKAGDSSAEELATATQV	ATATQVQGSYMPITREQPAVDLVRVTDEMK	K	A	G	T	R	E	4	1	0	1	0	2	2	2	0	1	1	0	1	0	1	3	3	0	1	1	0	0	24	0	2482.1646	NbL17g17340.1;NbL19g02130.1	NbL17g17340.1	134	157	yes	no	2;3	7.622599999999999E-53	240.91
AGDSSPEELATATQVQGTYMPITR	KAKLVIFPRHAKIVKAGDSSPEELATATQV	ATATQVQGTYMPITREQSTIELVKVTDEMK	K	A	G	T	R	E	3	1	0	1	0	2	2	2	0	1	1	0	1	0	2	2	4	0	1	1	0	0	24	0	2522.1959	NbL08g18700.1	NbL08g18700.1	134	157	yes	yes	3	0.00069358	69.133
AGDSSVEELATATQVQGSYMPITR	KAKLVIFPRRAKKVKAGDSSVEELATATQV	ATATQVQGSYMPITREQPAVELVKVTDEMK	K	A	G	T	R	E	3	1	0	1	0	2	2	2	0	1	1	0	1	0	1	3	3	0	1	2	0	0	24	0	2510.1959	NbL10g22320.1	NbL10g22320.1	134	157	yes	yes	2;3	2.8713E-60	252.82
AGDTGSPEVQVAILTER	TAERKAALITEYATKAGDTGSPEVQVAILT	DTGSPEVQVAILTERINNLTGHFKDHKKDN	K	A	G	E	R	I	2	1	0	1	0	1	2	2	0	1	1	0	0	0	1	1	2	0	0	2	0	0	17	0	1741.8846	sp|Q8UJ54|RS15_AGRFC	sp|Q8UJ54|RS15_AGRFC	19	35	yes	yes	2;3	1.5186E-15	212.55
AGDTTVPVEK	KIKEKISGEHKEEEKAGDTTVPVEKYEETE	KEEEKAGDTTVPVEKYEETEEKKGFLDKLK	K	A	G	E	K	Y	1	0	0	1	0	0	1	1	0	0	0	1	0	0	1	0	2	0	0	2	0	0	10	0	1015.5186	NbL04g13290.1	NbL04g13290.1	122	131	yes	yes	2	0.00087464	142.36
AGDVIEVR	TVNGVRVNIGSYRCKAGDVIEVRQKSKQLV	IGSYRCKAGDVIEVRQKSKQLVTVLEAVQL	K	A	G	V	R	Q	1	1	0	1	0	0	1	1	0	1	0	0	0	0	0	0	0	0	0	2	0	0	8	0	857.46068	sp|Q8UEA0|RS4_AGRFC	sp|Q8UEA0|RS4_AGRFC	137	144	yes	yes	2	0.01233	131.03			By matching
AGDVLQVIDVEK	QLYIIKTAAPFFGTKAGDVLQVIDVEKGTL	GTKAGDVLQVIDVEKGTLNNVITFPPDGVF	K	A	G	E	K	G	1	0	0	2	0	1	1	1	0	1	1	1	0	0	0	0	0	0	0	3	0	0	12	0	1284.6925	NbL16g10770.1	NbL16g10770.1	75	86	yes	yes	2	0.00034884	206.36
AGDVLTDEQIQACK	MPSPPPTYYKNLKNRAGDVLTDEQIQACKE	RAGDVLTDEQIQACKELGILVDRDDQGTLL	R	A	G	C	K	E	2	0	0	2	1	2	1	1	0	1	1	1	0	0	0	0	1	0	0	1	0	0	14	0	1546.7297	NbL12g15920.1	NbL12g15920.1	348	361	yes	yes	2	9.291899999999999E-113	336.92
AGDVVVIR	SQDAAVKGILGNEVKAGDVVVIRYEGPKGG	ILGNEVKAGDVVVIRYEGPKGGPGMQEMLY	K	A	G	I	R	Y	1	1	0	1	0	0	0	1	0	1	0	0	0	0	0	0	0	0	0	3	0	0	8	0	827.4865	sp|Q8UE43|ILVD_AGRFC	sp|Q8UE43|ILVD_AGRFC	472	479	yes	yes	2	0.0039075	153.73
AGEAAIVYEHGADIEALMPK	LQKGGGSSITLTGHRAGEAAIVYEHGADIE	IVYEHGADIEALMPKLRHSDYYTEPRVQEL	R	A	G	P	K	L	5	0	0	1	0	0	3	2	1	2	1	1	1	0	1	0	0	0	1	1	0	0	20	0	2084.0248	NbL17g28270.1	NbL17g28270.1	835	854	yes	yes	3	3.6859E-15	181.51
AGECHLMPYPAPADLSTIR	FAITPDAAVRLQKLKAGECHLMPYPAPADL	HLMPYPAPADLSTIRADKNLKLDEQPGLNV	K	A	G	I	R	A	3	1	0	1	1	0	1	1	1	1	2	0	1	0	3	1	1	0	1	0	0	0	19	0	2097.9976	tr|A9CG31|A9CG31_AGRFC	tr|A9CG31|A9CG31_AGRFC	256	274	yes	yes	3	6.0236E-05	122.01					By matching
AGEDADTLGLTGHER	RSNLVGMGIVPLCFKAGEDADTLGLTGHER	AGEDADTLGLTGHERYTIDLAEKISEIRPG	K	A	G	E	R	Y	2	1	0	2	0	0	2	3	1	0	2	0	0	0	0	0	2	0	0	0	0	0	15	0	1540.7118	NbL04g18140.1	NbL04g18140.1	924	938	yes	yes	2;3	4.522299999999999E-50	290.28				By MS/MS	By MS/MS	By MS/MS	By MS/MS
AGEDAETLGLTGHER	RSNLVGMGIVPLCFKAGEDAETLGLTGHER	AGEDAETLGLTGHERYTIDLPKNISEIRPG	K	A	G	E	R	Y	2	1	0	1	0	0	3	3	1	0	2	0	0	0	0	0	2	0	0	0	0	0	15	0	1554.7274	NbL10g03240.1;NbL16g03320.1	NbL10g03240.1	916	930	no	no	2;3	1.9031000000000002E-20	256.96					By MS/MS	By MS/MS	By MS/MS
AGEDYDGGR	VSGFPTLKFFPKGNKAGEDYDGGRDLDDFV	FPKGNKAGEDYDGGRDLDDFVNFINEKSGT	K	A	G	G	R	D	1	1	0	2	0	0	1	3	0	0	0	0	0	0	0	0	0	0	1	0	0	0	9	0	938.37299	NbL01g11510.1	NbL01g11510.1	229	237	yes	yes	2	0.00046194	170.3
AGEDYDGGRDLDDFVNFINEK	VSGFPTLKFFPKGNKAGEDYDGGRDLDDFV	GGRDLDDFVNFINEKSGTSRDSKGQFTSKG	K	A	G	E	K	S	1	1	2	5	0	0	2	3	0	1	1	1	0	2	0	0	0	0	1	1	0	0	21	1	2388.0506	NbL01g11510.1	NbL01g11510.1	229	249	yes	yes	2;3	2.2844E-19	225.69
AGEEAFLSNFK	LDKGFPSDLIFTPVKAGEEAFLSNFKALEP	TPVKAGEEAFLSNFKALEPELCVTAAYGNI	K	A	G	F	K	A	2	0	1	0	0	0	2	1	0	0	1	1	0	2	0	1	0	0	0	0	0	0	11	0	1211.5823	NbL19g02400.1	NbL19g02400.1	105	115	yes	yes	2	4.7764E-05	208.11
AGEEAFLSNLK	LDRGFPSDLIFTPVKAGEEAFLSNLKALEP	TPVKAGEEAFLSNLKALEPELCVTAAYGNI	K	A	G	L	K	A	2	0	1	0	0	0	2	1	0	0	2	1	0	1	0	1	0	0	0	0	0	0	11	0	1177.5979	NbL02g15660.1	NbL02g15660.1	107	117	yes	yes	2	0.00016903	185.6
AGEEEAGLAAIIAEEGK	VNGLLRQVWEKAVQRAGEEEAGLAAIIAEE	EEEAGLAAIIAEEGKNHEVLPWDWRHYAEK	R	A	G	G	K	N	5	0	0	0	0	0	5	3	0	2	1	1	0	0	0	0	0	0	0	0	0	0	17	0	1656.8206	tr|Q7CWI9|Q7CWI9_AGRFC	tr|Q7CWI9|Q7CWI9_AGRFC	315	331	yes	yes	2	4.4594E-06	203.88							By MS/MS
AGEEIRDQLYCFEDR	VDFPVLESEALYIRKAGEEIRDQLYCFEDR	AGEEIRDQLYCFEDRGNRRVALRPELTPSL	K	A	G	D	R	G	1	2	0	2	1	1	3	1	0	1	1	0	0	1	0	0	0	0	1	0	0	0	15	1	1899.8421	NbL03g21930.1;NbL15g10410.1	NbL15g10410.1	137	151	no	no	2;3	0.0002269	130.72
AGEENLSPMR	GDSSGGNIVHQVAVRAGEENLSPMRLAGAI	QVAVRAGEENLSPMRLAGAIPIHPGFVRSY	R	A	G	M	R	L	1	1	1	0	0	0	2	1	0	0	1	0	1	0	1	1	0	0	0	0	0	0	10	0	1102.5077	NbL02g17710.1	NbL02g17710.1	184	193	yes	yes	2	2.1569E-06	202.44					By matching
AGEEPELK	VSPPIFVSERAAVPRAGEEPELKTIRIRDP	ERAAVPRAGEEPELKTIRIRDPVSSADMAS	R	A	G	L	K	T	1	0	0	0	0	0	3	1	0	0	1	1	0	0	1	0	0	0	0	0	0	0	8	0	871.42871	NbL18g15140.1	NbL18g15140.1	71	78	yes	yes	2	0.0032822	157.33
AGEEQQALVNQLNSAK	ELLNEREILNNQLKRAGEEQQALVNQLNSA	GEEQQALVNQLNSAKSTVTNLGQELQKEKR	R	A	G	A	K	S	3	0	2	0	0	3	2	1	0	0	2	1	0	0	0	1	0	0	0	1	0	0	16	0	1698.8537	NbL03g22650.1	NbL03g22650.1	186	201	yes	yes	2	5.2946E-10	203.32							By matching
AGEEQQALVNQLNSAR	ELLNEREVRNNQLKRAGEEQQALVNQLNSA	GEEQQALVNQLNSARSTVTSLGQELQKGKR	R	A	G	A	R	S	3	1	2	0	0	3	2	1	0	0	2	0	0	0	0	1	0	0	0	1	0	0	16	0	1726.8598	NbL15g11140.1	NbL15g11140.1	185	200	yes	yes	2	1.4252E-24	248.67
AGEESTQVATIR	SFEKFSSQLKSAVEKAGEESTQVATIRGQA	VEKAGEESTQVATIRGQAKARNLPAQKAVI	K	A	G	I	R	G	2	1	0	0	0	1	2	1	0	1	0	0	0	0	0	1	2	0	0	1	0	0	12	0	1260.631	NbL12g02110.1	NbL12g02110.1	438	449	yes	yes	2	5.1223E-05	209.8
AGEESTQVATVR	SFEKLSSQLKSAVGKAGEESTQVATVRGQA	VGKAGEESTQVATVRGQAKARNLPAQKAVI	K	A	G	V	R	G	2	1	0	0	0	1	2	1	0	0	0	0	0	0	0	1	2	0	0	2	0	0	12	0	1246.6153	NbL02g08390.1	NbL02g08390.1	438	449	yes	yes	2	9.7187E-23	286.86						By matching
AGEESVNLFLK	FVRIKQVLWANEGNKAGEESVNLFLKSIGL	EGNKAGEESVNLFLKSIGLREYSRYMSFNH	K	A	G	L	K	S	1	0	1	0	0	0	2	1	0	0	2	1	0	1	0	1	0	0	0	1	0	0	11	0	1205.6292	NbL14g20920.1	NbL14g20920.1	275	285	no	no	2	0.01009	111.06
AGEFYIK	FRYVASGPMVRSSYKAGEFYIKSMIESDRA	PMVRSSYKAGEFYIKSMIESDRAASSV___	K	A	G	I	K	S	1	0	0	0	0	0	1	1	0	1	0	1	0	1	0	0	0	0	1	0	0	0	7	0	826.4225	NbL08g08510.1;NbL05g17350.1	NbL08g08510.1	365	371	yes	no	2	0.021957	143.37
AGEGTIFTNASDALK	GDGLSNSEFWNIGAKAGEGTIFTNASDALK	AGEGTIFTNASDALKNDDSKAAAEALKAAN	K	A	G	L	K	N	3	0	1	1	0	0	1	2	0	1	1	1	0	1	0	1	2	0	0	0	0	0	15	0	1493.7362	tr|A9CI34|A9CI34_AGRFC	tr|A9CI34|A9CI34_AGRFC	262	276	yes	yes	2	1.0936E-07	206.74
AGEICHNVELSHSLELIAEQGPK	PGLRQVIAPEGKLLRAGEICHNVELSHSLE	ELSHSLELIAEQGPKAFYNGEVGEKLVEDV	R	A	G	P	K	A	2	0	1	0	1	1	4	2	2	2	3	1	0	0	1	2	0	0	0	1	0	0	23	0	2530.2486	NbL10g01940.1	NbL10g01940.1	252	274	yes	yes	3;4	6.8565E-15	146.34
AGEIGSSTMPHK	VWGYISLGYFKQTTKAGEIGSSTMPHKVNP	TTKAGEIGSSTMPHKVNPIDFENSEGNLGV	K	A	G	H	K	V	1	0	0	0	0	0	1	2	1	1	0	1	1	0	1	2	1	0	0	0	0	0	12	0	1213.5761	NbL08g04810.1;NbL13g00410.1	NbL08g04810.1	367	378	no	no	2;3	0.00064918	126.39	By matching	By MS/MS		By MS/MS	By MS/MS
AGEITVASHTLK	EVKAMSTEDIIVFERAGEITVASHTLKLSD	FERAGEITVASHTLKLSDIKIVRGFKRPDN	R	A	G	L	K	L	2	0	0	0	0	0	1	1	1	1	1	1	0	0	0	1	2	0	0	1	0	0	12	0	1225.6667	NbL13g27530.1;NbL18g01810.1	NbL13g27530.1	957	968	no	no	2;3	1.5724E-20	232.41		By matching			By matching
AGELAAQALIDK	SEQYYQSFLATDNKKAGELAAQALIDKVGT	NKKAGELAAQALIDKVGTEGKIAVMSYVAG	K	A	G	D	K	V	4	0	0	1	0	1	1	1	0	1	2	1	0	0	0	0	0	0	0	0	0	0	12	0	1198.6558	tr|Q7CW67|Q7CW67_AGRFC	tr|Q7CW67|Q7CW67_AGRFC	136	147	yes	yes	2	0.00032246	156.01
AGELENFIALSEK	LFLTNYFGAMYVALKAGELENFIALSEKSL	LKAGELENFIALSEKSLHKGLNAYYNRELF	K	A	G	E	K	S	2	0	1	0	0	0	3	1	0	1	2	1	0	1	0	1	0	0	0	0	0	0	13	0	1419.7246	tr|Q7CTG0|Q7CTG0_AGRFC	tr|Q7CTG0|Q7CTG0_AGRFC	247	259	yes	yes	2	0.0020168	121.02
AGELFGFPLMIK	LPKFMQIDDLESARRAGELFGFPLMIKSRR	ARRAGELFGFPLMIKSRRLAYDGRGNAVAK	R	A	G	I	K	S	1	0	0	0	0	0	1	2	0	1	2	1	1	2	1	0	0	0	0	0	0	0	12	0	1321.7104	NbL13g23030.1	NbL13g23030.1	210	221	yes	yes	2	0.00055365	138.98			By MS/MS	By MS/MS
AGELGVPVGFMCMK	EKQMTNEVGKALFSKAGELGVPVGFMCMKG	KAGELGVPVGFMCMKGLDLHLQEIEELCTE	K	A	G	M	K	G	1	0	0	0	1	0	1	3	0	0	1	1	2	1	1	0	0	0	0	2	0	0	14	0	1494.7033	NbL17g11490.1;NbL07g10180.1	NbL17g11490.1	187	200	yes	no	2	0.044984	71.016
AGELTAAELDSVMVVVANPR	ANIACKKADIDMNKRAGELTAAELDSVMVV	AAELDSVMVVVANPRQFKIPDWFLNRQKDY	R	A	G	P	R	Q	4	1	1	1	0	0	2	1	0	0	2	0	1	0	1	1	1	0	0	4	0	0	20	0	2041.0514	NbL15g14290.1;NbL10g06010.1	NbL15g14290.1	56	75	yes	no	3	0.0001623	106.35
AGEMLAYAHETQHEK	GIGMGLLMVGTASEKAGEMLAYAHETQHEK	AGEMLAYAHETQHEKIIRGLALGIALTVYG	K	A	G	E	K	I	3	0	0	0	0	1	3	1	2	0	1	1	1	0	0	0	1	0	1	0	0	0	15	0	1713.7781	NbL01g23710.1;NbL15g13650.1;NbL11g23890.1	NbL01g23710.1	545	559	no	no	3;4	0.0039676	92.151				By MS/MS	By matching
AGEPLVIEEVIVAPPK	TAGNPIRCKAAVARKAGEPLVIEEVIVAPP	GEPLVIEEVIVAPPKAHEVRLKIICTSLCH	K	A	G	P	K	A	2	0	0	0	0	0	3	1	0	2	1	1	0	0	3	0	0	0	0	3	0	0	16	0	1659.9447	NbL18g12390.1;NbL08g19280.1	NbL18g12390.1	26	41	yes	no	2	0.00086986	126.12
AGESEYESLGIINTNPVAK	QMPPVRLTNRYFLVRAGESEYESLGIINTN	EYESLGIINTNPVAKTSVDNGLSEKGKKQT	R	A	G	A	K	T	2	0	2	0	0	0	3	2	0	2	1	1	0	0	1	2	1	0	1	1	0	0	19	0	1990.9848	NbL03g18270.1;NbL13g06670.1	NbL03g18270.1	90	108	yes	no	2;3	9.3516E-26	288.29
AGESMAPTPLLKDELDIVIPTIR	______________________________	PLLKDELDIVIPTIRNLDFLEMWRPFFQPY	M	A	G	I	R	N	2	1	0	2	0	0	2	1	0	3	3	1	1	0	3	1	2	0	0	1	0	0	23	1	2478.3404	NbL16g09020.1	NbL16g09020.1	2	24	yes	yes	3	0.0012118	76.817
AGETVHAAALAR	GAIDVFSWTERGIYRAGETVHAAALARDVD	IYRAGETVHAAALARDVDGKAIEDLPLTFI	R	A	G	A	R	D	5	1	0	0	0	0	1	1	1	0	1	0	0	0	0	0	1	0	0	1	0	0	12	0	1165.6204	tr|Q7CT39|Q7CT39_AGRFC	tr|Q7CT39|Q7CT39_AGRFC	605	616	yes	yes	3	0.0026021	104.43
AGEVAKEETVVTK	______________________________	______________________________	M	A	G	T	K	V	2	0	0	0	0	0	3	1	0	0	0	2	0	0	0	0	2	0	0	3	0	0	13	1	1359.7246	NbL13g11970.1	NbL13g11970.1	2	14	yes	yes	2;3	5.1085E-33	272.1		By matching			By matching	By matching
AGEVLIEVK	GKPLEVMTVQLEGPRAGEVLIEVKATGICH	QLEGPRAGEVLIEVKATGICHTDDFTLSGA	R	A	G	V	K	A	1	0	0	0	0	0	2	1	0	1	1	1	0	0	0	0	0	0	0	2	0	0	9	0	956.55425	tr|A9CIS7|A9CIS7_AGRFC	tr|A9CIS7|A9CIS7_AGRFC	27	35	yes	yes	2	0.0023504	144.09
AGEVVCVTGGSGYIGSWLVR	______________________________	CVTGGSGYIGSWLVRFLLERGYTVHATVKD	R	A	G	V	R	F	1	1	0	0	1	0	1	5	0	1	1	0	0	0	0	2	1	1	1	4	0	0	20	0	2066.0255	NbL19g20450.1	NbL19g20450.1	5	24	yes	yes	2	0.015734	84.753
AGEYAVGHIFMPR	FFREEMALQGVTLPKAGEYAVGHIFMPRDP	PKAGEYAVGHIFMPRDPSRIEHYKKVIVDV	K	A	G	P	R	D	2	1	0	0	0	0	1	2	1	1	0	0	1	1	1	0	0	0	1	1	0	0	13	0	1446.7078	tr|Q7CTA8|Q7CTA8_AGRFC	tr|Q7CTA8|Q7CTA8_AGRFC	121	133	yes	yes	3	0.045608	62.408
AGEYVETVR	RVPKKSKVRFVIYVKAGEYVETVRMDKSIW	FVIYVKAGEYVETVRMDKSIWNVMMYGDGK	K	A	G	V	R	M	1	1	0	0	0	0	2	1	0	0	0	0	0	0	0	0	1	0	1	2	0	0	9	0	1022.5033	NbL03g24700.1;NbL13g18870.1	NbL03g24700.1	308	316	yes	no	2	0.00044639	171.53
AGFAGDDAPR	DIQPLVCDNGTGMVKAGFAGDDAPRAVFPS	TGMVKAGFAGDDAPRAVFPSIVGRPRHTGV	K	A	G	P	R	A	3	1	0	2	0	0	0	2	0	0	0	0	0	1	1	0	0	0	0	0	0	0	10	0	975.44101	NbL08g02380.1;NbL00g00200.1;NbL01g14330.1;NbL06g13030.1;NbL09g21330.1;NbL19g14470.1;NbL15g13910.1;NbL15g14330.1;NbL10g05920.1;NbL15g02380.1;NbL14g09730.1;NbL10g10000.1;NbL11g02790.1;NbL11g11160.1;NbL12g21960.1;NbL05g18680.1;NbL14g13290.1;NbL05g05290.1;NbL19g17530.1;NbL14g17160.1;NbL17g06820.1;NbL06g05860.1;NbL08g20910.1;NbL19g12910.1	NbL14g13290.1	21	30	no	no	2	0.00064402	159.58	By matching	By MS/MS	By MS/MS		By MS/MS	By MS/MS	By MS/MS
AGFAQVK	MLFPKEEEYIEWFKKAGFAQVKLKRIGPKW	EYIEWFKKAGFAQVKLKRIGPKWYRGVRRH	K	A	G	V	K	L	2	0	0	0	0	1	0	1	0	0	0	1	0	1	0	0	0	0	0	1	0	0	7	0	719.39662	NbL18g04860.1	NbL18g04860.1	242	248	no	no	2	0.032943	126.68
AGFATTQDAYQQNAVK	LNDVIYDTVNNGVYKAGFATTQDAYQQNAV	GFATTQDAYQQNAVKVFETLDMLEDRLKDR	K	A	G	V	K	V	4	0	1	1	0	3	0	1	0	0	0	1	0	1	0	0	2	0	1	1	0	0	16	0	1711.8166	tr|Q7CXH7|Q7CXH7_AGRFC	tr|Q7CXH7|Q7CXH7_AGRFC	200	215	yes	yes	2	6.279E-06	167.2
AGFAVPDQSPSMVIPTQMK	______________________________	VPDQSPSMVIPTQMKRIPEDDEGSLVEEEE	K	A	G	M	K	R	2	0	0	1	0	2	0	1	0	1	0	1	2	1	3	2	1	0	0	2	0	0	19	0	2002.9856	NbL05g21730.1;NbL13g25450.1	NbL05g21730.1	15	33	yes	no	2	2.2222E-08	180.95
AGFDALGIDGFLVPR	KSAPQFGKARVEALRAGFDALGIDGFLVPR	AGFDALGIDGFLVPRADEYQGEYVPECAER	R	A	G	P	R	A	2	1	0	2	0	0	0	3	0	1	2	0	0	2	1	0	0	0	0	1	0	0	15	0	1546.8144	tr|A9CIC1|A9CIC1_AGRFC	tr|A9CIC1|A9CIC1_AGRFC	23	37	yes	yes	2	0.00043581	134.13
AGFDLSDR	ARNGDKDYVFLDMTRAGFDLSDRGVTGRAA	VFLDMTRAGFDLSDRGVTGRAAPGAIDVFS	R	A	G	D	R	G	1	1	0	2	0	0	0	1	0	0	1	0	0	1	0	1	0	0	0	0	0	0	8	0	879.40865	tr|Q7CT39|Q7CT39_AGRFC	tr|Q7CT39|Q7CT39_AGRFC	574	581	yes	yes	2	0.029967	107.01
AGFDPSIEEK	YKYPDISRNIFALFKAGFDPSIEEKKRVKK	FALFKAGFDPSIEEKKRVKKLAEIHKAIEA	K	A	G	E	K	K	1	0	0	1	0	0	2	1	0	1	0	1	0	1	1	1	0	0	0	0	0	0	10	0	1091.5135	tr|A9CHD5|A9CHD5_AGRFC	tr|A9CHD5|A9CHD5_AGRFC	690	699	yes	yes	2	0.0023922	128.28	By MS/MS	By MS/MS
AGFDPTK	GAVLVSGNELKLALRAGFDPTKCIFNGNGK	NELKLALRAGFDPTKCIFNGNGKLLEDLVL	R	A	G	T	K	C	1	0	0	1	0	0	0	1	0	0	0	1	0	1	1	0	1	0	0	0	0	0	7	0	734.3599	NbL11g01400.1	NbL11g01400.1	152	158	yes	yes	2	0.019037	148.33		By matching			By MS/MS	By MS/MS
AGFEQLVHQNEK	LPPIGKGCTADAVYRAGFEQLVHQNEKYYK	VYRAGFEQLVHQNEKYYKRFPQDIEIVRDV	R	A	G	E	K	Y	1	0	1	0	0	2	2	1	1	0	1	1	0	1	0	0	0	0	0	1	0	0	12	0	1398.6892	NbL01g07460.1	NbL01g07460.1	257	268	yes	yes	2	3.8937E-05	211.64
AGFETLTEAGYAPEMAYFECLHEVK	GEQVVLCGGLVELIRAGFETLTEAGYAPEM	YAPEMAYFECLHEVKLIVDLIYEGGIANMN	R	A	G	V	K	L	4	0	0	0	1	0	5	2	1	0	2	1	1	2	1	0	2	0	2	1	0	0	25	0	2862.2881	sp|Q8UDV0|ILVC_AGRFC	sp|Q8UDV0|ILVC_AGRFC	209	233	yes	yes	3	2.5546E-14	137.72
AGFGAIGLRPSPPGHEESVEQFVR	DLPFFDLMSIPGKLRAGFGAIGLRPSPPGH	PSPPGHEESVEQFVRRNLGGEVFERLIEPF	R	A	G	V	R	R	2	2	0	0	0	1	3	4	1	1	1	0	0	2	3	2	0	0	0	2	0	0	24	1	2536.2823	NbL01g18890.1;NbL16g11520.1	NbL01g18890.1	192	215	no	no	3	2.9404E-06	105.52
AGFGPSHWVK	PGGLIEGIADYVRLKAGFGPSHWVKPGQGD	YVRLKAGFGPSHWVKPGQGDRWDQGYDVTA	K	A	G	V	K	P	1	0	0	0	0	0	0	2	1	0	0	1	0	1	1	1	0	1	0	1	0	0	10	0	1084.5454	NbL17g22800.1	NbL17g22800.1	152	161	yes	yes	2;3	0.0035737	124.23
AGFGPSHWVKPGQGDR	PGGLIEGIADYVRLKAGFGPSHWVKPGQGD	GFGPSHWVKPGQGDRWDQGYDVTARFLDYC	K	A	G	D	R	W	1	1	0	1	0	1	0	4	1	0	0	1	0	1	2	1	0	1	0	1	0	0	16	1	1694.8277	NbL17g22800.1	NbL17g22800.1	152	167	yes	yes	3;4	0.00066442	115.1		By matching
AGFGSLNSAR	LGLAGHANAMANRLRAGFGSLNSARLAWPT	ANRLRAGFGSLNSARLAWPTQANEVFAILP	R	A	G	A	R	L	2	1	1	0	0	0	0	2	0	0	1	0	0	1	0	2	0	0	0	0	0	0	10	0	978.48829	tr|A9CFN2|A9CFN2_AGRFC	tr|A9CFN2|A9CFN2_AGRFC	269	278	yes	yes	2	0.0074306	113.71
AGFIHFK	SSDGSKPFDPVEHMKAGFIHFKTEKYEKNP	FDPVEHMKAGFIHFKTEKYEKNPALYGELS	K	A	G	F	K	T	1	0	0	0	0	0	0	1	1	1	0	1	0	2	0	0	0	0	0	0	0	0	7	0	818.44391	NbL19g08930.1	NbL19g08930.1	119	125	yes	yes	2	0.014046	161.52	By matching	By MS/MS	By MS/MS		By MS/MS	By MS/MS	By MS/MS
AGFIHFKTEK	SSDGSKPFDPVEHMKAGFIHFKTEKYEKNP	VEHMKAGFIHFKTEKYEKNPALYGELSKGQ	K	A	G	E	K	Y	1	0	0	0	0	0	1	1	1	1	0	2	0	2	0	0	1	0	0	0	0	0	10	1	1176.6291	NbL19g08930.1	NbL19g08930.1	119	128	yes	yes	3	0.021239	123.35
AGFNIKPLFR	KARELNVMFIETSAKAGFNIKPLFRKIAAA	ETSAKAGFNIKPLFRKIAAALPGMETLSSA	K	A	G	F	R	K	1	1	1	0	0	0	0	1	0	1	1	1	0	2	1	0	0	0	0	0	0	0	10	1	1161.6659	NbL14g05880.1;NbL01g16050.1;NbL12g22650.1;NbL10g10890.1;NbL10g05870.1;NbL17g17800.1	NbL17g17800.1	155	164	no	no	2;3	0.004875	122.18
AGFTDYK	FSTNAIGNSNYDVIKAGFTDYKTDQSTRLS	NSNYDVIKAGFTDYKTDQSTRLSFKYGCVK	K	A	G	Y	K	T	1	0	0	1	0	0	0	1	0	0	0	1	0	1	0	0	1	0	1	0	0	0	7	0	800.37047	NbL02g03010.1;NbL13g04670.1	NbL02g03010.1	181	187	no	no	2	0.015769	154.09
AGFTDYKTDQSTR	FSTNAIGNSNYDVIKAGFTDYKTDQSTRLS	IKAGFTDYKTDQSTRLSFKYGCVKGVYGTP	K	A	G	T	R	L	1	1	0	2	0	1	0	1	0	0	0	1	0	1	0	1	3	0	1	0	0	0	13	1	1488.6845	NbL02g03010.1;NbL13g04670.1	NbL02g03010.1	181	193	no	no	2;3	2.5071E-11	241.31
AGFTLVDTGSAAGLDGSIAK	TVVTAQLFKAFGGEKAGFTLVDTGSAAGLD	VDTGSAAGLDGSIAKAYEAKQPWVGYYWAP	K	A	G	A	K	A	4	0	0	2	0	0	0	4	0	1	2	1	0	1	0	2	2	0	0	1	0	0	20	0	1849.9422	tr|A9CFZ8|A9CFZ8_AGRFC	tr|A9CFZ8|A9CFZ8_AGRFC	179	198	yes	yes	2	0.00061166	148.52
AGGALLLQGEPTSVAVAGAK	GGIGFIDITDAKAPKAGGALLLQGEPTSVA	LLQGEPTSVAVAGAKVLAGVNTSENRAKPS	K	A	G	A	K	V	5	0	0	0	0	1	1	4	0	0	3	1	0	0	1	1	1	0	0	2	0	0	20	0	1808.9996	tr|Q7CZM5|Q7CZM5_AGRFC	tr|Q7CZM5|Q7CZM5_AGRFC	87	106	yes	yes	2	4.4193E-23	211.82						By matching	By MS/MS
AGGAQAISAMAWGTESCPK	VLYCAKKAGVTHILKAGGAQAISAMAWGTE	QAISAMAWGTESCPKVEKIYGPGNQYVTAA	K	A	G	P	K	V	5	0	0	0	1	1	1	3	0	1	0	1	1	0	1	2	1	1	0	0	0	0	19	0	1891.8557	NbL02g18960.1;NbL03g16740.1;NbL13g16870.1;NbL19g03830.1	NbL02g18960.1	229	247	no	no	2;3	4.5000000000000005E-86	358.01							By matching
AGGAYTLNTASAVTVR	KAVGIWGCKDCGKVKAGGAYTLNTASAVTV	GGAYTLNTASAVTVRSTIRRLREQTES___	K	A	G	V	R	S	4	1	1	0	0	0	0	2	0	0	1	0	0	0	0	1	3	0	1	2	0	0	16	0	1550.8053	NbL14g01190.1;NbL10g14000.1	NbL14g01190.1	37	52	yes	no	2;3	2.7384E-141	350.43
AGGDKYQWQIMQSYGLSDEEIAR	PGGKFKGKKSKAVAKAGGDKYQWQIMQSYG	QIMQSYGLSDEEIARFTDPYYWLTYFPPLA	K	A	G	A	R	F	2	1	0	2	0	3	2	3	0	2	1	1	1	0	0	2	0	1	2	0	0	0	23	1	2644.2228	NbL19g19470.1	NbL19g19470.1	225	247	yes	yes	3	0.0015334	71.651
AGGDPDKMPTTFPELIALAK	ASSPIIYINSDLVTKAGGDPDKMPTTFPEL	DKMPTTFPELIALAKKIKALDPKFAGMSYD	K	A	G	A	K	K	3	0	0	2	0	0	1	2	0	1	2	2	1	1	3	0	2	0	0	0	0	0	20	1	2071.066	tr|A9CKB6|A9CKB6_AGRFC	tr|A9CKB6|A9CKB6_AGRFC	166	185	yes	yes	3	5.0813E-05	121.01
AGGECFTFDQLALR	TALRFTETARARIEKAGGECFTFDQLALRA	KAGGECFTFDQLALRAPLGQNTVLLRGPRN	K	A	G	L	R	A	2	1	0	1	1	1	1	2	0	0	2	0	0	2	0	0	1	0	0	0	0	0	14	0	1583.7402	NbL11g23820.1	NbL11g23820.1	115	128	yes	yes	2	4.1358E-09	218.18
AGGECLTFDQLALR	CALRFTKTARARIEKAGGECLTFDQLALRA	KAGGECLTFDQLALRAPLGQNTLLLRGPKN	K	A	G	L	R	A	2	1	0	1	1	1	1	2	0	0	3	0	0	1	0	0	1	0	0	0	0	0	14	0	1549.7559	NbL01g11070.1;NbL11g00650.1;NbL15g17440.1;NbL16g18060.1	NbL16g18060.1	115	128	no	no	2;3	1.1905E-48	284.73
AGGFGSEVK	QVFADELNSLYGESRAGGFGSEVKMRILMG	LYGESRAGGFGSEVKMRILMGTYALSAGYY	R	A	G	V	K	M	1	0	0	0	0	0	1	3	0	0	0	1	0	1	0	1	0	0	0	1	0	0	9	0	850.41848	NbL05g16840.1;NbL08g06070.1	NbL05g16840.1	386	394	no	no	2	0.00094349	160.63				By matching	By matching		By matching
AGGFPEPEIVHYNPK	EKYVTFDGLAKACAKAGGFPEPEIVHYNPK	AGGFPEPEIVHYNPKEFDFGKKKAFPFRDQ	K	A	G	P	K	E	1	0	1	0	0	0	2	2	1	1	0	1	0	1	3	0	0	0	1	1	0	0	15	0	1653.8151	NbL09g01110.1;NbL16g03830.1	NbL09g01110.1	291	305	no	no	2;3	2.6782E-10	222.18			By matching	By matching	By matching	By MS/MS	By matching
AGGGSGTDKDFAVVANLSAR	VGPILVIKHMWPLLKAGGGSGTDKDFAVVA	GTDKDFAVVANLSARVGSIGDNSLGGWHSY	K	A	G	A	R	V	4	1	1	2	0	0	0	4	0	0	1	1	0	1	0	2	1	0	0	2	0	0	20	1	1891.9388	NbL02g05080.1;NbL12g03650.1	NbL12g03650.1	173	192	no	no	2;3	3.0965E-31	234.77
AGGGYFSTTGEDPSVLLR	ALELQETQDELFLDKAGGGYFSTTGEDPSV	GYFSTTGEDPSVLLRVKEDHDGAEPSGNSV	K	A	G	L	R	V	1	1	0	1	0	0	1	4	0	0	2	0	0	1	1	2	2	0	1	1	0	0	18	0	1825.8846	NbL11g22510.1	NbL11g22510.1	679	696	yes	yes	2	4.8331E-06	187.62						By MS/MS	By MS/MS
AGGIDEYLLK	IRVKVTTHALRCIDKAGGIDEYLLKTPYHE	RCIDKAGGIDEYLLKTPYHEMDTELGLFWK	K	A	G	L	K	T	1	0	0	1	0	0	1	2	0	1	2	1	0	0	0	0	0	0	1	0	0	0	10	0	1077.5706	NbL17g15610.1;NbL10g17580.1	NbL17g15610.1	105	114	yes	no	2	0.0043694	106.6
AGGIFLPLVK	SEALLAPAIPSVSARAGGIFLPLVKSLCVA	SVSARAGGIFLPLVKSLCVACGSNVGDGTE	R	A	G	V	K	S	1	0	0	0	0	0	0	2	0	1	2	1	0	1	1	0	0	0	0	1	0	0	10	0	1013.6274	NbL08g02290.1;NbL00g01980.1	NbL08g02290.1	233	242	yes	no	2	0.0049343	119.57
AGGIGYILGNNK	RGNGTRVGKGGEVKRAGGIGYILGNNKANG	VKRAGGIGYILGNNKANGAELVADPHFLPA	R	A	G	N	K	A	1	0	2	0	0	0	0	4	0	2	1	1	0	0	0	0	0	0	1	0	0	0	12	0	1175.6299	NbL02g18800.1	NbL02g18800.1	470	481	yes	yes	2	2.5252E-10	231.3						By MS/MS	By MS/MS
AGGIGYILGNSK	RGNGTRVGKGGEVKRAGGIGYILGNSKANG	VKRAGGIGYILGNSKANGAELVADPHFLPA	R	A	G	S	K	A	1	0	1	0	0	0	0	4	0	2	1	1	0	0	0	1	0	0	1	0	0	0	12	0	1148.619	NbL19g03660.1	NbL19g03660.1	443	454	yes	yes	2	7.764E-05	205.83						By matching	By MS/MS
AGGILTMDDLR	YNGEVGEKLVEDVKRAGGILTMDDLRNYKV	DVKRAGGILTMDDLRNYKVETPEAVTFNAM	R	A	G	L	R	N	1	1	0	2	0	0	0	2	0	1	2	0	1	0	0	0	1	0	0	0	0	0	11	0	1160.586	NbL10g01940.1	NbL10g01940.1	292	302	yes	yes	2	3.4678E-10	233.46
AGGLCWLCR	GTGVNSVDHFNGRFKAGGLCWLCRGKKDML	FNGRFKAGGLCWLCRGKKDMLCGDCNGAGF	K	A	G	C	R	G	1	1	0	0	2	0	0	2	0	0	2	0	0	0	0	0	0	1	0	0	0	0	9	0	1091.5005	NbL10g00910.1	NbL10g00910.1	99	107	no	no	2	0.00051678	166.34			By matching
AGGLGKPDIK	SHLPYNRNGFKFFTRAGGLGKPDIKDILER	KFFTRAGGLGKPDIKDILERAAEIYKNIAN	R	A	G	I	K	D	1	0	0	1	0	0	0	3	0	1	1	2	0	0	1	0	0	0	0	0	0	0	10	1	954.54983	NbL12g19410.1	NbL12g19410.1	218	227	yes	yes	3	0.0023373	116.05
AGGLGKPDIKDILER	SHLPYNRNGFKFFTRAGGLGKPDIKDILER	AGGLGKPDIKDILERAAEIYKNIANEDSKS	R	A	G	E	R	A	1	1	0	2	0	0	1	3	0	2	2	2	0	0	1	0	0	0	0	0	0	0	15	2	1580.8886	NbL12g19410.1	NbL12g19410.1	218	232	yes	yes	3	0.026485	127.3
AGGLMREEDYPYTATDR	CNGGLMNSAFEYTLKAGGLMREEDYPYTAT	GLMREEDYPYTATDRGTCKFDNTKVAAKVA	K	A	G	D	R	G	2	2	0	2	0	0	2	2	0	0	1	0	1	0	1	0	2	0	2	0	0	0	17	1	1943.8683	NbL11g14110.1	NbL11g14110.1	225	241	yes	yes	3	1.1834E-05	153.79
AGGNITTVER	SANYPNLMVTEARDRAGGNITTVERDGYLW	EARDRAGGNITTVERDGYLWEEGPNSFQPS	R	A	G	E	R	D	1	1	1	0	0	0	1	2	0	1	0	0	0	0	0	0	2	0	0	1	0	0	10	0	1016.5251	NbL01g18890.1;NbL16g11520.1	NbL01g18890.1	111	120	no	no	2	3.1146E-06	196.79
AGGPLPDPPNDAYDTSYALNQAMSIR	VTGVAVLHYSNSKGKAGGPLPDPPNDAYDT	AYDTSYALNQAMSIRQNVSASGARPNPQGS	K	A	G	I	R	Q	4	1	2	3	0	1	0	2	0	1	2	0	1	0	4	2	1	0	2	0	0	0	26	0	2733.2704	NbL03g10800.1	NbL03g10800.1	312	337	yes	yes	3	1.7032E-10	116.35							By MS/MS
AGGSFDEVYLFSPR	LDNLIYNYSPSFAGKAGGSFDEVYLFSPRP	KAGGSFDEVYLFSPRPALSSL_________	K	A	G	P	R	P	1	1	0	1	0	0	1	2	0	0	1	0	0	2	1	2	0	0	1	1	0	0	14	0	1543.7307	NbL08g06510.1	NbL08g06510.1	322	335	yes	yes	2	6.794E-07	254.53
AGGSSTSYMIR	AVGACRSAPICCTFRAGGSSTSYMIRVRES	CTFRAGGSSTSYMIRVRESGCRAYRSFINL	R	A	G	I	R	V	1	1	0	0	0	0	0	2	0	1	0	0	1	0	0	3	1	0	1	0	0	0	11	0	1128.5234	NbL05g00230.1	NbL05g00230.1	171	181	yes	yes	2	0.00035709	145.9
AGGTMTGVLSAANEK	NVKYPSMDLAYAAGRAGGTMTGVLSAANEK	AGGTMTGVLSAANEKAVELFISERISYLDI	R	A	G	E	K	A	3	0	1	0	0	0	1	3	0	0	1	1	1	0	0	1	2	0	0	1	0	0	15	0	1405.6871	NbL03g18370.1	NbL03g18370.1	395	409	yes	yes	2	4.3891999999999994E-21	250.51				By matching	By matching
AGGTMTGVLSAANEMAVELFISER	NVKYPSMDLAYAAGRAGGTMTGVLSAANEM	SAANEMAVELFISERICACFRISYLDIFKI	R	A	G	E	R	I	4	1	1	0	0	0	3	3	0	1	2	0	2	1	0	2	2	0	0	2	0	0	24	0	2453.193	NbL13g06790.1	NbL13g06790.1	395	418	yes	yes	3	9.9648E-06	91.166
AGGVCIADEVQTGFGR	LAPGYLKLVYDIVRKAGGVCIADEVQTGFG	GGVCIADEVQTGFGRTGSDYWGFQTQGVIP	K	A	G	G	R	T	2	1	0	1	1	1	1	4	0	1	0	0	0	1	0	0	1	0	0	2	0	0	16	0	1635.7675	NbL12g17850.1;NbL02g01550.1	NbL12g17850.1	198	213	no	no	2	4.5762E-101	331.57
AGGVVQFDTTK	SEGAVKRTFIGLGKRAGGVVQFDTTKNRFL	LGKRAGGVVQFDTTKNRFLAAGDEFMIKFW	R	A	G	T	K	N	1	0	0	1	0	1	0	2	0	0	0	1	0	1	0	0	2	0	0	2	0	0	11	0	1121.5717	NbL13g02810.1;NbL07g04260.1	NbL13g02810.1	604	614	yes	no	2	0.00012808	191.4
AGGYGLIIPK	RNEETGEINIVYRRKAGGYGLIIPKEDGKT	VYRRKAGGYGLIIPKEDGKTKLEPVEVELE	K	A	G	P	K	E	1	0	0	0	0	0	0	3	0	2	1	1	0	0	1	0	0	0	1	0	0	0	10	0	987.57532	NbL11g05610.1;NbL09g04740.1	NbL11g05610.1	273	282	yes	no	2	0.00078521	155.51						By matching
AGGYMVAFAGR	ISLLTVNSSDSNPSKAGGYMVAFAGRKYAA	NPSKAGGYMVAFAGRKYAARSLPAFVADNT	K	A	G	G	R	K	3	1	0	0	0	0	0	3	0	0	0	0	1	1	0	0	0	0	1	1	0	0	11	0	1098.528	NbL08g16430.1	NbL08g16430.1	102	112	yes	yes	2	0.00059804	147.52
AGHDTFLLVR	GTGYIGKFIVEASAKAGHDTFLLVRESTLS	EASAKAGHDTFLLVRESTLSNPTKTKLIDT	K	A	G	V	R	E	1	1	0	1	0	0	0	1	1	0	2	0	0	1	0	0	1	0	0	1	0	0	10	0	1127.6087	NbL09g22930.1	NbL09g22930.1	27	36	yes	yes	2;3	1.8221E-05	190.52
AGHIEDVVVDSSTR	GSVFIEKKFVRNCGKAGHIEDVVVDSSTRG	KAGHIEDVVVDSSTRGMQLGKRIVEYLANH	K	A	G	T	R	G	1	1	0	2	0	0	1	1	1	1	0	0	0	0	0	2	1	0	0	3	0	0	14	0	1483.7267	NbL19g18760.1;NbL05g14380.1	NbL19g18760.1	90	103	yes	no	2;3	0.0001292	150.46
AGHQTSAESWGTGR	NISKNSRQPYAVSKKAGHQTSAESWGTGRA	KAGHQTSAESWGTGRAVSRIPRVSGGGTHR	K	A	G	G	R	A	2	1	0	0	0	1	1	3	1	0	0	0	0	0	0	2	2	1	0	0	0	0	14	0	1443.6491	NbL05g04470.1;NbL08g15890.1;NbL15g02020.1;NbL14g10020.1;NbL15g25240.1;NbL16g21800.1	NbL08g15890.1	62	75	no	no	2;3	2.7448E-06	224.25
AGIAGLAVNFLK	SAEDQFKAISAICEKAGIAGLAVNFLKVVA	CEKAGIAGLAVNFLKVVANNRRLFAVPGMI	K	A	G	L	K	V	3	0	1	0	0	0	0	2	0	1	2	1	0	1	0	0	0	0	0	1	0	0	12	0	1172.6917	sp|Q7CWL8|ATPD_AGRFC	sp|Q7CWL8|ATPD_AGRFC	76	87	yes	yes	2	0.00035566	178.83
AGIALSK	TDFVGDSRSSIFDAKAGIALSKSFVKLVSW	RSSIFDAKAGIALSKSFVKLVSWYDNEWGY	K	A	G	S	K	S	2	0	0	0	0	0	0	1	0	1	1	1	0	0	0	1	0	0	0	0	0	0	7	0	658.40138	NbL09g05250.1;NbL11g04780.1;NbL13g16130.1;NbL16g18420.1	NbL16g18420.1	304	310	no	no	2	0.015769	154.09			By matching	By matching	By MS/MS	By MS/MS	By MS/MS
AGIDLSK	LKTIEKNGLDAVAKKAGIDLSKK_______	GLDAVAKKAGIDLSKK______________	K	A	G	S	K	K	1	0	0	1	0	0	0	1	0	1	1	1	0	0	0	1	0	0	0	0	0	0	7	0	702.3912	NbL16g12590.1	NbL16g12590.1	141	147	yes	yes	2	0.02468	138.85
AGIDTGFFELQPK	GPNGELLDASKVFQRAGIDTGFFELQPKEG	QRAGIDTGFFELQPKEGLALVNGTAVGSGL	R	A	G	P	K	E	1	0	0	1	0	1	1	2	0	1	1	1	0	2	1	0	1	0	0	0	0	0	13	0	1421.7191	NbL10g08440.1	NbL10g08440.1	246	258	yes	yes	2	0.00035309	143.5		By MS/MS					By MS/MS
AGIETGFFELQPK	GPDGELLDAVQSFQRAGIETGFFELQPKEG	QRAGIETGFFELQPKEGLALVNGTAVGSGM	R	A	G	P	K	E	1	0	0	0	0	1	2	2	0	1	1	1	0	2	1	0	1	0	0	0	0	0	13	0	1435.7347	NbL10g04670.1;NbL12g19650.1;NbL13g11330.1	NbL10g04670.1	242	254	no	no	2	1.2609E-05	234.67		By MS/MS					By MS/MS
AGIFISEDPGVFR	DFSDQMRIVTRARLKAGIFISEDPGVFRSA	LKAGIFISEDPGVFRSATFPNPGVVINKKE	K	A	G	F	R	S	1	1	0	1	0	0	1	2	0	2	0	0	0	2	1	1	0	0	0	1	0	0	13	0	1406.7194	NbL01g18140.1	NbL01g18140.1	425	437	yes	yes	2	0.00023116	150.81						By MS/MS	By MS/MS
AGIGFMMAPVYHPAMK	AIELDPEGVKECVTRAGIGFMMAPVYHPAM	GIGFMMAPVYHPAMKIVRPIRKKLKVKTVF	R	A	G	M	K	I	3	0	0	0	0	0	0	2	1	1	0	1	3	1	2	0	0	0	1	1	0	0	16	0	1719.8299	NbL11g04530.1	NbL11g04530.1	200	215	yes	yes	3	0.0012555	104.94						By MS/MS	By matching
AGIGLNNSLMK	NDFVGDSRSSIFDAKAGIGLNNSLMKLVSW	FDAKAGIGLNNSLMKLVSWYDNEWGYSNRV	K	A	G	M	K	L	1	0	2	0	0	0	0	2	0	1	2	1	1	0	0	1	0	0	0	0	0	0	11	0	1116.5961	NbL11g19630.1	NbL11g19630.1	456	466	yes	yes	2	0.0003023	154.85
AGIGVDNVDIPAASR	EKLIEAATNLKVIGRAGIGVDNVDIPAASR	AGIGVDNVDIPAASRRGIIVMNTPFGNSIT	R	A	G	S	R	R	3	1	1	2	0	0	0	2	0	2	0	0	0	0	1	1	0	0	0	2	0	0	15	0	1453.7525	tr|A9CFK0|A9CFK0_AGRFC	tr|A9CFK0|A9CFK0_AGRFC	74	88	yes	yes	2	1.3215E-05	182.41
AGIIDPLK	LGYDAAKGEYVDMVKAGIIDPLKVIRTALV	EYVDMVKAGIIDPLKVIRTALVDAASVSSL	K	A	G	L	K	V	1	0	0	1	0	0	0	1	0	2	1	1	0	0	1	0	0	0	0	0	0	0	8	0	825.496	NbL01g22310.1;NbL16g13290.1;NbL13g19680.1	NbL01g22310.1	523	530	no	no	2	0.0079599	143.85			By matching	By MS/MS	By MS/MS	By matching	By MS/MS
AGILAGDYISEIDGTPVR	LVKVISPMDDTPASRAGILAGDYISEIDGT	LAGDYISEIDGTPVRGLKLEQAVEKMRGAV	R	A	G	V	R	G	2	1	0	2	0	0	1	3	0	3	1	0	0	0	1	1	1	0	1	1	0	0	18	0	1845.9472	tr|Q7CWA0|Q7CWA0_AGRFC	tr|Q7CWA0|Q7CWA0_AGRFC	126	143	yes	yes	2	1.8312999999999998E-50	323.44
AGINPEAAR	RYREYVDDYFALVGRAGINPEAARTIVRTN	FALVGRAGINPEAARTIVRTNSTVIGALSV	R	A	G	A	R	T	3	1	1	0	0	0	1	1	0	1	0	0	0	0	1	0	0	0	0	0	0	0	9	0	897.46683	tr|A9CIT3|A9CIT3_AGRFC	tr|A9CIT3|A9CIT3_AGRFC	534	542	yes	yes	2	0.0073588	122.19						By matching	By MS/MS
AGINVIQIDEAALR	QIALAIKDEVEDLEKAGINVIQIDEAALRE	KAGINVIQIDEAALREGLPLRKSEEAFYLN	K	A	G	L	R	E	3	1	1	1	0	1	1	1	0	3	1	0	0	0	0	0	0	0	0	1	0	0	14	0	1481.8202	NbL06g20430.1;NbL10g12180.1	NbL10g12180.1	662	675	no	no	2;3	2.1886E-27	257.54					By MS/MS	By MS/MS	By MS/MS
AGIPLEQYNDSYK	TGIPTCVGSASEAAKAGIPLEQYNDSYKID	AKAGIPLEQYNDSYKIDLAFDDADTMEEET	K	A	G	Y	K	I	1	0	1	1	0	1	1	1	0	1	1	1	0	0	1	1	0	0	2	0	0	0	13	0	1496.7147	NbL02g17590.1	NbL02g17590.1	109	121	yes	yes	2	8.756E-06	215.04
AGIPSPTGFVMNMQPSEAEAGFDIR	AANSEVISVNPVFLKAGIPSPTGFVMNMQP	MNMQPSEAEAGFDIRMPPTADPQLMRKIIE	K	A	G	I	R	M	3	1	1	1	0	1	2	3	0	2	0	0	2	2	3	2	1	0	0	1	0	0	25	0	2621.2254	NbL04g08930.1	NbL04g08930.1	300	324	yes	yes	3	2.0319E-10	156.32
AGIQSVR	AGTLIDEADVAIIEKAGIQSVRIRSALTCE	ADVAIIEKAGIQSVRIRSALTCEVQIGVCG	K	A	G	V	R	I	1	1	0	0	0	1	0	1	0	1	0	0	0	0	0	1	0	0	0	1	0	0	7	0	729.41334	sp|Q8UE09|RPOC_AGRFC	sp|Q8UE09|RPOC_AGRFC	872	878	yes	yes	2	0.02468	138.85	By matching	By MS/MS
AGISFGKDDMVIPDSK	FCDRIMQLGFSHACRAGISFGKDDMVIPDS	GISFGKDDMVIPDSKVKIVGDTEALVKEYE	R	A	G	S	K	V	1	0	0	3	0	0	0	2	0	2	0	2	1	1	1	2	0	0	0	1	0	0	16	1	1678.8236	sp|Q8UE09|RPOC_AGRFC	sp|Q8UE09|RPOC_AGRFC	635	650	yes	yes	3	0.019669	78.508		By matching
AGISNLTGVQGAVNIQGEDQK	SISMACKQIASLVQRAGISNLTGVQGAVNI	TGVQGAVNIQGEDQKKLDVVSNEVFSHCLR	R	A	G	Q	K	K	2	0	2	1	0	3	1	4	0	2	1	1	0	0	0	1	1	0	0	2	0	0	21	0	2098.0655	NbL19g16750.1	NbL19g16750.1	112	132	yes	yes	2;3	2.9575E-85	342.97						By MS/MS
AGISNLTGVQGAVNIQGEDQKK	SISMACKQIASLVQRAGISNLTGVQGAVNI	GVQGAVNIQGEDQKKLDVVSNEVFSHCLRS	R	A	G	K	K	L	2	0	2	1	0	3	1	4	0	2	1	2	0	0	0	1	1	0	0	2	0	0	22	1	2226.1604	NbL19g16750.1	NbL19g16750.1	112	133	yes	yes	3	1.276E-05	141.3						By MS/MS
AGISNLTGVQGAVNVQGEDQK	SISMACKQIASLVQRAGISNLTGVQGAVNV	TGVQGAVNVQGEDQKKLDVVSNEVFSNCLR	R	A	G	Q	K	K	2	0	2	1	0	3	1	4	0	1	1	1	0	0	0	1	1	0	0	3	0	0	21	0	2084.0498	NbL05g06140.1	NbL05g06140.1	117	137	yes	yes	2;3	1.2479E-279	398.31		By matching			By matching	By MS/MS	By matching
AGISNLTGVQGAVNVQGEDQKK	SISMACKQIASLVQRAGISNLTGVQGAVNV	GVQGAVNVQGEDQKKLDVVSNEVFSNCLRS	R	A	G	K	K	L	2	0	2	1	0	3	1	4	0	1	1	2	0	0	0	1	1	0	0	3	0	0	22	1	2212.1448	NbL05g06140.1	NbL05g06140.1	117	138	yes	yes	3	1.276E-05	134.04						By matching
AGISQDWEPVVIR	______________________________	______________________________	M	A	G	I	R	K	1	1	0	1	0	1	1	1	0	2	0	0	0	0	1	1	0	1	0	2	0	0	13	0	1468.7674	NbL09g01990.1	NbL09g01990.1	2	14	no	no	2	0.0073523	110.66
AGISQDWEPVVIRK	______________________________	MAGISQDWEPVVIRKKAPTAAARKDEKAVN	M	A	G	R	K	K	1	1	0	1	0	1	1	1	0	2	0	1	0	0	1	1	0	1	0	2	0	0	14	1	1596.8624	NbL09g01990.1	NbL09g01990.1	2	15	no	no	2	0.03406	84.352							By matching
AGISVIQIDEAALR	QIALAIKDEVEDLEKAGISVIQIDEAALRE	KAGISVIQIDEAALREGLPLRKAEHAFYLN	K	A	G	L	R	E	3	1	0	1	0	1	1	1	0	3	1	0	0	0	0	1	0	0	0	1	0	0	14	0	1454.8093	NbL13g22560.1	NbL13g22560.1	597	610	yes	yes	2;3	2.0073999999999998E-37	276.17		By matching		By matching	By MS/MS	By MS/MS	By MS/MS
AGITFIGPTPDTMR	GLLSESPEFVEACNKAGITFIGPTPDTMRQ	KAGITFIGPTPDTMRQLGNKVAARNLAISV	K	A	G	M	R	Q	1	1	0	1	0	0	0	2	0	2	0	0	1	1	2	0	3	0	0	0	0	0	14	0	1475.7442	tr|A9CHG1|A9CHG1_AGRFC	tr|A9CHG1|A9CHG1_AGRFC	106	119	yes	yes	2	6.5794E-05	155.97				By matching
AGITFKPDTWEEVEEASK	SSTAVFYYNVDAFEKAGITFKPDTWEEVEE	TFKPDTWEEVEEASKKLKAAGFECPLAFNF	K	A	G	S	K	K	2	0	0	1	0	0	4	1	0	1	0	2	0	1	1	1	2	1	0	1	0	0	18	1	2035.9739	tr|A9CEN5|A9CEN5_AGRFC	tr|A9CEN5|A9CEN5_AGRFC	161	178	yes	yes	3	8.1772E-15	195.23
AGITTYSPLK	HWPENLPMETAPLLRAGITTYSPLKYFGLD	APLLRAGITTYSPLKYFGLDKPGMHIGVFC	R	A	G	L	K	Y	1	0	0	0	0	0	0	1	0	1	1	1	0	0	1	1	2	0	1	0	0	0	10	0	1049.5757	NbL05g19960.1	NbL05g19960.1	122	131	yes	yes	2	9.6458E-05	182.98
AGITVIQIDEAALR	QIALAIKDEVEDLEKAGITVIQIDEAALRE	KAGITVIQIDEAALREGLPLRKSEHAFYLN	K	A	G	L	R	E	3	1	0	1	0	1	1	1	0	3	1	0	0	0	0	0	1	0	0	1	0	0	14	0	1468.8249	NbL15g04300.1;NbL16g24920.1	NbL15g04300.1	597	610	no	no	2;3	3.3516999999999995E-89	295.62		By MS/MS	By matching	By matching	By MS/MS	By MS/MS	By MS/MS
AGIVHAGIGK	VKASKGGAVEFRVEKAGIVHAGIGKASFDA	FRVEKAGIVHAGIGKASFDAKALEENIKAF	K	A	G	G	K	A	2	0	0	0	0	0	0	3	1	2	0	1	0	0	0	0	0	0	0	1	0	0	10	0	921.5396	sp|Q8UE05|RL1_AGRFC	sp|Q8UE05|RL1_AGRFC	168	177	yes	yes	3	0.014917	82.75
AGIVPVSFR	FDLAQPAFLQIAKYRAGIVPVSFRRVPCRR	QIAKYRAGIVPVSFRRVPCRRKGGIRFTIN	R	A	G	F	R	R	1	1	0	0	0	0	0	1	0	1	0	0	0	1	1	1	0	0	0	2	0	0	9	0	944.54435	NbL03g09750.1;NbL17g01320.1;NbL12g11630.1;NbL10g11420.1	NbL03g09750.1	144	152	yes	no	2	0.0087945	113.71	By matching	By MS/MS	By matching
AGIYSEYIDVER	TAPNSSSTRFVIYIKAGIYSEYIDVERKKS	YIKAGIYSEYIDVERKKSMIMFVGDGIGKT	K	A	G	E	R	K	1	1	0	1	0	0	2	1	0	2	0	0	0	0	0	1	0	0	2	1	0	0	12	0	1413.6776	NbL12g00390.1	NbL12g00390.1	296	307	yes	yes	2	1.4426E-20	246.63						By matching
AGKDLVSCLVSGLLTIGPR	GPCVSGAHNSIVTARAGKDLVSCLVSGLLT	LVSCLVSGLLTIGPRFGGAVDDAARYFKDA	R	A	G	P	R	F	1	1	0	1	1	0	0	3	0	1	4	1	0	0	1	2	1	0	0	2	0	0	19	1	1955.0874	NbL06g01370.1;NbL19g22640.1;NbL06g12430.1	NbL06g01370.1	429	447	no	no	3	0.019873	80.238
AGKEEAVELLGK	______________________________	EKKAGKEEAVELLGKTVENKQIIFKGYIEG	K	A	G	G	K	T	2	0	0	0	0	0	3	2	0	0	2	2	0	0	0	0	0	0	0	1	0	0	12	1	1242.682	NbL12g15370.1	NbL12g15370.1	5	16	yes	yes	2;3	0.00023594	209.8
AGKEMAAGIVK	YNTKPGVEIKEEEIKAGKEMAAGIVKAVEA	EEIKAGKEMAAGIVKAVEAYLVANPNEYV_	K	A	G	V	K	A	3	0	0	0	0	0	1	2	0	1	0	2	1	0	0	0	0	0	0	1	0	0	11	1	1073.5903	NbL06g01720.1	NbL06g01720.1	136	146	yes	yes	3	0.0029244	117.14
AGKEPGLQIWR	ARPGSMVVEHPEFLKAGKEPGLQIWRVEKF	EFLKAGKEPGLQIWRVEKFDLVPVPPNLYG	K	A	G	W	R	V	1	1	0	0	0	1	1	2	0	1	1	1	0	0	1	0	0	1	0	0	0	0	11	1	1253.6881	CON__Q3SX14	CON__Q3SX14	61	71	yes	yes	3	0.012153	139.15
AGKEPVIITDKEEMR	______________________________	AGKEPVIITDKEEMRKWTRTMRSKNHTIGF	M	A	G	M	R	K	1	1	0	1	0	0	3	1	0	2	0	2	1	0	1	0	1	0	0	1	0	0	15	2	1714.8924	NbL06g17110.1;NbL16g26410.1	NbL06g17110.1	2	16	no	no	3	0.033764	102.29
AGKFPSLVSHQESLESK	VIKQIPRLLGPGLNKAGKFPSLVSHQESLE	KFPSLVSHQESLESKVNETKATIKFQLKKV	K	A	G	S	K	V	1	0	0	0	0	1	2	1	1	0	2	2	0	1	1	4	0	0	0	1	0	0	17	1	1842.9476	NbL16g22720.1;NbL06g20680.1;NbL17g07190.1;NbL07g13330.1;NbL07g12030.1;NbL16g04010.1;NbL09g15320.1	NbL17g07190.1	130	146	no	no	3;4	0.014931	139.21
AGKPVVVATQMLESMITAPVPTR	AVPGIQKQLTRACRRAGKPVVVATQMLESM	TQMLESMITAPVPTRAEVSDVATAVFEGAD	R	A	G	T	R	A	3	1	0	0	0	1	1	1	0	1	1	1	2	0	3	1	3	0	0	4	0	0	23	1	2395.2967	tr|A9CFM1|A9CFM1_AGRFC	tr|A9CFM1|A9CFM1_AGRFC	268	290	yes	yes	3	6.9697E-05	98.3
AGLAANSEVISVNPVFLK	EVITKFRESKFDIVKAGLAANSEVISVNPV	AANSEVISVNPVFLKAGIPSPTGFVMNMQP	K	A	G	L	K	A	3	0	2	0	0	0	1	1	0	1	2	1	0	1	1	2	0	0	0	3	0	0	18	0	1828.0094	NbL04g08930.1;NbL14g19390.1	NbL04g08930.1	282	299	no	no	2	6.0931E-110	322.42
AGLAEDEAK	MGKSISEVRVEDLVRAGLAEDEAKWLMGEL	VEDLVRAGLAEDEAKWLMGELNAAIATVAV	R	A	G	A	K	W	3	0	0	1	0	0	2	1	0	0	1	1	0	0	0	0	0	0	0	0	0	0	9	0	902.43453	NbL19g24420.1	NbL19g24420.1	16	24	yes	yes	2	0.043801	90.601
AGLALAEHASSILPATK	FVDPREPVAIVPILRAGLALAEHASSILPA	LALAEHASSILPATKTYHLGISRNEETLQP	R	A	G	T	K	T	5	0	0	0	0	0	1	1	1	1	3	1	0	0	1	2	1	0	0	0	0	0	17	0	1648.9148	NbL19g17100.1	NbL19g17100.1	203	219	yes	yes	2;3	6.796699999999999E-19	238.07
AGLALQPIATALFANSPFTEGKPNGYLSMR	NLDFSSEADMIRKFRAGLALQPIATALFAN	SPFTEGKPNGYLSMRSHIWTDTDNNRAGML	R	A	G	M	R	S	5	1	2	0	0	1	1	3	0	1	4	1	1	2	3	2	2	0	1	0	0	0	30	1	3134.6223	NbL17g26310.1	NbL17g26310.1	271	300	yes	yes	3	2.8139E-10	94.403
AGLALQPIATALFGNSPFTEGKPNGYLSMR	NLDFSSEVDMIRKFRAGLALQPIATALFGN	SPFTEGKPNGYLSMRSHIWTDTDNNRAGML	R	A	G	M	R	S	4	1	2	0	0	1	1	4	0	1	4	1	1	2	3	2	2	0	1	0	0	0	30	1	3120.6066	NbL10g20720.1	NbL10g20720.1	271	300	yes	yes	3	2.7052E-10	94.73
AGLANLYQENSMLSFEGVK	TAFVEHYYSTFDSNRAGLANLYQENSMLSF	NLYQENSMLSFEGVKIQGAQHIVAKLTSLP	R	A	G	V	K	I	2	0	2	0	0	1	2	2	0	0	3	1	1	1	0	2	0	0	1	1	0	0	19	0	2070.0092	NbL19g07750.1	NbL19g07750.1	77	95	yes	yes	2;3	2.5064E-58	272.09
AGLANLYQENSMLSFEGVR	TAFVEHYYSTFDSNRAGLANLYQENSMLSF	NLYQENSMLSFEGVRIQGAQHIVAKLTSLP	R	A	G	V	R	I	2	1	2	0	0	1	2	2	0	0	3	0	1	1	0	2	0	0	1	1	0	0	19	0	2098.0153	NbL02g26240.1	NbL02g26240.1	84	102	yes	yes	2;3	3.9666999999999996E-32	295.44
AGLAPEGSQFDAR	______________________________	______________________________	M	A	G	A	R	Q	3	1	0	1	0	1	1	2	0	0	1	0	0	1	1	1	0	0	0	0	0	0	13	0	1317.6313	NbL17g05330.1;NbL17g05310.1;NbL10g15650.1;NbL18g11970.1;NbL08g20800.1	NbL17g05330.1	2	14	yes	no	2	0.01674	80.737
AGLAQSLFER	HCQLGPVIMCKKAARAGLAQSLFERLVFLG	KKAARAGLAQSLFERLVFLGVKPIRLQVQY	R	A	G	E	R	L	2	1	0	0	0	1	1	1	0	0	2	0	0	1	0	1	0	0	0	0	0	0	10	0	1090.5771	NbL14g01230.1;NbL13g21780.1;NbL10g13760.1;NbL13g05220.1	NbL14g01230.1	700	709	yes	no	2	0.00054733	158.76			By matching	By matching
AGLAVDGGSDLK	PVLRHVADAMAVDMRAGLAVDGGSDLKMIL	DMRAGLAVDGGSDLKMILSYVDTLPTGNEK	R	A	G	L	K	M	2	0	0	2	0	0	0	3	0	0	2	1	0	0	0	1	0	0	0	1	0	0	12	0	1101.5666	NbL04g13960.1;NbL17g24760.1	NbL04g13960.1	72	83	yes	no	2	0.0002234	191.4
AGLDAANPPK	SSSPILYYNKDIFQKAGLDAANPPKTWPEV	DIFQKAGLDAANPPKTWPEVFEAAKKIKTS	K	A	G	P	K	T	3	0	1	1	0	0	0	1	0	0	1	1	0	0	2	0	0	0	0	0	0	0	10	0	952.49779	sp|Q8UB32|UGPB_AGRFC	sp|Q8UB32|UGPB_AGRFC	161	170	yes	yes	2	0.016737	101.9
AGLDDAEALIR	ILDGEQKKQKVSQIKAGLDDAEALIRKMDL	SQIKAGLDDAEALIRKMDLEARSLPPNVKA	K	A	G	I	R	K	3	1	0	2	0	0	1	1	0	1	2	0	0	0	0	0	0	0	0	0	0	0	11	0	1142.5932	NbL03g19370.1;NbL13g07930.1	NbL03g19370.1	43	53	no	no	2	0.00012288	192.26			By matching	By matching
AGLDLNMFLNAISTGAAGSK	STMVGLCEGLIYAHKAGLDLNMFLNAISTG	NMFLNAISTGAAGSKSLDLYGSRIHCRDFE	K	A	G	S	K	S	4	0	2	1	0	0	0	3	0	1	3	1	1	1	0	2	1	0	0	0	0	0	20	0	1949.9881	NbL03g17140.1	NbL03g17140.1	248	267	yes	yes	2	0.00040855	103.39
AGLDYWPYVVVK	VEPLGFPIDNSKLKRAGLDYWPYVVVKVHR	LKRAGLDYWPYVVVKVHRSWDEFREYFRGQ	R	A	G	V	K	V	1	0	0	1	0	0	0	1	0	0	1	1	0	0	1	0	0	1	2	3	0	0	12	0	1408.7391	NbL14g04880.1;NbL01g17420.1	NbL14g04880.1	121	132	yes	no	2	0.0076105	109.66
AGLENTVAETECR	LQGLEIELQSQLSMKAGLENTVAETECRYA	MKAGLENTVAETECRYALQLQQIQGLISSI	K	A	G	C	R	Y	2	1	1	0	1	0	3	1	0	0	1	0	0	0	0	0	2	0	0	1	0	0	13	0	1448.6566	CON__P13646-1	CON__P13646-1	343	355	no	no	2	8.4721E-45	284.73
AGLFNEEGK	RSLFLGVDVGTGSARAGLFNEEGKLLGSAS	GTGSARAGLFNEEGKLLGSASSPIQIWKDG	R	A	G	G	K	L	1	0	1	0	0	0	2	2	0	0	1	1	0	1	0	0	0	0	0	0	0	0	9	0	963.46616	NbL08g05050.1	NbL08g05050.1	78	86	yes	yes	2	4.9012E-07	195.06
AGLGELSLPENEPGSSIMPGK	FKIANDIRFLGSGPRAGLGELSLPENEPGS	SLPENEPGSSIMPGKVNPTQSEALTQVCAH	R	A	G	G	K	V	1	0	1	0	0	0	3	4	0	1	3	1	1	0	3	3	0	0	0	0	0	0	21	0	2082.0303	sp|Q8UEY7|FUMC_AGRFC	sp|Q8UEY7|FUMC_AGRFC	304	324	yes	yes	2	7.5388E-35	225.09
AGLHESGQSVLYDGR	FDGAHEPDVAAMLKKAGLHESGQSVLYDGR	AGLHESGQSVLYDGRTGEPFDRKVTVGYMY	K	A	G	G	R	T	1	1	0	1	0	1	1	3	1	0	2	0	0	0	0	2	0	0	1	1	0	0	15	0	1587.7641	sp|Q8UE08|RPOB_AGRFC	sp|Q8UE08|RPOB_AGRFC	1223	1237	yes	yes	2;3	0.00015333	154.36		By MS/MS
AGLHIVEQTLWK	DELRRHKPTPVDEARAGLHIVEQTLWKAVP	EARAGLHIVEQTLWKAVPHYLRRVSNALKK	R	A	G	W	K	A	1	0	0	0	0	1	1	1	1	1	2	1	0	0	0	0	1	1	0	1	0	0	12	0	1393.7718	NbL16g08690.1;NbL04g04860.1	NbL16g08690.1	220	231	yes	no	2;3	2.5406E-07	218.07			By MS/MS	By MS/MS
AGLHPIQESLAR	EGMHVITVEGIGNRKAGLHPIQESLARTHG	NRKAGLHPIQESLARTHGSQCGFCTPGFVM	K	A	G	A	R	T	2	1	0	0	0	1	1	1	1	1	2	0	0	0	1	1	0	0	0	0	0	0	12	0	1290.7044	NbL00g00230.1	NbL00g00230.1	109	120	yes	yes	2;3	8.4333E-05	152.69		By MS/MS
AGLILSSVDELIDK	SDFEVVEVTEPPKRKAGLILSSVDELIDKL	KAGLILSSVDELIDKLKNEARVIWVY____	K	A	G	D	K	L	1	0	0	2	0	0	1	1	0	2	3	1	0	0	0	2	0	0	0	1	0	0	14	0	1471.8134	NbL01g23340.1;NbL11g21390.1	NbL01g23340.1	230	243	no	no	2	0.00011883	155.26
AGLLDINGQIFAEQGK	ALLIGAKPRGPGMERAGLLDINGQIFAEQG	GLLDINGQIFAEQGKALNAVASRNVKVIVV	R	A	G	G	K	A	2	0	1	1	0	2	1	3	0	2	2	1	0	1	0	0	0	0	0	0	0	0	16	0	1672.8784	NbL05g22170.1;NbL13g23340.1	NbL13g23340.1	191	206	no	no	2	4.1847000000000004E-55	310.34
AGLLGNMQNLYETVK	CALFGGKKDDNENNKAGLLGNMQNLYETVK	AGLLGNMQNLYETVKKAQNVVQVEAVRVQK	K	A	G	V	K	K	1	0	2	0	0	1	1	2	0	0	3	1	1	0	0	0	1	0	1	1	0	0	15	0	1649.8447	NbL10g00540.1	NbL10g00540.1	70	84	yes	yes	2	0.018993	89.356				By matching
AGLLVNAPGGNQGFNFNEGSASQGK	ESLVMASGVPYTIIRAGLLVNAPGGNQGFN	NQGFNFNEGSASQGKLSKEDAAFICVEALD	R	A	G	G	K	L	3	0	4	0	0	2	1	6	0	0	2	1	0	2	1	2	0	0	0	1	0	0	25	0	2433.1673	NbL06g04280.1	NbL06g04280.1	234	258	yes	yes	2;3	1.1627999999999998E-40	194.32
AGLNEGANNKPAEFVIER	GSSAMLKDTKELLEKAGLNEGANNKPAEFV	NEGANNKPAEFVIERAFVG___________	K	A	G	E	R	A	3	1	3	0	0	0	3	2	0	1	1	1	0	1	1	0	0	0	0	1	0	0	18	1	1927.9752	tr|A9CJ20|A9CJ20_AGRFC	tr|A9CJ20|A9CJ20_AGRFC	249	266	yes	yes	3	0.0048429	117.07
AGLNIEIAPDLIANQLNVR	LRIVPQLIESGKVVRAGLNIEIAPDLIANQ	IEIAPDLIANQLNVRNGALILQVPGNSLAA	R	A	G	V	R	N	3	1	3	1	0	1	1	1	0	3	3	0	0	0	1	0	0	0	0	1	0	0	19	0	2033.1269	NbL12g07060.1;NbL02g11700.1	NbL12g07060.1	404	422	yes	no	2	0.0012862	105.19
AGLPSSVEEPLEK	VEGLTHGQRYKIAFRAGLPSSVEEPLEKQV	FRAGLPSSVEEPLEKQVNLDIYVRDRAATV	R	A	G	E	K	Q	1	0	0	0	0	0	3	1	0	0	2	1	0	0	2	2	0	0	0	1	0	0	13	0	1354.698	tr|Q7CT39|Q7CT39_AGRFC	tr|Q7CT39|Q7CT39_AGRFC	334	346	yes	yes	2	0.00067574	131.09
AGLQFPVGR	NKEKDKKRPVSRSSRAGLQFPVGRIHRQLK	VSRSSRAGLQFPVGRIHRQLKSRTSAHGRV	R	A	G	G	R	I	1	1	0	0	0	1	0	2	0	0	1	0	0	1	1	0	0	0	0	1	0	0	9	0	943.52395	NbL01g10730.1;NbL11g00240.1;NbL08g02870.1;NbL17g09990.1;NbL12g02210.1;NbL02g05230.1;NbL15g20240.1;NbL11g08050.1;NbL09g01790.1;NbL05g10680.1;NbL06g12160.1;NbL09g18820.1;NbL16g12050.1;NbL06g15460.1;NbL16g07330.1;NbL09g14310.1;NbL16g01230.1;NbL16g06970.1;NbL18g04730.1;NbL19g17870.1	NbL16g12050.1	39	47	no	no	2	0.0006642	163.67	By matching	By MS/MS	By MS/MS	By MS/MS	By matching	By matching	By matching
AGLQVDQSK	HNIVSGLAYTNTVWKAGLQVDQSKGMVGTF	TNTVWKAGLQVDQSKGMVGTFAPQREPYIH	K	A	G	S	K	G	1	0	0	1	0	2	0	1	0	0	1	1	0	0	0	1	0	0	0	1	0	0	9	0	944.49271	NbL16g27000.1	NbL16g27000.1	158	166	yes	yes	2	0.0024347	143.37
AGLTALNDGQK	DGSQDVFVHISAVERAGLTALNDGQKLSYE	AVERAGLTALNDGQKLSYELMQDRRSGKMS	R	A	G	Q	K	L	2	0	1	1	0	1	0	2	0	0	2	1	0	0	0	0	1	0	0	0	0	0	11	0	1086.5669	tr|Q7D268|Q7D268_AGRFC	tr|Q7D268|Q7D268_AGRFC	37	47	yes	yes	2	0.00054552	153.24	By MS/MS
AGLTIVAEK	GVKEADRPEDGFYIRAGLTIVAEKATIKDG	DGFYIRAGLTIVAEKATIKDGTVI______	R	A	G	E	K	A	2	0	0	0	0	0	1	1	0	1	1	1	0	0	0	0	1	0	0	1	0	0	9	0	900.52803	NbL01g01540.1	NbL01g01540.1	551	559	yes	yes	2	0.00038907	176.09			By matching	By MS/MS	By matching	By MS/MS	By matching
AGLTNYAAAYCTGLLLAR	LASAYAHELPQYGLKAGLTNYAAAYCTGLL	TNYAAAYCTGLLLARRVLKKLEMDEEYQGN	K	A	G	A	R	R	5	1	1	0	1	0	0	2	0	0	4	0	0	0	0	0	2	0	2	0	0	0	18	0	1897.972	NbL05g01440.1	NbL05g01440.1	118	135	yes	yes	2;3	6.1007E-16	209.79
AGLVFNPYGGR	DVLESIFQKMISLGKAGLVFNPYGGRMTEI	SLGKAGLVFNPYGGRMTEIPEGETPFPHRA	K	A	G	G	R	M	1	1	1	0	0	0	0	3	0	0	1	0	0	1	1	0	0	0	1	1	0	0	11	0	1149.5931	NbL12g03520.1;NbL02g05340.1	NbL12g03520.1	416	426	yes	no	2	0.0047183	117.81
AGLVISR	VKWANWEFHLKPNPRAGLVISRVMVQDPGT	FHLKPNPRAGLVISRVMVQDPGTGKMRNVM	R	A	G	S	R	V	1	1	0	0	0	0	0	1	0	1	1	0	0	0	0	1	0	0	0	1	0	0	7	0	714.43882	NbL17g25180.1	NbL17g25180.1	334	340	yes	yes	2	0.062276	105.39				By matching			By matching
AGLVLAEHASSILPATK	FVDPREPVAIVPILRAGLVLAEHASSILPA	LVLAEHASSILPATKTYHLGISRNEETLQP	R	A	G	T	K	T	4	0	0	0	0	0	1	1	1	1	3	1	0	0	1	2	1	0	0	1	0	0	17	0	1676.9461	NbL05g05840.1	NbL05g05840.1	151	167	yes	yes	2;3	7.806E-11	188.09
AGLVSGKDNIIDR	GAAFGFPETPEDAAKAGLVSGKDNIIDRSI	AKAGLVSGKDNIIDRSIQDAYIHAIRRAKN	K	A	G	D	R	S	1	1	1	2	0	0	0	2	0	2	1	1	0	0	0	1	0	0	0	1	0	0	13	1	1356.7361	NbL03g01790.1;NbL09g01370.1	NbL09g01370.1	486	498	no	no	2;3	0.0009027	184.44						By MS/MS
AGLYAHLR	EGRYDLVRFIKTIQKAGLYAHLRIGPYVCA	FIKTIQKAGLYAHLRIGPYVCAEWNFGGFP	K	A	G	L	R	I	2	1	0	0	0	0	0	1	1	0	2	0	0	0	0	0	0	0	1	0	0	0	8	0	899.49774	NbL02g14360.1;NbL19g00820.1	NbL02g14360.1	108	115	yes	no	2;3	0.020475	114.54					By matching	By MS/MS	By matching
AGLYDEIVR	APDNGLTRKFVIWIKAGLYDEIVRVPFEKK	FVIWIKAGLYDEIVRVPFEKKNVVFLGDGM	K	A	G	V	R	V	1	1	0	1	0	0	1	1	0	1	1	0	0	0	0	0	0	0	1	1	0	0	9	0	1034.5397	NbL05g19090.1;NbL10g06000.1;NbL05g19120.1	NbL05g19120.1	307	315	no	no	2	0.024289	101.43
AGLYVNLR	EGRYDLVKFIKLVQKAGLYVNLRIGPYVCA	FIKLVQKAGLYVNLRIGPYVCAEWNFGGFP	K	A	G	L	R	I	1	1	1	0	0	0	0	1	0	0	2	0	0	0	0	0	0	0	1	1	0	0	8	0	904.51305	NbL16g02270.1	NbL16g02270.1	106	113	yes	yes	2	0.014805	124.89							By MS/MS
AGMDVNCGDYLR	KYAKTPEDAAAFALKAGMDVNCGDYLRKYT	ALKAGMDVNCGDYLRKYTKSAIMQKKVSEA	K	A	G	L	R	K	1	1	1	2	1	0	0	2	0	0	1	0	1	0	0	0	0	0	1	1	0	0	12	0	1369.5755	NbL04g10020.1	NbL04g10020.1	336	347	yes	yes	2	1.0808E-16	253.71						By matching
AGMDVNCGDYLRK	KYAKTPEDAAAFALKAGMDVNCGDYLRKYT	LKAGMDVNCGDYLRKYTKSAIMQKKVSEAH	K	A	G	R	K	Y	1	1	1	2	1	0	0	2	0	0	1	1	1	0	0	0	0	0	1	1	0	0	13	1	1497.6704	NbL04g10020.1	NbL04g10020.1	336	348	yes	yes	3	0.025092	74.78
AGMIFYR	DLVTTTTHKSLRGPRAGMIFYRKGPKPPKK	HKSLRGPRAGMIFYRKGPKPPKKGQPEDAV	R	A	G	Y	R	K	1	1	0	0	0	0	0	1	0	1	0	0	1	1	0	0	0	0	1	0	0	0	7	0	856.42654	NbL10g12770.1;NbL12g12320.1;NbL06g01920.1	NbL12g12320.1	274	280	no	no	2	0.031826	109.88	By MS/MS	By matching		By matching	By matching	By matching	By matching
AGMIGFSK	GVTGNPGQANYCASKAGMIGFSKSLAQEIA	ANYCASKAGMIGFSKSLAQEIATRNVTVNC	K	A	G	S	K	S	1	0	0	0	0	0	0	2	0	1	0	1	1	1	0	1	0	0	0	0	0	0	8	0	809.41056	tr|A9CJH7|A9CJH7_AGRFC	tr|A9CJH7|A9CJH7_AGRFC	157	164	yes	yes	2	0.0074369	134.06
AGMIPLQMELGGK	ISFTGGDTGVAISKKAGMIPLQMELGGKDA	KKAGMIPLQMELGGKDACIVLEDADLDLAA	K	A	G	G	K	D	1	0	0	0	0	1	1	3	0	1	2	1	2	0	1	0	0	0	0	0	0	0	13	0	1343.6941	NbL13g01480.1	NbL13g01480.1	256	268	yes	yes	2	4.2385E-05	201.09		By matching	By MS/MS	By MS/MS		By matching	By matching
AGMIPSR	GPVIEAGGIFAYARKAGMIPSRDA______	GIFAYARKAGMIPSRDA_____________	K	A	G	S	R	D	1	1	0	0	0	0	0	1	0	1	0	0	1	0	1	1	0	0	0	0	0	0	7	0	730.37959	NbL08g14180.1;NbL13g07270.1	NbL08g14180.1	250	256	no	no	2	0.049527	97.071
AGMNVAR	GPASRSVPMIEKLLRAGMNVARFNFSHGTH	PMIEKLLRAGMNVARFNFSHGTHEYHQETL	R	A	G	A	R	F	2	1	1	0	0	0	0	1	0	0	0	0	1	0	0	0	0	0	0	1	0	0	7	0	717.35919	NbL04g03480.1;NbL04g06030.1;NbL14g15880.1;NbL06g18990.1;NbL16g24360.1	NbL04g06030.1	44	50	no	no	2	0.015111	156.93			By matching	By MS/MS
AGMSVAR	GPKSRSVEIISSCLKAGMSVARFDFSWGDA	EIISSCLKAGMSVARFDFSWGDAEFHQETL	K	A	G	A	R	F	2	1	0	0	0	0	0	1	0	0	0	0	1	0	0	1	0	0	0	1	0	0	7	0	690.34829	NbL08g15350.1;NbL09g19470.1;NbL13g23800.1;NbL18g03090.1	NbL13g23800.1	52	58	no	no	2	0.011108	153.61				By MS/MS
AGMSYFHETIWK	DEIRRTPPTPQDEMRAGMSYFHETIWKGVP	EMRAGMSYFHETIWKGVPKFLRRVDTALKN	R	A	G	W	K	G	1	0	0	0	0	0	1	1	1	1	0	1	1	1	0	1	1	1	1	0	0	0	12	0	1468.6809	NbL04g19240.1;NbL16g16970.1;NbL09g02010.1;NbL15g21470.1;NbL15g23300.1;NbL05g17110.1	NbL09g02010.1	239	250	no	no	2;3	2.4595E-05	213.8		By matching	By MS/MS	By MS/MS	By MS/MS	By MS/MS	By matching
AGMTCEFK	VLFEAGQAGPPFLERAGMTCEFKAYPGLAH	GPPFLERAGMTCEFKAYPGLAHSINNEELK	R	A	G	F	K	A	1	0	0	0	1	0	1	1	0	0	0	1	1	1	0	0	1	0	0	0	0	0	8	0	942.39392	NbL13g27280.1;NbL18g01740.1	NbL18g01740.1	222	229	no	no	2	0.0056413	143.11
AGMTHIVR	DPSKPCKLTAFLGYKAGMTHIVRDVEKPGS	TAFLGYKAGMTHIVRDVEKPGSKLHKKETC	K	A	G	V	R	D	1	1	0	0	0	0	0	1	1	1	0	0	1	0	0	0	1	0	0	1	0	0	8	0	883.46981	NbL01g13380.1;NbL01g14180.1;NbL11g11260.1;NbL11g11950.1;NbL15g17660.1	NbL01g14180.1	51	58	no	no	2;3	0.0096711	139.31
AGMVNLALMDK	PVGSGLSPNGIGLTRAGMVNLALMDKVLNV	GLTRAGMVNLALMDKVLNVNEEKKTVTVQA	R	A	G	D	K	V	2	0	1	1	0	0	0	1	0	0	2	1	2	0	0	0	0	0	0	1	0	0	11	0	1161.5886	NbL09g22150.1;NbL15g16410.1	NbL15g16410.1	191	201	no	no	2	0.00019669	170.47
AGNAIEELYGSPQDIEGVVR	TDANFRQKILSNIARAGNAIEELYGSPQDI	EELYGSPQDIEGVVRDGKIYVVQTRPQM__	R	A	G	V	R	D	2	1	1	1	0	1	3	3	0	2	1	0	0	0	1	1	0	0	1	2	0	0	20	0	2116.0437	NbL08g09520.1	NbL08g09520.1	1463	1482	yes	yes	2;3	5.53E-72	290.38
AGNASLEEVVMALK	GARQVEVTINGIGERAGNASLEEVVMALKC	RAGNASLEEVVMALKCRGEQVLGGLYTGIN	R	A	G	L	K	C	3	0	1	0	0	0	2	1	0	0	2	1	1	0	0	1	0	0	0	2	0	0	14	0	1430.7439	NbL03g02340.1;NbL09g00510.1;NbL19g13190.1	NbL09g00510.1	305	318	no	no	2	2.1647000000000002E-77	312.69		By MS/MS	By matching	By matching
AGNAVSLIR	WQIKALCKVIPRQIKAGNAVSLIRQTVEEL	IPRQIKAGNAVSLIRQTVEELISKCREIVE	K	A	G	I	R	Q	2	1	1	0	0	0	0	1	0	1	1	0	0	0	0	1	0	0	0	1	0	0	9	0	899.51886	NbL08g15440.1	NbL08g15440.1	276	284	yes	yes	2	0.0014835	151.44
AGNDTEVLWNDAR	QWLTDEKARDQFVIRAGNDTEVLWNDARQL	IRAGNDTEVLWNDARQLKPELVYKRSFWTE	R	A	G	A	R	Q	2	1	2	2	0	0	1	1	0	0	1	0	0	0	0	0	1	1	0	1	0	0	13	0	1459.6692	NbL14g05790.1;NbL01g16230.1	NbL14g05790.1	189	201	yes	no	2	1.3882000000000002E-57	294.49					By matching	By MS/MS	By MS/MS
AGNGDDLFSR	FTQVEGRVLPAPKLKAGNGDDLFSRNGRWN	APKLKAGNGDDLFSRNGRWNFNNKRFFDPA	K	A	G	S	R	N	1	1	1	2	0	0	0	2	0	0	1	0	0	1	0	1	0	0	0	0	0	0	10	0	1050.473	NbL09g11050.1	NbL09g11050.1	468	477	yes	yes	2	0.00052015	163.16				By matching	By MS/MS	By MS/MS	By MS/MS
AGNGVFVDIIDGDVFK	______________________________	GNGVFVDIIDGDVFKYYSEGEWKKSASGKS	M	A	G	F	K	Y	1	0	1	3	0	0	0	3	0	2	0	1	0	2	0	0	0	0	0	3	0	0	16	0	1664.841	NbL13g01480.1	NbL13g01480.1	2	17	yes	yes	2	1.6988E-13	225.33
AGNLEVKPLQSYFN	MAGAEAAALAIKALKAGNLEVKPLQSYFN_	KAGNLEVKPLQSYFN_______________	K	A	G	F	N	-	1	0	2	0	0	1	1	1	0	0	2	1	0	1	1	1	0	0	1	1	0	0	14	1	1578.8042	sp|Q8UDE9|CARB_AGRFC	sp|Q8UDE9|CARB_AGRFC	1149	1162	yes	yes	2	0.018741	136.81
AGNLFIVPR	VVGPDGKRVLETHIKAGNLFIVPRFFVVSK	LETHIKAGNLFIVPRFFVVSKIGDPDGMDW	K	A	G	P	R	F	1	1	1	0	0	0	0	1	0	1	1	0	0	1	1	0	0	0	0	1	0	0	9	0	985.5709	NbL00g00360.1;NbL08g02820.1	NbL00g00360.1	275	283	yes	no	2	0.00036394	178.08
AGNLLLAWMEDAGLK	NDYLERTFQSPASIKAGNLLLAWMEDAGLK	AGNLLLAWMEDAGLKTWVDQMGNVHGRAEG	K	A	G	L	K	T	3	0	1	1	0	0	1	2	0	0	4	1	1	0	0	0	0	1	0	0	0	0	15	0	1600.8283	NbL12g08980.1	NbL12g08980.1	100	114	yes	yes	2	0.00020414	151.7
AGNLSSASNFAR	HLRLALQNAMSICYKAGNLSSASNFARRLL	CYKAGNLSSASNFARRLLETNPTNESQART	K	A	G	A	R	R	3	1	2	0	0	0	0	1	0	0	1	0	0	1	0	3	0	0	0	0	0	0	12	0	1193.5789	NbL17g14280.1;NbL07g07370.1	NbL17g14280.1	1109	1120	yes	no	2	0.0014789	128.03
AGNPYALSR	LIVANAGDCRTILCRAGNPYALSRDHVASC	RTILCRAGNPYALSRDHVASCHEERERIIR	R	A	G	S	R	D	2	1	1	0	0	0	0	1	0	0	1	0	0	0	1	1	0	0	1	0	0	0	9	0	947.48248	NbL16g24290.1	NbL16g24290.1	514	522	yes	yes	2	0.0022246	145.16							By MS/MS
AGNSPYTPGTGDR	LKPFSLSSVRFRVNRAGNSPYTPGTGDRVP	NRAGNSPYTPGTGDRVPTEMAPLFPGCDYE	R	A	G	D	R	V	1	1	1	1	0	0	0	3	0	0	0	0	0	0	2	1	2	0	1	0	0	0	13	0	1291.5793	NbL10g09530.1;NbL10g09540.1	NbL10g09530.1	111	123	yes	no	2	0.00012115	194.48
AGNVAPEEVLHIGDSMR	VEKPDPRLFEIALKRAGNVAPEEVLHIGDS	NVAPEEVLHIGDSMRKDYLPARSVGMHALL	R	A	G	M	R	K	2	1	1	1	0	0	2	2	1	1	1	0	1	0	1	1	0	0	0	2	0	0	17	0	1793.873	NbL15g15540.1	NbL15g15540.1	185	201	yes	yes	3	0.017044	68.978
AGNVEMVEVIYDK	PFSADSAALAELFERAGNVEMVEVIYDKLT	ERAGNVEMVEVIYDKLTGRSRGFGFVTMSS	R	A	G	D	K	L	1	0	1	1	0	0	2	1	0	1	0	1	1	0	0	0	0	0	1	3	0	0	13	0	1465.7123	NbL05g03930.1;NbL15g24670.1;NbL14g10150.1;NbL15g02160.1	NbL15g24670.1	156	168	no	no	2	5.5195E-128	355.39		By matching		By matching			By matching
AGNVEMVEVIYDKLTGR	PFSADSAALAELFERAGNVEMVEVIYDKLT	NVEMVEVIYDKLTGRSRGFGFVTMSSKEEV	R	A	G	G	R	S	1	1	1	1	0	0	2	2	0	1	1	1	1	0	0	0	1	0	1	3	0	0	17	1	1892.9666	NbL05g03930.1;NbL15g24670.1;NbL14g10150.1;NbL15g02160.1	NbL15g24670.1	156	172	no	no	3	7.2982E-07	166.04
AGNVQPYTFILPPTWK	FVLFKATPKDTPALRAGNVQPYTFILPPTW	GNVQPYTFILPPTWKQTRVANILSGNYCQP	R	A	G	W	K	Q	1	0	1	0	0	1	0	1	0	1	1	1	0	1	3	0	2	1	1	1	0	0	16	0	1830.9669	NbL16g07840.1	NbL16g07840.1	97	112	yes	yes	2;3	0.0001091	186.17
AGPASEEFAEYIK	LKPGGKVLISDYCKKAGPASEEFAEYIKQR	KKAGPASEEFAEYIKQRGYDLHDVEAYGQM	K	A	G	I	K	Q	3	0	0	0	0	0	3	1	0	1	0	1	0	1	1	1	0	0	1	0	0	0	13	0	1410.6667	NbL16g04140.1	NbL16g04140.1	394	406	yes	yes	2	1.1016E-44	300.33				By matching
AGPAVLLLPADLLR	DDYIDAAFTAASSGRAGPAVLLLPADLLRS	RAGPAVLLLPADLLRSVSTTPSRRRTNNLG	R	A	G	L	R	S	3	1	0	1	0	0	0	1	0	0	5	0	0	0	2	0	0	0	0	1	0	0	14	0	1417.8657	tr|A9CLM7|A9CLM7_AGRFC	tr|A9CLM7|A9CLM7_AGRFC	155	168	yes	yes	2	0.012481	98.249
AGPGAAISPSELAAQLSTK	LKSALELDLLELMAKAGPGAAISPSELAAQ	AAISPSELAAQLSTKNPEAPVMLDRMLRLL	K	A	G	T	K	N	5	0	0	0	0	1	1	2	0	1	2	1	0	0	2	3	1	0	0	0	0	0	19	0	1767.9367	NbL13g13820.1	NbL13g13820.1	51	69	yes	yes	2;3	1.4051000000000002E-25	225.09				By matching	By matching	By MS/MS	By MS/MS
AGPGAAISPTELAAQLSTQNPEAPVMLDR	LKSALELDLLELMAKAGPGAAISPTELAAQ	QLSTQNPEAPVMLDRMLRLLATYSVLNCTL	K	A	G	D	R	M	6	1	1	1	0	2	2	2	0	1	3	0	1	0	4	2	2	0	0	1	0	0	29	0	2904.4651	NbL03g13770.1	NbL03g13770.1	51	79	yes	yes	3	3.2926999999999998E-40	169.91							By MS/MS
AGPGAQAAPSGFR	RNYDEILAQSRAMRKAGPGAQAAPSGFR__	RKAGPGAQAAPSGFR_______________	K	A	G	F	R	-	4	1	0	0	0	1	0	3	0	0	0	0	0	1	2	1	0	0	0	0	0	0	13	0	1185.5891	NbL07g08090.1;NbL17g13670.1	NbL07g08090.1	373	385	no	no	2	0.00019121	157.97
AGPGFFGTK	MTVMGEDAGKELLSRAGPGFFGTK______	KELLSRAGPGFFGTK_______________	R	A	G	T	K	-	1	0	0	0	0	0	0	3	0	0	0	1	0	2	1	0	1	0	0	0	0	0	9	0	880.4443	NbL09g03050.1	NbL09g03050.1	363	371	yes	yes	2	0.0035368	136.75
AGPGPIGAPSIGVTR	VLDQLGLGSSVGGRRAGPGPIGAPSIGVTR	AGPGPIGAPSIGVTRFLLPASECEYTLNSL	R	A	G	T	R	F	2	1	0	0	0	0	0	4	0	2	0	0	0	0	3	1	1	0	0	1	0	0	15	0	1348.7463	NbL12g12390.1	NbL12g12390.1	224	238	yes	yes	2	0.0013252	119.45						By matching	By matching
AGPGPVGAPSIGVTR	VLDQLGLGSSVGGRRAGPGPVGAPSIGVTR	AGPGPVGAPSIGVTRFLLPASECEYTLNSL	R	A	G	T	R	F	2	1	0	0	0	0	0	4	0	1	0	0	0	0	3	1	1	0	0	2	0	0	15	0	1334.7306	NbL10g12800.1	NbL10g12800.1	224	238	yes	yes	2	0.0032746	111.52						By MS/MS	By MS/MS
AGPHAAVVR	ERLEILSMADDAVERAGPHAAVVRQNPPSP	DDAVERAGPHAAVVRQNPPSPGDPTAIFL_	R	A	G	V	R	Q	3	1	0	0	0	0	0	1	1	0	0	0	0	0	1	0	0	0	0	2	0	0	9	0	876.49298	NbL05g01240.1;NbL12g09700.1;NbL19g19470.1	NbL12g09700.1	1058	1066	no	no	2	0.024684	101.21
AGPQLLEPIMK	FQLAARGAFREGMRKAGPQLLEPIMKVEVV	GMRKAGPQLLEPIMKVEVVTPEEHLGDVIG	K	A	G	M	K	V	1	0	0	0	0	1	1	1	0	1	2	1	1	0	2	0	0	0	0	0	0	0	11	0	1195.6635	NbL10g15310.1;NbL15g09510.1	NbL10g15310.1	684	694	no	no	2	0.00013936	174.86			By matching			By MS/MS	By MS/MS
AGPSIDYIR	VAEVFTVVTKDFAEKAGPSIDYIRKRQWDN	KDFAEKAGPSIDYIRKRQWDNATVAGVLAW	K	A	G	I	R	K	1	1	0	1	0	0	0	1	0	2	0	0	0	0	1	1	0	0	1	0	0	0	9	0	990.51345	tr|A9CJS1|A9CJS1_AGRFC	tr|A9CJS1|A9CJS1_AGRFC	274	282	yes	yes	2	0.0022246	145.16							By matching
AGQAAFGNMCR	AVSRIPRVSGGGTHRAGQAAFGNMCRGGRM	GTHRAGQAAFGNMCRGGRMFAPTKIWRRWH	R	A	G	C	R	G	3	1	1	0	1	1	0	2	0	0	0	0	1	1	0	0	0	0	0	0	0	0	11	0	1181.507	NbL05g04470.1;NbL08g15890.1;NbL15g02020.1;NbL14g10020.1;NbL15g25240.1;NbL16g21800.1	NbL08g15890.1	91	101	no	no	2	1.1343E-06	219.25
AGQDYLDNELR	EKVWGKTASKIYGPKAGQDYLDNELRFSLL	YGPKAGQDYLDNELRFSLLCQAALEAPRVL	K	A	G	L	R	F	1	1	1	2	0	1	1	1	0	0	2	0	0	0	0	0	0	0	1	0	0	0	11	0	1292.5997	NbL17g27030.1;NbL10g24580.1	NbL17g27030.1	192	202	yes	no	2	0.00012858	201.61
AGQEEVAEDWLEK	GLRYKYGLFKQIITKAGQEEVAEDWLEKFS	TKAGQEEVAEDWLEKFSPWEVVRHDVVFPV	K	A	G	E	K	F	2	0	0	1	0	1	4	1	0	0	1	1	0	0	0	0	0	1	0	1	0	0	13	0	1502.6889	NbL05g07750.1;NbL19g21130.1	NbL05g07750.1	216	228	no	no	2;3	3.3965000000000004E-127	345.85		By matching	By matching	By MS/MS	By matching	By MS/MS	By matching
AGQEHHYAVQVK	______________________________	______________________________	M	A	G	V	K	W	2	0	0	0	0	2	1	1	2	0	0	1	0	0	0	0	0	0	1	2	0	0	12	0	1365.6789	tr|Q7D059|Q7D059_AGRFC	tr|Q7D059|Q7D059_AGRFC	2	13	yes	yes	3	0.015094	78.513
AGQESHAAITDFDR	HHRTEMNKKVYKLGKAGQESHAAITDFDRT	KAGQESHAAITDFDRTEKEITPMGGFPHYG	K	A	G	D	R	T	3	1	0	2	0	1	1	1	1	1	0	0	0	1	0	1	1	0	0	0	0	0	14	0	1516.6906	NbL01g14180.1;NbL11g11260.1;NbL15g17660.1	NbL01g14180.1	291	304	no	no	2;3	7.478300000000001E-62	295.26						By matching	By matching
AGQESHAAITDFDRTEK	HHRTEMNKKVYKLGKAGQESHAAITDFDRT	QESHAAITDFDRTEKEITPMGGFPHYGVVK	K	A	G	E	K	E	3	1	0	2	0	1	2	1	1	1	0	1	0	1	0	1	2	0	0	0	0	0	17	1	1874.8759	NbL01g14180.1;NbL11g11260.1;NbL15g17660.1	NbL01g14180.1	291	307	no	no	3	1.1799E-05	151.49
AGQESHSAITDFDR	HHRTELNKKVYRLGKAGQESHSAITDFDRT	KAGQESHSAITDFDRTEKDITPMGGFPHYG	K	A	G	D	R	T	2	1	0	2	0	1	1	1	1	1	0	0	0	1	0	2	1	0	0	0	0	0	14	0	1532.6855	NbL01g13380.1	NbL01g13380.1	291	304	yes	yes	2;3	4.6952E-20	269.44
AGQESHSAITEFDR	HHRTELNKKVYRLGKAGQESHSAITEFDRT	KAGQESHSAITEFDRTEKDITPMGGFPHYG	K	A	G	D	R	T	2	1	0	1	0	1	2	1	1	1	0	0	0	1	0	2	1	0	0	0	0	0	14	0	1546.7012	NbL11g11950.1	NbL11g11950.1	291	304	yes	yes	2;3	1.2054E-05	182.23		By matching
AGQFDIIATVAGGGLSGQAGAVR	VLQMILQQPLVAAARAGQFDIIATVAGGGL	TVAGGGLSGQAGAVRHGVSKALTYFEPGLR	R	A	G	V	R	H	5	1	0	1	0	2	0	6	0	2	1	0	0	1	0	1	1	0	0	2	0	0	23	0	2115.1073	sp|Q8UFZ8|RS9_AGRFC	sp|Q8UFZ8|RS9_AGRFC	83	105	yes	yes	2	0.049604	98.165
AGQLDAIK	WENRSIRDHDRPLSRAGQLDAIKVSQKLLK	HDRPLSRAGQLDAIKVSQKLLKLGWIPELI	R	A	G	I	K	V	2	0	0	1	0	1	0	1	0	1	1	1	0	0	0	0	0	0	0	0	0	0	8	0	814.45487	NbL14g14480.1	NbL14g14480.1	89	96	yes	yes	2	0.0011971	176.09		By matching
AGQLHLVEEM				A	G	E	M		1	0	0	0	0	1	2	1	1	0	2	0	1	0	0	0	0	0	0	1	0	0	10	0	1125.5488		REV__NbL01g15650.1			yes	yes	2	0.0062766	109.01
AGQLTALDFVEGVIK	LGAGIGRFTGDLAEKAGQLTALDFVEGVIK	AGQLTALDFVEGVIKKNESINGHHKNVKFM	K	A	G	I	K	K	2	0	0	1	0	1	1	2	0	1	2	1	0	1	0	0	1	0	0	2	0	0	15	0	1559.8559	NbL16g04140.1	NbL16g04140.1	80	94	yes	yes	2	1.6270999999999998E-50	292.39
AGQPHAEVFALR	IVKNGEIVGEGYHPKAGQPHAEVFALRDAG	HPKAGQPHAEVFALRDAGDLAENATAYVTL	K	A	G	L	R	D	3	1	0	0	0	1	1	1	1	0	1	0	0	1	1	0	0	0	0	1	0	0	12	0	1294.6782	NbL01g06800.1	NbL01g06800.1	133	144	yes	yes	3	0.00206	140.14							By MS/MS
AGQSIESVFPHLITQNLPSLVAVK	NHPHFQITLMTADRKAGQSIESVFPHLITQ	PHLITQNLPSLVAVKDADFSAVDAVFCCLP	K	A	G	V	K	D	2	0	1	0	0	2	1	1	1	2	3	1	0	1	2	3	1	0	0	3	0	0	24	0	2547.4061	NbL11g09670.1	NbL11g09670.1	98	121	yes	yes	3	5.4587E-08	121.48
AGQTFTIEPMINAGVWR	NIPHYSRNKAVGVMKAGQTFTIEPMINAGV	QTFTIEPMINAGVWRDRMWPDGWTAVTADG	K	A	G	W	R	D	2	1	1	0	0	1	1	2	0	2	0	0	1	1	1	0	2	1	0	1	0	0	17	0	1889.9458	NbL01g05350.1;NbL17g21170.1	NbL01g05350.1	329	345	yes	no	2	0.0018949	113.07
AGQTIATAIHDFEGDQTYSEK	AAVGYTVHAVCPGKKAGQTIATAIHDFEGD	TAIHDFEGDQTYSEKRGHNFALNATFADIK	K	A	G	E	K	R	3	0	0	2	0	2	2	2	1	2	0	1	0	1	0	1	3	0	1	0	0	0	21	0	2281.0499	tr|A9CGN7|A9CGN7_AGRFC	tr|A9CGN7|A9CGN7_AGRFC	35	55	yes	yes	3	2.4546E-05	113.47
AGQVEQQEPR	DHKNGKRRNSFGSAKAGQVEQQEPRDSGSS	FGSAKAGQVEQQEPRDSGSSSSLPSYMQAT	K	A	G	P	R	D	1	1	0	0	0	3	2	1	0	0	0	0	0	0	1	0	0	0	0	1	0	0	10	0	1140.5523	NbL17g24960.1;NbL04g14150.1	NbL17g24960.1	801	810	yes	no	2	0.00090126	144.65
AGQVSVDSVSTR	CDDGWWSVFKAVLPKAGQVSVDSVSTRRVT	LPKAGQVSVDSVSTRRVTPPGLHAFTPAVS	K	A	G	T	R	R	1	1	0	1	0	1	0	1	0	0	0	0	0	0	0	3	1	0	0	3	0	0	12	0	1204.6048	NbL04g07980.1	NbL04g07980.1	330	341	yes	yes	2	7.8458E-55	294.01						By MS/MS	By MS/MS
AGQYLQLR	IDVSDSPDLAASHTKAGQYLQLRIPDVENP	LAASHTKAGQYLQLRIPDVENPAFLAIASP	K	A	G	L	R	I	1	1	0	0	0	2	0	1	0	0	2	0	0	0	0	0	0	0	1	0	0	0	8	0	947.51886	NbL08g14800.1;NbL18g00530.1	NbL18g00530.1	105	112	no	no	2	0.0010355	179.16		By matching				By matching
AGQYNTFIK	PAPTGPIDIFAILKKAGQYNTFIKFLNETQ	FAILKKAGQYNTFIKFLNETQVGMQINNQV	K	A	G	I	K	F	1	0	1	0	0	1	0	1	0	1	0	1	0	1	0	0	1	0	1	0	0	0	9	0	1040.5291	NbL15g23630.1;NbL04g19520.1	NbL04g19520.1	96	104	no	no	2	3.498E-06	204.27
AGRPIPIPNSGLQITQLGHVK	LNYNPVEEWFFHRLKAGRPIPIPNSGLQIT	IPNSGLQITQLGHVKDLATAFIKVLGNEKA	K	A	G	V	K	D	1	1	1	0	0	2	0	3	1	3	2	1	0	0	3	1	1	0	0	1	0	0	21	1	2195.2539	NbL09g01110.1;NbL16g03830.1	NbL09g01110.1	231	251	no	no	2;3;4	7.6912E-41	235.37				By matching	By matching	By matching	By matching
AGRPIPIPNSGLQITQLGHVKDLATAFIK	LNYNPVEEWFFHRLKAGRPIPIPNSGLQIT	TQLGHVKDLATAFIKVLGNEKASKQVFNIS	K	A	G	I	K	V	3	1	1	1	0	2	0	3	1	4	3	2	0	1	3	1	2	0	0	1	0	0	29	2	3054.7342	NbL09g01110.1	NbL09g01110.1	231	259	yes	yes	3;4;5	5.7894E-45	189.52
AGRPIPIPNSGLQITQLGHVKDLATAFIQVLGNEK	LNYNPVEEWFFHRLKAGRPIPIPNSGLQIT	KDLATAFIQVLGNEKASKQVFNISGEKYVT	K	A	G	E	K	A	3	1	2	1	0	3	1	4	1	4	4	2	0	1	3	1	2	0	0	2	0	0	35	2	3695.0523	NbL16g03830.1	NbL16g03830.1	231	265	yes	yes	4	7.948399999999999E-19	114.13
AGSAASLSSLLNR	VDQWALNIFTEEIIRAGSAASLSSLLNRLD	IRAGSAASLSSLLNRLDPVLRETANLGSWQ	R	A	G	N	R	L	3	1	1	0	0	0	0	1	0	0	3	0	0	0	0	4	0	0	0	0	0	0	13	0	1245.6677	NbL08g09520.1	NbL08g09520.1	1013	1025	yes	yes	2	1.4949E-24	308.92	By matching	By MS/MS		By MS/MS
AGSANPSPPIGPALGQR	______________________________	SANPSPPIGPALGQRGINIMEFCKAFNAAT	K	A	G	Q	R	G	3	1	1	0	0	1	0	3	0	1	1	0	0	0	4	2	0	0	0	0	0	0	17	0	1588.8322	sp|Q8UE04|RL11_AGRFC	sp|Q8UE04|RL11_AGRFC	15	31	yes	yes	2	1.8861E-18	219.89
AGSCLWITNR	LVVKGAFELIRDESKAGSCLWITNRRGLEY	RDESKAGSCLWITNRRGLEYWPTPAEEEKY	K	A	G	N	R	R	1	1	1	0	1	0	0	1	0	1	1	0	0	0	0	1	1	1	0	0	0	0	10	0	1176.571	NbL01g02850.1;NbL11g09310.1	NbL01g02850.1	239	248	no	no	2	0.00025919	173.37
AGSDGQNLDWIK	EILTRHLTSAAFASKAGSDGQNLDWIKISP	ASKAGSDGQNLDWIKISPEVSEALKTGSPI	K	A	G	I	K	I	1	0	1	2	0	1	0	2	0	1	1	1	0	0	0	1	0	1	0	0	0	0	12	0	1302.6204	NbL14g12130.1	NbL14g12130.1	25	36	yes	yes	2	3.8951E-05	211.64
AGSEVLGHAGK	GGTVIREEVGLSLDRAGSEVLGHAGKVVLS	SLDRAGSEVLGHAGKVVLSKDSTTIVGDGS	R	A	G	G	K	V	2	0	0	0	0	0	1	3	1	0	1	1	0	0	0	1	0	0	0	1	0	0	11	0	1024.5302	NbL03g23160.1;NbL13g20460.1	NbL03g23160.1	371	381	no	no	2;3	3.5224E-05	210.6	By matching		By matching	By MS/MS
AGSGSGNQDGSSGAGSEAGSYAGSR	NGGAGSEAGSYAGSRAGSGSGNQDGSSGAG	SSGAGSEAGSYAGSRAGSGSGN________	R	A	G	S	R	A	4	1	1	1	0	1	1	8	0	0	0	0	0	0	0	7	0	0	1	0	0	0	25	0	2172.8904	NbL10g00070.1	NbL10g00070.1	103	127	yes	yes	2	3.4E-12	126.19
AGSGSSEFDPESVISYK	______________________________	SGSSEFDPESVISYKFPETLYTYTERDAAI	M	A	G	Y	K	F	1	0	0	1	0	0	2	2	0	1	0	1	0	1	1	5	0	0	1	1	0	0	17	0	1758.7948	NbL04g13360.1	NbL04g13360.1	2	18	yes	yes	2	5.4195E-05	174.05
AGSGSSTLLESGNVLPIK	DLPFFYSTIFPLQIRAGSGSSTLLESGNVL	GSSTLLESGNVLPIKIHRDEETGKILNLVF	R	A	G	I	K	I	1	0	1	0	0	0	1	3	0	1	3	1	0	0	1	4	1	0	0	1	0	0	18	0	1728.9258	NbL07g02470.1;NbL12g18350.1	NbL07g02470.1	113	130	yes	no	2	8.4364E-17	251.91
AGSGVATLGLPDSPGVPK	FEGCYHGHADPFLVKAGSGVATLGLPDSPG	GVATLGLPDSPGVPKAATTDTLTAPYNDIS	K	A	G	P	K	A	2	0	0	1	0	0	0	4	0	0	2	1	0	0	3	2	1	0	0	2	0	0	18	0	1621.8675	NbL04g03230.1;NbL14g11940.1;NbL14g16110.1	NbL14g11940.1	205	222	no	no	2;3	1.122E-07	211.26		By matching		By MS/MS	By MS/MS	By MS/MS	By MS/MS
AGSKIEEANIYK	LRNYVTGNTVEKTFRAGSKIEEANIYKETK	TFRAGSKIEEANIYKETKQFTYKDGAQFVF	R	A	G	Y	K	E	2	0	1	0	0	0	2	1	0	2	0	2	0	0	0	1	0	0	1	0	0	0	12	1	1321.6878	NbL15g00210.1	NbL15g00210.1	106	117	yes	yes	2;3	0.00014035	194.48
AGSKIEEANIYKETK	LRNYVTGNTVEKTFRAGSKIEEANIYKETK	AGSKIEEANIYKETKQFTYKDGAQFVFMDL	R	A	G	T	K	Q	2	0	1	0	0	0	3	1	0	2	0	3	0	0	0	1	1	0	1	0	0	0	15	2	1679.873	NbL15g00210.1	NbL15g00210.1	106	120	yes	yes	3	2.2741E-05	214.89
AGSLVVVDFYR	KTDEEFFIILEKAKKAGSLVVVDFYRTACG	KAKKAGSLVVVDFYRTACGSCKYIEQGFAK	K	A	G	Y	R	T	1	1	0	1	0	0	0	1	0	0	1	0	0	1	0	1	0	0	1	3	0	0	11	0	1224.6503	NbL04g16340.1	NbL04g16340.1	114	124	yes	yes	2	0.0016136	145.9
AGSLYPNSGR	PLRRPSPETAMTDAKAGSLYPNSGRAILEA	MTDAKAGSLYPNSGRAILEARARGFDNALM	K	A	G	G	R	A	1	1	1	0	0	0	0	2	0	0	1	0	0	0	1	2	0	0	1	0	0	0	10	0	1020.4989	tr|Q7D0H2|Q7D0H2_AGRFC	tr|Q7D0H2|Q7D0H2_AGRFC	158	167	yes	yes	2	0.056885	83.647
AGSMDNGDGIAVGWLGHPIFR	YDYIGNNPAKGGLFRAGSMDNGDGIAVGWL	GDGIAVGWLGHPIFRDKEGRELFVRRMPTF	R	A	G	F	R	D	2	1	1	2	0	0	0	5	1	2	1	0	1	1	1	1	0	1	0	1	0	0	21	0	2169.0426	NbL15g08100.1;NbL00g00620.1;NbL00g00560.1	NbL15g08100.1	327	347	yes	no	3	4.8935E-35	218.83
AGSMPVFVLVDR	SCKSFESADISFKSKAGSMPVFVLVDRGDC	KSKAGSMPVFVLVDRGDCYFTLKAWNAQKA	K	A	G	D	R	G	1	1	0	1	0	0	0	1	0	0	1	0	1	1	1	1	0	0	0	3	0	0	12	0	1289.6802	NbL08g14990.1;NbL14g08640.1	NbL08g14990.1	86	97	no	no	2	0.00019252	172.56
AGSNIADINK	EAVARLKADKASTEKAGSNIADINKQIGAA	ASTEKAGSNIADINKQIGAAVGDLTRAKEN	K	A	G	N	K	Q	2	0	2	1	0	0	0	1	0	2	0	1	0	0	0	1	0	0	0	0	0	0	10	0	1001.5142	NbL07g14810.1	NbL07g14810.1	257	266	yes	yes	2	1.6939E-09	209.73	By MS/MS	By MS/MS	By matching
AGSNSILR	TKVYKNKALRTPFVKAGSNSILRLEIQDVA	LRTPFVKAGSNSILRLEIQDVAIEAIEFLI	K	A	G	L	R	L	1	1	1	0	0	0	0	1	0	1	1	0	0	0	0	2	0	0	0	0	0	0	8	0	816.44537	NbL08g09520.1;NbL18g09570.1	NbL08g09520.1	163	170	yes	no	2	0.011837	132.57	By MS/MS	By MS/MS
AGSSYAIVFGK	DLASSFTPQKMEFMKAGSSYAIVFGKKLQT	EFMKAGSSYAIVFGKKLQTFAAQTLGVEAT	K	A	G	G	K	K	2	0	0	0	0	0	0	2	0	1	0	1	0	1	0	2	0	0	1	1	0	0	11	0	1098.571	tr|Q7CVQ5|Q7CVQ5_AGRFC	tr|Q7CVQ5|Q7CVQ5_AGRFC	365	375	yes	yes	2	0.00060477	146.79					By matching
AGSTDSTSSLPAR	DDLQTLKEYRSDIERAGSTDSTSSLPARRD	ERAGSTDSTSSLPARRDLLQNYYKALCAVE	R	A	G	A	R	R	2	1	0	1	0	0	0	1	0	0	1	0	0	0	1	4	2	0	0	0	0	0	13	0	1248.5946	NbL16g08210.1	NbL16g08210.1	61	73	yes	yes	2	0.0038511	113.93
AGSTLPVFAVTPAHIEQGAIDPVALDWAK	APYQFIERPTPFSSKAGSTLPVFAVTPAHI	IEQGAIDPVALDWAKKAGFKAEAGAVLLVP	K	A	G	A	K	K	6	0	0	2	0	1	1	2	1	2	2	1	0	1	3	1	2	1	0	3	0	0	29	0	2973.56	tr|A9CKK0|A9CKK0_AGRFC	tr|A9CKK0|A9CKK0_AGRFC	17	45	yes	yes	3	0.00050291	88.573
AGSTVVDLTK	HCAYVYDGGVLQDGRAGSTVVDLTKLGKYK	LQDGRAGSTVVDLTKLGKYKILRPGSAKEE	R	A	G	T	K	L	1	0	0	1	0	0	0	1	0	0	1	1	0	0	0	1	2	0	0	2	0	0	10	0	989.53933	NbL10g03670.1;NbL07g01010.1;NbL16g02890.1	NbL10g03670.1	239	248	yes	no	2	0.039565	89.047
AGSVFDNILVCDEPDYAK	LKPIKYVGIEVWQVKAGSVFDNILVCDEPD	VFDNILVCDEPDYAKQVIQEVFANREAEKE	K	A	G	A	K	Q	2	0	1	3	1	0	1	1	0	1	1	1	0	1	1	1	0	0	1	2	0	0	18	0	2011.9197	NbL10g04730.1;NbL12g10910.1	NbL12g10910.1	338	355	no	no	2;3	3.7889E-92	307.43
AGSWPVIGELSPLGYK	IDVLRGVSAADRFVRAGSWPVIGELSPLGY	GSWPVIGELSPLGYKVGGKQVGIVGLGSIG	R	A	G	Y	K	V	1	0	0	0	0	0	1	3	0	1	2	1	0	0	2	2	0	1	1	1	0	0	16	0	1672.8825	NbL10g21580.1;NbL04g00680.1	NbL10g21580.1	154	169	yes	no	2	0.021851	67.749
AGTAIQQDLVNNPDLVATDATISFK	GRGPIQLTNRNNYEKAGTAIQQDLVNNPDL	NNPDLVATDATISFKTAIWFWMTAQDNKPS	K	A	G	F	K	T	4	0	2	3	0	2	0	1	0	2	2	1	0	1	1	1	3	0	0	2	0	0	25	0	2601.3286	NbL02g16530.1	NbL02g16530.1	136	160	yes	yes	3	0.014291	37.642
AGTASFTR	NKNAELTLLAGLLPKAGTASFTRQQVPLGL	LAGLLPKAGTASFTRQQVPLGLGHAVWCAR	K	A	G	T	R	Q	2	1	0	0	0	0	0	1	0	0	0	0	0	1	0	1	2	0	0	0	0	0	8	0	809.40317	tr|A9CFM8|A9CFM8_AGRFC	tr|A9CFM8|A9CFM8_AGRFC	100	107	yes	yes	2	0.04487	98.523
AGTDIEEGLSER	NGNDKCTVLYPASEKAGTDIEEGLSERGFE	SEKAGTDIEEGLSERGFEVTRLNTYTTAPV	K	A	G	E	R	G	1	1	0	1	0	0	3	2	0	1	1	0	0	0	0	1	1	0	0	0	0	0	12	0	1275.5943	NbL04g15990.1	NbL04g15990.1	185	196	yes	yes	2	7.5092E-14	220.82
AGTFEILER	WPLSRLDATVRAILRAGTFEILERKDVPVA	VRAILRAGTFEILERKDVPVAVIVTEYVEI	R	A	G	E	R	K	1	1	0	0	0	0	2	1	0	1	1	0	0	1	0	0	1	0	0	0	0	0	9	0	1034.5397	sp|Q8UG69|NUSB_AGRFC	sp|Q8UG69|NUSB_AGRFC	112	120	yes	yes	2	0.020452	104.2
AGTGGSDMADIPAEFSK	DVQYGNMEKGFNAQRAGTGGSDMADIPAEF	TGGSDMADIPAEFSKTPFTRGVVGMARSSD	R	A	G	S	K	T	3	0	0	2	0	0	1	3	0	1	0	1	1	1	1	2	1	0	0	0	0	0	17	0	1652.7352	tr|A9CIS3|A9CIS3_AGRFC	tr|A9CIS3|A9CIS3_AGRFC	96	112	yes	yes	2	5.9396E-15	203.87
AGTGIIAGGPMR	NGRHGAGKVLLRSAKAGTGIIAGGPMRAVF	SAKAGTGIIAGGPMRAVFETLGVHDVVAKS	K	A	G	M	R	A	2	1	0	0	0	0	0	4	0	2	0	0	1	0	1	0	1	0	0	0	0	0	12	0	1099.5808	sp|Q8UE35|RS5_AGRFC	sp|Q8UE35|RS5_AGRFC	113	124	yes	yes	2	0.00014287	189.38
AGTKEDFNNLPIGTGPFK	FASIVSKEYADTLEKAGTKEDFNNLPIGTG	KEDFNNLPIGTGPFKFVAYQKDAVIRYQKN	K	A	G	F	K	F	1	0	2	1	0	0	1	3	0	1	1	2	0	2	2	0	2	0	0	0	0	0	18	1	1904.9632	tr|A9CG31|A9CG31_AGRFC	tr|A9CG31|A9CG31_AGRFC	194	211	yes	yes	3	0.0084114	77.13
AGTLIDEADVAIIEK	LDDIDNPVTGENIVKAGTLIDEADVAIIEK	AGTLIDEADVAIIEKAGIQSVRIRSALTCE	K	A	G	E	K	A	3	0	0	2	0	0	2	1	0	3	1	1	0	0	0	0	1	0	0	1	0	0	15	0	1556.8298	sp|Q8UE09|RPOC_AGRFC	sp|Q8UE09|RPOC_AGRFC	857	871	yes	yes	2	3.1452E-18	219.43
AGTLSLR	PEDIYKKLLTARTFRAGTLSLRQLRFATVD	LLTARTFRAGTLSLRQLRFATVDLELHAKY	R	A	G	L	R	Q	1	1	0	0	0	0	0	1	0	0	2	0	0	0	0	1	1	0	0	0	0	0	7	0	716.41809	NbL02g13200.1	NbL02g13200.1	690	696	yes	yes	2	0.028001	133.47	By matching	By matching				By matching
AGTNEPIITK	VSDRNSSVVHIYDARAGTNEPIITKEIHLC	IYDARAGTNEPIITKEIHLCPIKVMKYNHV	R	A	G	T	K	E	1	0	1	0	0	0	1	1	0	2	0	1	0	0	1	0	2	0	0	0	0	0	10	0	1042.5659	NbL17g07340.1;NbL07g02320.1	NbL17g07340.1	186	195	yes	no	2	2.1972E-06	202.2
AGTPSPSGFVMNLQPSEAQAGFDIR	KAEGEVISVNMVFLKAGTPSPSGFVMNLQP	MNLQPSEAQAGFDIRVPPTADQASLEKRIA	K	A	G	I	R	V	3	1	1	1	0	2	1	3	0	1	1	0	1	2	3	3	1	0	0	1	0	0	25	0	2576.2329	NbL01g04850.1	NbL01g04850.1	304	328	yes	yes	2;3	1.0803E-34	181.75
AGTSGSVVPQAGFVTFDER	LHGPDIGATTVLLYKAGTSGSVVPQAGFVT	GSVVPQAGFVTFDERLKILREVQWESFSTD	K	A	G	E	R	L	2	1	0	1	0	1	1	3	0	0	0	0	0	2	1	2	2	0	0	3	0	0	19	0	1923.9327	NbL01g04860.1;NbL11g00050.1	NbL01g04860.1	526	544	yes	no	2	0.035345	70.272
AGTTLYIR	MSWSRSLIDIQQFQRAGTTLYIRVAYSELD	DIQQFQRAGTTLYIRVAYSELDHPREIRLV	R	A	G	I	R	V	1	1	0	0	0	0	0	1	0	1	1	0	0	0	0	0	2	0	1	0	0	0	8	0	893.49707	NbL17g12900.1;NbL07g08780.1	NbL17g12900.1	425	432	yes	no	2	0.021295	113.89							By matching
AGTVTTALGSR	VAPRSEVVDASSGKKAGTVTTALGSRGLGL	SGKKAGTVTTALGSRGLGLLRLDEAFKGSL	K	A	G	S	R	G	2	1	0	0	0	0	0	2	0	0	1	0	0	0	0	1	3	0	0	1	0	0	11	0	1032.5564	NbL10g15460.1	NbL10g15460.1	335	345	yes	yes	2	0.012172	104.42
AGTVTTNIPQAIEEFK	LGRILGPRGLMPNPKAGTVTTNIPQAIEEF	GTVTTNIPQAIEEFKKGKVEYRADKTGIVH	K	A	G	F	K	K	2	0	1	0	0	1	2	1	0	2	0	1	0	1	1	0	3	0	0	1	0	0	16	0	1717.8887	NbL01g18110.1;NbL14g08290.1	NbL14g08290.1	245	260	no	no	2;3	1.2125E-10	211.22
AGTVTTNIPQAIEEFKK	LGRILGPRGLMPNPKAGTVTTNIPQAIEEF	TVTTNIPQAIEEFKKGKVEYRADKTGIVHL	K	A	G	K	K	G	2	0	1	0	0	1	2	1	0	2	0	2	0	1	1	0	3	0	0	1	0	0	17	1	1845.9836	NbL01g18110.1;NbL14g08290.1	NbL14g08290.1	245	261	no	no	2;3	1.504E-13	231.52			By matching				By matching
AGTVWVNCYDVFDAGIPFGGYK	TKNIDTANTLTRGLRAGTVWVNCYDVFDAG	CYDVFDAGIPFGGYKMSGMGREKGIYSLSN	R	A	G	Y	K	M	2	0	1	2	1	0	0	4	0	1	0	1	0	2	1	0	1	1	2	3	0	0	22	0	2435.1256	NbL03g18170.1;NbL13g06590.1	NbL13g06590.1	483	504	no	no	2;3	6.3535E-58	258.96
AGVAAGMPVVGLGLR	PKHAFVFEDSISGIKAGVAAGMPVVGLGLR	AGVAAGMPVVGLGLRNPEKLLSEAGATFVI	K	A	G	L	R	N	3	1	0	0	0	0	0	4	0	0	2	0	1	0	1	0	0	0	0	3	0	0	15	0	1366.7755	NbL19g13340.1	NbL19g13340.1	230	244	yes	yes	2	2.5508E-05	164.68
AGVAAGMSVVGLATR	KDHTFIFEDSVSGIKAGVAAGMSVVGLATR	AGVAAGMSVVGLATRNPPHLLMEAKPAFLI	K	A	G	T	R	N	4	1	0	0	0	0	0	3	0	0	1	0	1	0	0	1	1	0	0	3	0	0	15	0	1358.734	NbL10g13800.1	NbL10g13800.1	196	210	yes	yes	2	1.8354E-10	224.66
AGVAANEVDEVILGQVLMAGEGQNPAR	AHELGATVISAVLERAGVAANEVDEVILGQ	LGQVLMAGEGQNPARQAAMKAGIPQEATAF	R	A	G	A	R	Q	5	1	2	1	0	2	3	4	0	1	2	0	1	0	1	0	0	0	0	4	0	0	27	0	2707.3599	tr|A9CHD3|A9CHD3_AGRFC	tr|A9CHD3|A9CHD3_AGRFC	43	69	yes	yes	3	2.058E-16	123.87
AGVADDEMAALER	DQMQTLEEAKDVLKRAGVADDEMAALERQL	KRAGVADDEMAALERQLVSPEDETKGKDQS	R	A	G	E	R	Q	4	1	0	2	0	0	2	1	0	0	1	0	1	0	0	0	0	0	0	1	0	0	13	0	1346.6136	NbL14g04820.1;NbL01g17530.1	NbL14g04820.1	795	807	yes	no	2	0.000519	127.51
AGVAQNSNQEMDFCVK	______________________________	GVAQNSNQEMDFCVKVDPLNWEMTADSLKG	M	A	G	V	K	V	2	0	2	1	1	2	1	1	0	0	0	1	1	1	0	1	0	0	0	2	0	0	16	0	1796.7822	NbL14g10160.1	NbL14g10160.1	2	17	yes	yes	2	3.4612E-09	190.78	By matching	By matching	By matching				By MS/MS
AGVCALGAVVAK	SASRKSRDVTFLCGRAGVCALGAVVAKYMG	CGRAGVCALGAVVAKYMGDDQLALSYVTQF	R	A	G	A	K	Y	4	0	0	0	1	0	0	2	0	0	1	1	0	0	0	0	0	0	0	3	0	0	12	0	1114.6169	NbL05g17230.1	NbL05g17230.1	129	140	yes	yes	2	0.00028024	186.13
AGVEVTEEEMQR	RRVRLGLVLSEIGEKAGVEVTEEEMQRALF	GEKAGVEVTEEEMQRALFQQLQQFPGQQKE	K	A	G	Q	R	A	1	1	0	0	0	1	4	1	0	0	0	0	1	0	0	0	1	0	0	2	0	0	12	0	1376.6242	sp|Q8UEU0|TIG_AGRFC	sp|Q8UEU0|TIG_AGRFC	370	381	yes	yes	2	3.9946E-17	254.83					By matching
AGVFTGCYAR	IRKSDLERTELQKEKAGVFTGCYARNPANG	LQKEKAGVFTGCYARNPANGQAVPIWVADY	K	A	G	A	R	N	2	1	0	0	1	0	0	2	0	0	0	0	0	1	0	0	1	0	1	1	0	0	10	0	1100.5073	NbL19g11990.1	NbL19g11990.1	422	431	yes	yes	2	3.4366E-06	194.9			By MS/MS	By MS/MS	By MS/MS
AGVFVAQAAGNGGPFPK	TFLNPFDATLLSAVKAGVFVAQAAGNGGPF	VFVAQAAGNGGPFPKTLLSYSPWIVSVAAA	K	A	G	P	K	T	4	0	1	0	0	1	0	4	0	0	0	1	0	2	2	0	0	0	0	2	0	0	17	0	1586.8205	NbL07g05030.1;NbL13g03440.1	NbL07g05030.1	335	351	no	no	2	1.9023E-30	247.96							By MS/MS
AGVGCLVGSCR	TEVGSKVDKFKVGEKAGVGCLVGSCRSCEN	VGEKAGVGCLVGSCRSCENCTNDLENYCFK	K	A	G	C	R	S	1	1	0	0	2	0	0	3	0	0	1	0	0	0	0	1	0	0	0	2	0	0	11	0	1134.5274	NbL13g26170.1	NbL13g26170.1	94	104	yes	yes	2	0.00045693	157.96
AGVIGLTK	GLVGNAGQANYSAAKAGVIGLTKSVAKEYA	ANYSAAKAGVIGLTKSVAKEYASRNITVNA	K	A	G	T	K	S	1	0	0	0	0	0	0	2	0	1	1	1	0	0	0	0	1	0	0	1	0	0	8	0	757.46979	NbL09g05240.1;tr|A9CFQ0|A9CFQ0_AGRFC	NbL09g05240.1	237	244	no	no	2	0.0061236	148.33						By MS/MS	By matching
AGVIQECK	HEEKLVGRFRREVMRAGVIQECKRRRYFEN	FRREVMRAGVIQECKRRRYFENKHDKLKRK	R	A	G	C	K	R	1	0	0	0	1	1	1	1	0	1	0	1	0	0	0	0	0	0	0	1	0	0	8	0	903.4484	NbL02g12270.1;NbL15g16100.1;NbL02g26120.1;NbL19g07630.1	NbL02g12270.1	126	133	yes	no	2	0.01688	120.46
AGVIQECKR	HEEKLVGRFRREVMRAGVIQECKRRRYFEN	RREVMRAGVIQECKRRRYFENKHDKLKRKS	R	A	G	K	R	R	1	1	0	0	1	1	1	1	0	1	0	1	0	0	0	0	0	0	0	1	0	0	9	1	1059.5495	NbL02g12270.1;NbL15g16100.1;NbL02g26120.1;NbL19g07630.1	NbL02g12270.1	126	134	yes	no	2;3	0.02275	122.52
AGVLDIDK	KRIVEQLLAKGFAVKAGVLDIDKAKSILSG	AKGFAVKAGVLDIDKAKSILSGPNPDLQIV	K	A	G	D	K	A	1	0	0	2	0	0	0	1	0	1	1	1	0	0	0	0	0	0	0	1	0	0	8	0	829.45453	NbL19g03090.1	NbL19g03090.1	89	96	yes	yes	2	0.016489	121.29					By matching
AGVLGLIEK	DIIQTEGGKCSTPSKAGVLGLIEKATPTLA	CSTPSKAGVLGLIEKATPTLAAAYSISRAV	K	A	G	E	K	A	1	0	0	0	0	0	1	2	0	1	2	1	0	0	0	0	0	0	0	1	0	0	9	0	898.54877	NbL02g18320.1;NbL19g03120.1	NbL19g03120.1	209	217	no	no	2	0.0054704	127.46
AGVLVGTGMGGLTVFSDGVQALIEK	ADLGTDRDKKINKERAGVLVGTGMGGLTVF	GLTVFSDGVQALIEKGHRKISPFFIPYAIT	R	A	G	E	K	G	2	0	0	1	0	1	1	6	0	1	3	1	1	1	0	1	2	0	0	4	0	0	25	0	2418.2828	NbL07g13010.1	NbL07g13010.1	155	179	yes	yes	2;3	1.0493E-10	125.86
AGVLVGTGMGGLTVFSDGVQNLIEK	ADLGGDRLGKIDKERAGVLVGTGMGGLTVF	GLTVFSDGVQNLIEKGHRKITPFFIPYAIT	R	A	G	E	K	G	1	0	1	1	0	1	1	6	0	1	3	1	1	1	0	1	2	0	0	4	0	0	25	0	2461.2887	NbL02g18300.1;NbL19g03110.1	NbL02g18300.1	157	181	no	no	2;3	7.801E-42	201.85
AGVNVSVVYGVMPPEAYR	GGISRVLQDGAVFEKAGVNVSVVYGVMPPE	NVSVVYGVMPPEAYRAARPTDNGNVKPGPI	K	A	G	Y	R	A	2	1	1	0	0	0	1	2	0	0	0	0	1	0	2	1	0	0	2	5	0	0	18	0	1906.9611	NbL06g18830.1;NbL16g24500.1	NbL06g18830.1	145	162	no	no	2	2.7783E-24	232.37
AGVPFQQGLIR	VPDSGVVAALGYAAKAGVPFQQGLIRSHYV	YAAKAGVPFQQGLIRSHYVGRTFIEPSQKI	K	A	G	I	R	S	1	1	0	0	0	2	0	2	0	1	1	0	0	1	1	0	0	0	0	1	0	0	11	0	1184.6666	NbL01g00990.1;NbL09g23110.1;NbL11g01070.1	NbL01g00990.1	407	417	no	no	2	0.00095823	137.9						By matching	By matching
AGVPLLEIVSEPDMR	LHTDGGSYSQVDLNRAGVPLLEIVSEPDMR	AGVPLLEIVSEPDMRTGIEAAEYAAELQRL	R	A	G	M	R	T	1	1	0	1	0	0	2	1	0	1	2	0	1	0	2	1	0	0	0	2	0	0	15	0	1624.8494	NbL01g21920.1;NbL16g13010.1	NbL01g21920.1	215	229	no	no	2;3	0.00010666	147.71							By MS/MS
AGVQFYTQIK	GSKASFAGDLNFYGKAGVQFYTQIKTITQQ	NFYGKAGVQFYTQIKTITQQWKDLRGGSGV	K	A	G	I	K	T	1	0	0	0	0	2	0	1	0	1	0	1	0	1	0	0	1	0	1	1	0	0	10	0	1153.6132	NbL17g21710.1;NbL01g04990.1	NbL01g04990.1	493	502	no	no	2	1.6657E-06	209.21
AGVQGDIGPK	SLCAEQEKVMARIERAGVQGDIGPKLAEEH	ARIERAGVQGDIGPKLAEEHDIDYWNKDAV	R	A	G	P	K	L	1	0	0	1	0	1	0	3	0	1	0	1	0	0	1	0	0	0	0	1	0	0	10	0	940.49779	tr|A9CFT2|A9CFT2_AGRFC	tr|A9CFT2|A9CFT2_AGRFC	517	526	yes	yes	2	0.0081393	112.71					By matching	By matching	By matching
AGVSAIR	TEKGLSDLACHYLSKAGVSAIRRLRKTDNN	LACHYLSKAGVSAIRRLRKTDNNRIAKACG	K	A	G	I	R	R	2	1	0	0	0	0	0	1	0	1	0	0	0	0	0	1	0	0	0	1	0	0	7	0	672.39187	NbL09g04290.1;NbL11g06150.1	NbL09g04290.1	372	378	yes	no	2	0.057421	108.24						By matching
AGVSAVETVDMQK	RNAGTLEEQLAILNRAGVSAVETVDMQKVS	NRAGVSAVETVDMQKVSASELNALLEKHKI	R	A	G	Q	K	V	2	0	0	1	0	1	1	1	0	0	0	1	1	0	0	1	1	0	0	3	0	0	13	0	1333.6548	tr|A9CGJ0|A9CGJ0_AGRFC	tr|A9CGJ0|A9CGJ0_AGRFC	48	60	yes	yes	2	0.00013311	161.67
AGVSDLDLK	GESAGANIANDVAVRAGVSDLDLKVKILGL	NDVAVRAGVSDLDLKVKILGLYLVHPYFGV	R	A	G	L	K	V	1	0	0	2	0	0	0	1	0	0	2	1	0	0	0	1	0	0	0	1	0	0	9	0	916.48656	NbL01g02600.1	NbL01g02600.1	176	184	yes	yes	2	0.0011918	154.12
AGVSDLGAAQELAQLAVSYK	VRIAQTLLREGFSVRAGVSDLGAAQELAQL	LGAAQELAQLAVSYKVISNDESKRLNAVAS	R	A	G	Y	K	V	5	0	0	1	0	2	1	2	0	0	3	1	0	0	0	2	0	0	1	2	0	0	20	0	1990.0371	NbL12g02110.1;NbL02g08390.1	NbL02g08390.1	128	147	no	no	2;3	6.8811E-12	187
AGVSQVLNR	LATGNWGQANAAGTRAGVSQVLNRLTYAST	NAAGTRAGVSQVLNRLTYASTLSHLRRLNS	R	A	G	N	R	L	1	1	1	0	0	1	0	1	0	0	1	0	0	0	0	1	0	0	0	2	0	0	9	0	942.52468	NbL02g20550.1;NbL19g05570.1	NbL02g20550.1	467	475	yes	no	2	3.5801E-10	204.62	By matching	By MS/MS	By MS/MS
AGVSVTISQAK	SFSSTAKNNPSKWARAGVSVTISQAKGVTQ	KWARAGVSVTISQAKGVTQSLLKLKKHNSL	R	A	G	A	K	G	2	0	0	0	0	1	0	1	0	1	0	1	0	0	0	2	1	0	0	2	0	0	11	0	1059.5924	NbL02g03980.1	NbL02g03980.1	64	74	yes	yes	2	0.00018228	183.72
AGVTHILK	RDGSICKEVLYCAKKAGVTHILKAGGAQAI	VLYCAKKAGVTHILKAGGAQAISAMAWGTE	K	A	G	L	K	A	1	0	0	0	0	0	0	1	1	1	1	1	0	0	0	0	1	0	0	1	0	0	8	0	837.50724	NbL02g18960.1;NbL03g16740.1;NbL13g16870.1;NbL19g03830.1	NbL02g18960.1	221	228	no	no	2	0.0017741	166.05
AGVVEIAEVIYNR	PYDVDSEGLARLFEKAGVVEIAEVIYNRDT	EKAGVVEIAEVIYNRDTDQSRGFGFVTMST	K	A	G	N	R	D	2	1	1	0	0	0	2	1	0	2	0	0	0	0	0	0	0	0	1	3	0	0	13	0	1431.7722	NbL18g10720.1	NbL18g10720.1	154	166	yes	yes	2;3	2.1663E-06	241.13
AGVVFQVSK	IPENSVRTFTEAEIRAGVVFQVSKLATLLL	TEAEIRAGVVFQVSKLATLLLKATRRTIGS	R	A	G	S	K	L	1	0	0	0	0	1	0	1	0	0	0	1	0	1	0	1	0	0	0	3	0	0	9	0	933.52837	NbL11g23010.1	NbL11g23010.1	683	691	yes	yes	2	0.012711	112.41		By matching	By matching	By matching	By matching	By MS/MS
AGWELEIIK	IKLPEGFISAKPQPKAGWELEIIKGEYQKT	AKPQPKAGWELEIIKGEYQKTYKNHGKDIA	K	A	G	I	K	G	1	0	0	0	0	0	2	1	0	2	1	1	0	0	0	0	0	1	0	0	0	0	9	0	1057.5808	tr|A9CJ17|A9CJ17_AGRFC	tr|A9CJ17|A9CJ17_AGRFC	74	82	yes	yes	2	0.007751	121.09
AGWFLGMGEK	TDLVSVKNYSSTTARAGWFLGMGEKKKQVL	STTARAGWFLGMGEKKKQVLPDIVKAGDPV	R	A	G	E	K	K	1	0	0	0	0	0	1	3	0	0	1	1	1	1	0	0	0	1	0	0	0	0	10	0	1094.5219	NbL07g05520.1;NbL05g15510.1	NbL07g05520.1	73	82	no	no	2	0.0029374	126.41
AGWGVMTSHR	GSVTESIEAVKMSKRAGWGVMTSHRSGETE	KMSKRAGWGVMTSHRSGETEDTFIADLAVG	R	A	G	H	R	S	1	1	0	0	0	0	0	2	1	0	0	0	1	0	0	1	1	1	0	1	0	0	10	0	1100.5185	NbL15g06080.1	NbL15g06080.1	372	381	yes	yes	2;3	0.00021371	175.51							By matching
AGWLPSNENDYPK	GQREHFEMFFSAAKRAGWLPSNENDYPKAS	KRAGWLPSNENDYPKASHVGFGLVLGEDGK	R	A	G	P	K	A	1	0	2	1	0	0	1	1	0	0	1	1	0	0	2	1	0	1	1	0	0	0	13	0	1489.6838	NbL10g01890.1;NbL16g01930.1	NbL10g01890.1	423	435	no	no	2	0.00024561	149.94
AGWPEADLPDLTLK	YSWRELLKKDGYVIKAGWPEADLPDLTLKK	KAGWPEADLPDLTLKKANLYLQDTIVSMRK	K	A	G	L	K	K	2	0	0	2	0	0	1	1	0	0	3	1	0	0	2	0	1	1	0	0	0	0	14	0	1524.7824	NbL12g09700.1	NbL12g09700.1	887	900	yes	yes	2	0.0009489	126.19			By matching	By MS/MS
AGWPEAELPDLTLK	YAWRELLKEESCGIKAGWPEAELPDLTLKK	KAGWPEAELPDLTLKKANKYLQDTIVSMRK	K	A	G	L	K	K	2	0	0	1	0	0	2	1	0	0	3	1	0	0	2	0	1	1	0	0	0	0	14	0	1538.7981	NbL05g01240.1;NbL19g19470.1	NbL19g19470.1	955	968	no	no	2	0.00023674	137.89
AGYAGEDAPK	EVSAIVIDLGSHTCKAGYAGEDAPKAVFPS	SHTCKAGYAGEDAPKAVFPSVVGSVDQMEV	K	A	G	P	K	A	3	0	0	1	0	0	1	2	0	0	0	1	0	0	1	0	0	0	1	0	0	0	10	0	977.44543	NbL19g12590.1	NbL19g12590.1	21	30	yes	yes	2	0.062326	81.95
AGYAPSDYHSESEWK	TLVVDGEAVAVIYFRAGYAPSDYHSESEWK	AGYAPSDYHSESEWKARLLMEQSRAVKCPS	R	A	G	W	K	A	2	0	0	1	0	0	2	1	1	0	0	1	0	0	1	3	0	1	2	0	0	0	15	0	1725.7271	NbL01g10080.1	NbL01g10080.1	374	388	yes	yes	2	0.0014411	117.86
AGYDCQSSSLEIR	SLQALLLRTLADYQKAGYDCQSSSLEIRLI	QKAGYDCQSSSLEIRLIQSQDNIRNPEVKY	K	A	G	I	R	L	1	1	0	1	1	1	1	1	0	1	1	0	0	0	0	3	0	0	1	0	0	0	13	0	1484.6566	NbL19g02450.1;NbL02g15710.1	NbL19g02450.1	306	318	yes	no	2	2.1663E-06	216.84
AGYDTAQVDLGVWLVNGFGGER	EKKAKARDWLMRAAKAGYDTAQVDLGVWLV	VDLGVWLVNGFGGERNLDEGFRWLYGAAQR	K	A	G	E	R	N	2	1	1	2	0	1	1	5	0	0	2	0	0	1	0	0	1	1	1	3	0	0	22	0	2323.1233	tr|Q7CT78|Q7CT78_AGRFC	tr|Q7CT78|Q7CT78_AGRFC	266	287	yes	yes	3	0.074912	35.159
AGYEQSLSVLK	IETVKRLQRIVRDPRAGYEQSLSVLKHAKL	RDPRAGYEQSLSVLKHAKLDKEGMITKTSI	R	A	G	L	K	H	1	0	0	0	0	1	1	1	0	0	2	1	0	0	0	2	0	0	1	1	0	0	11	0	1193.6292	NbL19g22230.1;NbL06g00760.1	NbL19g22230.1	256	266	yes	no	2	0.0030584	123.96
AGYEYDEETFEK	NIVWWKTCVRDSFVRAGYEYDEETFEKIFR	FVRAGYEYDEETFEKIFRRIYATFGSSAPY	R	A	G	E	K	I	1	0	0	1	0	0	4	1	0	0	0	1	0	1	0	0	1	0	2	0	0	0	12	0	1479.6042	NbL15g15540.1	NbL15g15540.1	87	98	yes	yes	2	7.869900000000001E-33	280.09
AGYHEQPEHQAFAQLLK	TIVVFHGSTIAQWRKAGYHEQPEHQAFAQL	YHEQPEHQAFAQLLKTPREDAEAIIRERFP	K	A	G	L	K	T	3	0	0	0	0	3	2	1	2	0	2	1	0	1	1	0	0	0	1	0	0	0	17	0	1965.9697	NbL14g05640.1	NbL14g05640.1	673	689	yes	yes	3	0.0068767	78.069						By matching	By MS/MS
AGYPGNCTVTATYTIR	GESHAVLQIIDPDGRAGYPGNCTVTATYTI	GYPGNCTVTATYTIRDGGVLSVVYETVTDQ	R	A	G	I	R	D	2	1	1	0	1	0	0	2	0	1	0	0	0	0	1	0	4	0	2	1	0	0	16	0	1743.825	tr|A9CHG5|A9CHG5_AGRFC	tr|A9CHG5|A9CHG5_AGRFC	136	151	yes	yes	2	0.0088009	105.95
AGYPQWDLPDDAGTYNDIPVK	YDKYMRTDFKEAVTKAGYPQWDLPDDAGTY	DLPDDAGTYNDIPVKTGFFGPNGTYLTEKG	K	A	G	V	K	T	2	0	1	4	0	1	0	2	0	1	1	1	0	0	3	0	1	1	2	1	0	0	21	0	2334.0804	NbL04g17910.1;NbL18g16420.1	NbL04g17910.1	294	314	yes	no	2	0.0065638	70.26
AGYRPGEDMYVGLDCASTEFFK	SAPAALDFIMKSIEKAGYRPGEDMYVGLDC	DMYVGLDCASTEFFKDGKYVLEGEGRTLEP	K	A	G	F	K	D	2	1	0	2	1	0	2	3	0	0	1	1	1	2	1	1	1	0	2	1	0	0	22	1	2512.1039	sp|Q8UFH1|ENO_AGRFC	sp|Q8UFH1|ENO_AGRFC	228	249	yes	yes	3	2.5147E-08	135.49
AGYSVIFLYR	SSGHRGAASTEYFLKAGYSVIFLYRRGTCQ	EYFLKAGYSVIFLYRRGTCQPFCRSLPDDP	K	A	G	Y	R	R	1	1	0	0	0	0	0	1	0	1	1	0	0	1	0	1	0	0	2	1	0	0	10	0	1187.6339	NbL18g05620.1;NbL06g05460.1;NbL14g20270.1	NbL18g05620.1	96	105	yes	no	2	0.00036756	168.27							By matching
AGYTAVMSHR	GSLSETLDAVETAHKAGYTAVMSHRSGETE	ETAHKAGYTAVMSHRSGETEDSTIADLAVA	K	A	G	H	R	S	2	1	0	0	0	0	0	1	1	0	0	0	1	0	0	1	1	0	1	1	0	0	10	0	1091.5182	sp|Q8UFH1|ENO_AGRFC	sp|Q8UFH1|ENO_AGRFC	356	365	yes	yes	3	0.045722	75.652
AGYTPSDYHSESEWR	TLVVDGEPVAVIYFRAGYTPSDYHSESEWR	AGYTPSDYHSESEWRARLLMEQSRAVKCPS	R	A	G	W	R	A	1	1	0	1	0	0	2	1	1	0	0	0	0	0	1	3	1	1	2	0	0	0	15	0	1783.7438	NbL11g15800.1	NbL11g15800.1	346	360	yes	yes	2	5.3094E-07	196.27
AGYVIPVEITVYDDR	IMAFCKDYNARTADKAGYVIPVEITVYDDR	AGYVIPVEITVYDDRSFTFILKTPPASVLL	K	A	G	D	R	S	1	1	0	2	0	0	1	1	0	2	0	0	0	0	1	0	1	0	2	3	0	0	15	0	1708.8672	NbL10g24540.1;NbL17g28230.1	NbL10g24540.1	115	129	yes	no	2;3	0.00020334	151.55
AGYVNLDNSGIK	NSNFSGVTFTELVDKAGYVNLDNSGIKQSD	VDKAGYVNLDNSGIKQSDTAALLYSSGTTG	K	A	G	I	K	Q	1	0	2	1	0	0	0	2	0	1	1	1	0	0	0	1	0	0	1	1	0	0	12	0	1249.6303	NbL17g08240.1	NbL17g08240.1	171	182	yes	yes	2	0.026427	90.149		By matching
AGYVNLDNTGIK	DCNFSGATFTELVDKAGYVNLDNTGIKQSD	VDKAGYVNLDNTGIKQSDTAALLYSSGTTG	K	A	G	I	K	Q	1	0	2	1	0	0	0	2	0	1	1	1	0	0	0	0	1	0	1	1	0	0	12	0	1263.6459	NbL07g00760.1	NbL07g00760.1	171	182	yes	yes	2	0.00093139	162.36
AGYVPQDEVAIYK	TRRPDGTLRKPIRIRAGYVPQDEVAIYKSK	IRAGYVPQDEVAIYKSKGALWKKEMEALQD	R	A	G	Y	K	S	2	0	0	1	0	1	1	1	0	1	0	1	0	0	1	0	0	0	2	2	0	0	13	0	1451.7296	NbL11g11370.1	NbL11g11370.1	49	61	yes	yes	2	0.0012876	125.23
AHAESVNLQFEKPLDEDTAR	DVKVTATCIRVPVMRAHAESVNLQFEKPLD	VNLQFEKPLDEDTARDILKNAPGIIIIDDR	R	A	H	A	R	D	3	1	1	2	0	1	3	0	1	0	2	1	0	1	1	1	1	0	0	1	0	0	20	1	2269.0975	NbL07g08590.1;NbL17g13050.1	NbL07g08590.1	315	334	no	no	2;3;4	7.1759E-39	273.84				By matching	By matching	By MS/MS	By MS/MS
AHASTEGVTK	LADLYVNDAFGTAHRAHASTEGVTKFLKPS	GTAHRAHASTEGVTKFLKPSVAGFLLQKEL	R	A	H	T	K	F	2	0	0	0	0	0	1	1	1	0	0	1	0	0	0	1	2	0	0	1	0	0	10	0	999.49852	NbL07g07580.1;NbL17g14140.1	NbL17g14140.1	230	239	no	no	2	0.00085072	143.37
AHCNYAVNSYFQK	PIHTNGPCFNPNTVRAHCNYAVNSYFQKKG	VRAHCNYAVNSYFQKKGQTSTACDFAGTAT	R	A	H	Q	K	K	2	0	2	0	1	1	0	0	1	0	0	1	0	1	0	1	0	0	2	1	0	0	13	0	1600.7093	NbL13g07320.1	NbL13g07320.1	78	90	no	no	3	0.0031174	137.4
AHDLSTLK	TEPIPEFISSAMAQRAHDLSTLKGYSGYGA	SSAMAQRAHDLSTLKGYSGYGAEQGEKQLR	R	A	H	L	K	G	1	0	0	1	0	0	0	0	1	0	2	1	0	0	0	1	1	0	0	0	0	0	8	0	883.47633	NbL13g21680.1;NbL14g01150.1	NbL14g01150.1	116	123	no	no	2	0.031184	106.04						By matching
AHDVDHGLNLEK	WALSKYFPNVKTFVRAHDVDHGLNLEKAGA	FVRAHDVDHGLNLEKAGATAVVPETLEPSL	R	A	H	E	K	A	1	0	1	2	0	0	1	1	2	0	2	1	0	0	0	0	0	0	0	1	0	0	12	0	1346.6579	NbL01g06600.1;NbL17g20060.1	NbL01g06600.1	1109	1120	yes	no	3	0.029687	125.72
[truncated: 42,064 more rows]
[truncated: 805 more columns]
