# Supplementary material for: The proteome of Nicotiana benthamiana is shaped by extensive protein processing
Source: New Phytol. 2024 Jun 9;243(3):1034–49. doi: 10.1111/nph.19891 (PMC11494411; doi:10.1111/nph.19891)
Supplement: Supplementary file 4 — Notes S3 Protomap scripts. [file NPH-243-1034-s002.zip]

Archive with 9 entries (8 files):
- peptograph_codes/
- peptograph_codes/.DS_Store
- __MACOSX/peptograph_codes/._.DS_Store
- peptograph_codes/functions.R
- __MACOSX/peptograph_codes/._functions.R
- peptograph_codes/prep_files.R
- __MACOSX/peptograph_codes/._prep_files.R
- peptograph_codes/lib_requiremens.R
- __MACOSX/peptograph_codes/._lib_requiremens.R
